# Supplementary material for: Development-associated microRNAs in grains of wheat (Triticum aestivum L.)
Source: BMC Plant Biol. 2013 Sep 23;13:140. doi: 10.1186/1471-2229-13-140 (PMC4015866; doi:10.1186/1471-2229-13-140)
Supplement: Additional file 2 — Conserved miRNAs identified in developing wheat grains. Listed sequences and abundances for all conserved miRNAs detected. [file 1471-2229-13-140-S2.xls]

## Sheet: book1
Additional file 2. Conserved miRNAs identified in developing wheat grains
miRNA	miRNA		Abundance of miRNA (TPM)
family	member	Sequence	5DAP	15DAP	25DAP	30DAP
miR168	miR168a	TCGCTTGGTGCAGATCGGGAC	7509.36	21776.7	9995.66	13734.2
miR168	miR168b	TCGCTTGCAGATCGGGAC	1.62656	4.01095	2.61263	4.29123
miR168	miR168a-3p	CCCGCCTTGCACCAAGTGAAT	2.80951	5.87812	3.3311	11.2927
miR166	miR166a	TCGGACCAGGCTTCATTCCCC	5323.64	2839.41	3428.03	7234.71
miR166	miR166a-3p	GGAATGTTGTCTGGCTCGGGG	4.80573	7.81445	3.20047	5.11936
miR166	miR166b	TCGGACCAGGCTTCATTCCTTT	5.98868	3.9418	10.3852	14.2288
miR166	miR166c-3p	CGCGAAGTGGTTGTCTGGCTCGAG	3.69672	0.414926	0.261263	0.0752847
miR166	miR166d	TCGGGCCAGGCTTCATTCCCC	0.739343	0.760698	0.261263	0.903417
miR166	miR166e	TCGAACCAGGCTTCATTCCCC	1.77442	0.691544	1.04505	2.18326
miR166	miR166g	TCGGACCAGGCTTCATTCCTC	5.10147	3.25026	5.68247	13.4007
miR166	miR166g-3p	GGAATGTTGTCTGGTTGGAGA	1.62656	4.77165	3.3311	5.64635
miR166	miR166h	TCGGACCAGGCTTCATTCCC	209.678	126.76	130.631	249.569
miR166	miR166j	TTCGGACCAGGCTTCATTCCC	113.859	108.019	53.167	79.5007
miR166	miR166k	TCGGACCAGGCTTCAATCCCT	1061.62	241.349	191.571	373.563
miR166	miR166m	TCGGACCAGGCTTCATTCCCT	124.949	29.3906	80.2077	120.079
miR166	miR166n	TCGGACCAGGCTTCATTCCTT	156.371	58.5046	132.917	226.231
miR166	miR166p	TCGGACCAGGCTCCATTCC	0.221803	0.207463	0.261263	0.602278
miR167	miR167a	TGAAGCTGCCAGCATGATCTGA	1825.73	6232.12	7378.39	11860.7
miR167	miR167a-3p	AGATCATGCTGCAGCTTCATT	23.9547	32.6409	14.3695	14.8311
miR167	miR167c	TGAAGCTGCCAGCATGATCTC	0.443606	0.829853	0.587841	1.43041
miR167	miR167d	TGAAGCTGCCAGCATGATCTGT	47.5398	126.691	129.194	247.762
miR167	miR167f	TGAAGCTGCCAGCATGATCTT	6.72803	8.99007	9.79736	17.8425
miR167	miR167g-3p	AGGTCATGCTGGAGTTTCATC	0.665409	4.42588	1.82884	3.83952
miR167	miR167j-3p	AGGTCATGTGGCAGCTTCATT	4.9536	18.81	3.46173	4.89351
miR156	miR156a	TGACAGAAGAGAGTGAGCAC	845.735	4363.43	4963.67	16101.6
miR156	miR156b	CTGTCAAGAAGATAGAGAGCC	2.21803	1.31393	0.91442	0.677563
miR156	miR156c	TTGACAGAAGAGAGTGAGCAC	212.118	1354.53	2072.21	5320.37
miR156	miR156d	TTGACAGAAGAGAGGGAGCAC	2.80951	10.8572	15.6105	44.7191
miR156	miR156d-3p	GCTCACTCCTCTTTCTGTCAGC	2.51377	17.3578	13.455	22.8866
miR156	miR156e	TGACAGAGGAGAGTGAGCAC	0.443606	1.17562	1.37163	3.16196
miR156	miR156g	CGACAGAAGAGAGTGAGCAC	0.887212	4.08011	4.24552	13.0995
miR156	miR156h	TCGACGAGATGGAAGAGAGCAC	0.01	1.03732	0.849104	2.4844
miR156	miR156h-3p	TGCTCACTGCTCTTCCTGTCATC	0.01	0.345772	0.718473	1.35513
miR156	miR156i-3p	TGCTCACTGCTCTATCTGTCAC	0.01	0.553235	0.130631	1.27984
miR156	miR156k	TGACAGAAGAGAGGGAGCAC	7.76311	39.2105	41.5408	144.848
miR156	miR156l	CTGACAGAAGAGAGTGAGCAT	0.147869	0.276618	0.195947	0.978701
miR156	miR156l-3p	GCTCACTGCTCTATCTGTCACC	0.221803	0.345772	0.783789	1.35513
miR894	miR894	GTTTCACGTCGGGTTCACCA	472.81	730.962	620.565	1164.05
miR2628	miR2628	CATGAAAGGAATCGATAGTAG	428.45	199.026	6.85815	4.21594
miR164	miR164a	TGGAGAAGCAGGGCACGTGCA	264.315	391.068	261.72	215.992
miR164	miR164b-3p	ATGTGCCTTTCTTCTCCACC	0.0739343	0.691544	0.261263	0.677563
miR164	miR164c	TGAAGAGATGACACGTGAG	1.10902	0.760698	0.391894	0.376424
miR164	miR164c-3p	CATGTGCCTTTCTTCTCCACC	0.51754	5.04827	0.91442	0.903417
miR164	miR164d	TGGAGAAGCAGGGCACGTGCT	7.61524	12.3786	10.1893	8.13075
miR2199	miR2199	TGATAACTCGACGGATCGC	265.572	451.578	187.717	536.479
miR1146	miR1146	ATCGGTCGGATCGGGAAGACGT	238.586	132.292	13.7816	1.65626
miR396	miR396a	TTCCACAGCTTTCTTGAACTG	11.6816	4.42588	3.52705	5.49578
miR396	miR396b	TTCCACAGCTTTCTTGAA	90.5696	7.53783	2.93921	2.78553
miR396	miR396b-3p	GTTCAATAAAGCTGTGGGAAA	15.2305	9.88908	1.89416	5.94749
miR396	miR396d	TCCACAGGCTTTCTTGAACTG	224.539	168.944	87.4577	199.655
miR396	miR396e-3p	GTTCAAGAAAGCCCATGGAAA	1.25688	0.760698	0.391894	0.376424
miR396	miR396f	TCTCCACAGGCTTTCTTGAAC	0.591475	0.760698	0.653157	0.828132
miR396	miR396f-3p	GGTCAAGAAAGCTGTGGGAAG	5.84081	0.207463	0.195947	0.225854
miR1132	miR1132	TCTATTTTGGAACGGAGGGAG	192.229	496.114	523.44	458.108
miR473	miR473	ACTCTCCCTCAAAGCTCG	150.974	41.3543	0.130631	0.01
miR1439	miR1439	ATTTTGGAACGGAGGGAGTAA	115.042	276.203	309.988	159.679
miR1436	miR1436	TATATTATGGGACGGAGGGAG	112.306	230.008	297.252	227.435
miR1120	miR1120	TTCTTATATTATGGGACGGAG	104.173	235.886	243.105	297.525
miR2087	miR2087	CAAGAAAGAACCGGGCAG	98.1848	2.00548	2.80858	0.225854
miR393	miR393	TTCCAAAGGGATCGCATTGAT	95.8189	55.3235	40.1692	45.999
miR172	miR172a	AGAATCTTGATGATGCTGCAT	76.0045	388.025	185.693	480.166
miR172	miR172b	GGGAATCTTGATGATGCTGCA	0.813278	1.38309	0.261263	0.0752847
miR172	miR172c-3p	GCAGCACCACCAAGATTCACA	0.147869	0.829853	0.91442	2.4844
miR172	miR172d	TTGAGAATTTTGTGATGATGACAT	20.7016	16.2513	2.15542	1.27984
miR172	miR172e	GGAATCTTGATGATGCTGCAT	15.6741	35.3379	0.326579	0.526993
miR2911	miR2911	GCCGGGGGACGGACCGGG	89.1648	85.3365	49.7053	378.08
miR475	miR475	TTCAGGAGTCCATTGATGAAC	87.4643	0.345772	0.195947	3.01139
miR1919	miR1919	ACGAGATCATCTGGAAGA	80.8842	20.2622	13.3897	11.7444
miR3509	miR3509	ATACTAGTAAAAGACCGTTAGATGA	79.923	63.0688	0.391894	0.602278
miR1051	miR1051	GATCAAGTGAAAGGATGA	75.413	0.01	7.77257	21.6067
miR169	miR169b	CAGCCAAGGATGACTTGCCGG	51.1626	24.4807	7.51131	286.458
miR169	miR169a	CAGCCAAGGATGACTTGC	11.0902	8.36768	1.11037	20.2516
miR169	miR169a-3p	CGGCGAGTTGTTCTTGGCTAC	8.50245	3.31941	0.849104	1.20456
miR169	miR169o	TAGCCAAGGATGATTTGCCT	1.33082	2.55871	0.587841	0.225854
miR169	miR169o-3p	TGAGGTCTTCATGGCTAC	0.51754	0.829853	1.50226	1.27984
miR169	miR169r-3p	GGCAAGTTGTCCTTGGCTAC	1.77442	0.345772	0.45721	14.7558
miR952	miR952	AACGAGGATCCATTGGAG	66.5409	5.32489	4.50678	44.8697
miR159	miR159a	TTTGGATTGAAGGGAGCT	45.4696	11.4105	37.23	158.248
miR159	miR159b	TTTGGATTGAAGGGATATTT	6.35835	1.59055	8.94825	30.415
miR159	miR159c	TTTGGATTGAAGGGAGTCCT	0.51754	0.207463	0.783789	2.18326
miR159	miR159f	CTTGGATTGAAGGGAGCT	0.739343	0.760698	0.653157	0.828132
miR1211	miR1211	AGGGAGGGATGGATAGAAGA	55.9683	0.276618	0.01	6.3992
miR2658	miR2658	AGTACCTTGTATTTGAGC	51.5322	26.6936	8.62167	4.89351
miR1142	miR1142	AAGGCTGTGATGGTCGAGCATGGG	49.9057	28.9757	6.00905	0.301139
miR1445	miR1445	ACCCTTGTAGACAGAAAG	47.6137	3.80349	0.01	0.01
miR1042	miR1042	GGTGCAGGAGTAGATAGG	47.244	0.01	1.63289	14.2288
miR1444	miR1444a	TCCACAATGGTAGAATGTTC	46.5047	22.6826	4.24552	6.54977
miR1087	miR1087	ACGGATTGGTGTTTGTCGCTT	44.5085	0.276618	18.4843	8.65774
miR1154	miR1154-3p	TCGCCTTGGACGACAAGTA	43.9909	17.7727	0.01	76.5646
miR2910	miR2910	TCTTAGTTGGTGGAGCGATTTGTC	43.6952	37.2742	23.6443	138.147
miR2916	miR2916	GGGGCTCGAAGACGATCAGAT	42.808	110.025	132.722	142.062
miR1520	miR1520a	TAGGAACATGAACAGACAAGTAA	41.4772	6.29305	2.35137	3.68895
miR1172	miR1172	TGGGATCTGGAGCGCAGTGAC	39.4809	10.5115	0.01	1.20456
miR1135	miR1135	TCTGCGACAAGTAATTCCGAA	37.0411	273.298	281.38	305.505
miR171	miR171a	TGATTGAGCCGCGCCAATATC	23.5111	7.26121	2.15542	3.68895
miR171	miR171b	TGATTGAGCCGTGCCAATATC	13.53	11.6871	7.0541	17.4661
miR171	miR171b-3p	CGGTATTGGTGCGGTTCAATC	2.1441	17.5652	2.0901	9.26002
miR171	miR171d-3p	TGTTGGCTCGACTCACTCAGA	1.92229	1.86717	1.30631	1.05399
miR171	miR171k-3p	TGGTATTGTTTCGGCTCATA	0.01	1.17562	0.195947	1.35513
miR1529	miR1529	TAAAGAGACAACAATTGATCGTTA	35.0449	0.62239	0.01	0.01
miR1536	miR1536	TAGGAGAGAAAATGTGTTT	34.3055	13.2085	0.01	3.68895
miR1060	miR1060	TTTGGTCATAGATCGCACACG	34.0837	0.760698	0.326579	0.828132
miR835	miR835	TTGGAAGATCCAAGAAAG	33.9359	13.4851	0.130631	3.68895
miR1852	miR1852	AGAGGTTTCAGAATGCAGGTA	33.788	0.62239	0.326579	0.978701
miR529	miR529a	CGACGCAGAGAGCAAGCCC	32.0136	14.3841	0.653157	3.53838
miR1023	miR1023e-3p	ATGGAATCGTGTGGATGCATC	29.7955	6.63882	2.80858	2.86082
miR2097	miR2097	TAGAGATGATGGACGGGGAGGGAG	29.0562	0.899007	1.63289	0.602278
miR1848	miR1848	CGCTCGCCGGAGCAGCGTGCA	28.8344	134.782	36.9687	29.9633
miR2079	miR2079	AGAGTTGTATGATGTCGATGACGA	26.9121	12.6553	4.96399	2.9361
miR903	miR903	GTACTTCGGCGAGGAAATAGAGCA	25.877	0.01	0.0653157	0.01
miR2914	miR2914	CATGGTGGTGACGGGTGAC	24.3244	20.4005	8.81762	16.2615
miR818	miR818a	TTCTTATATTATGGGACGG	24.1765	41.9076	36.8381	44.8697
miR1854	miR1854	TCCATATTATTGGGGACTTGCTAT	23.9547	6.91544	2.80858	4.29123
miR2101	miR2101	ATTTACTCAAGGGCATGT	23.8808	0.0691544	0.0653157	0.828132
miR2936	miR2936	CGAGAGCGAGAACACAGATG	23.659	0.345772	0.0653157	3.91481
miR158	miR158a	TCCAAATTGACCAAAGCA	22.6239	5.87812	0.01	5.11936
miR896	miR896	AGTGAGTTGGCCGAGTGGTTAAGG	22.55	10.5115	63.3562	45.6978
miR825	miR825	TTCTAAGACATGCATGAAC	20.4798	1.59055	0.91442	0.01
miR2913	miR2913	GAGGTGGGGATTGGCGAAGGCGAG	19.3708	4.01095	0.718473	0.150569
miR444	miR444a.2	TGCAGTTGCTGTCTCAAGCTT	10.6465	14.4533	11.9528	26.2744
miR444	miR444b.1	TGTTGTCTCAAGCTTGCTGCC	4.9536	2.4204	2.54731	7.00148
miR444	miR444b.2	TGCAGTTGTTGTCTCAAGCTT	6.06262	0.829853	1.30631	3.76424
miR528	miR528	TGGAAGGGGCATGCAGAGGAG	16.7831	39.6255	40.3651	15.0569
miR1053	miR1053	CTCCACTTTGACATCAAGCCGCAC	16.7092	2.55871	0.195947	0.903417
miR1511	miR1511	AACCTGGCTCTGATACCA	15.6001	61.8932	113.845	205.226
miR865	miR865	ATGATTTGGATATAATAG	15.3783	9.19753	10.7771	30.5656
miR1026	miR1026	AGTGAAAGACTTGAGAGGAGGCA	15.0826	3.73434	25.6038	17.993
miR2088	miR2088	ACAATGTATCTAGGTCTT	15.0826	0.829853	1.37163	0.752847
miR2662	miR2662	GAGCAAAAACTGTGAACCAGAAG	13.9736	0.01	0.01	0.01
miR1083	miR1083	TGGCTGGATCGAAGCACGG	13.7518	0.01	12.7366	0.01
miR2651	miR2651	GTTGATTGGTTGTCTGCAT	13.6779	33.4707	44.8066	52.6993
miR1524	miR1524	CGAGCCATCGAGGAAGGAACACC	12.9385	0.01	0.01	0.677563
miR1846	miR1846	GAGTAGGAGGGCGCGGCGGCCGCT	12.5688	5.80897	5.87841	15.5839
miR1869	miR1869	ATGGAACAAGTAGGCATGGAGTTA	12.0513	1.10647	1.56758	3130.56
miR2055	miR2055	TTTTCCTTGGCAATGGTAGGTTTC	12.0513	0.01	0.391894	0.01
miR1532	miR1532	CCACGACTCAGCGAGAGTGAGCTC	11.312	0.207463	0.01	0.01
miR1514	miR1514	ATTCATTTTGCACAAATACGATTG	11.0162	0.207463	1.11037	0.752847
miR1217	miR1217-3p	ATTTGAATCGATGACGTCAAG	10.7944	2.83533	3.98426	0.225854
miR1858	miR1858	GGAGGAGGAGGAGAGGGGG	10.7205	2.69702	8.2951	2.40911
miR165	miR165a	TCGGACCAGGCTTCCCCCC	10.129	12.2403	13.455	27.7048
miR2663	miR2663	TTGGACGAGGGGTTACAATGT	9.98114	0.01	5.4212	2.40911
miR2083	miR2083	AGAGTGACGGAGTGCAATGCAGA	9.83327	5.80897	0.587841	2.25854
miR1118	miR1118	CGCACTACATTGTGGAACGGAGGA	9.61147	53.1797	70.9982	44.2674
miR2096	miR2096	TCGATTCCCCCTCCGGCG	9.31573	2.55871	0.01	0.01
miR1168	miR1168	GTGGACAAGGCCAAATGCA	9.31573	0.760698	1.04505	1.43041
miR1131	miR1131	CTTTAGTACCGGTTCGTGGCGAAC	9.16786	16.6662	16.133	9.8623
miR390	miR390a	AAGCTCAGGAGGGATAGCGCC	9.09392	4.21842	5.4212	4.14066
miR2656	miR2656a	AATTTGAAATCGAGATGG	9.01999	0.484081	0.01	39.9009
miR2676	miR2676a	ATTGTTGGATGATAATATG	8.94606	49.0305	115.609	255.667
miR1117	miR1117	TTTAGTACCGGTTCGTGGCACGA	8.87212	11.4105	21.5542	9.56116
miR1528	miR1528	ATGGATTAGAACAAATATAGT	8.87212	6.08559	0.91442	13.0995
miR854	miR854a	GATGAGGACGATCGGAGGAGGAG	8.87212	1.17562	1.76352	19.4987
miR413	miR413	ATATTTCACTCTGTTCGCAC	8.79819	2.62787	1.56758	0.01
miR397	miR397	TTGAGTGCAGCGTTGATGAAC	8.72425	46.0568	68.059	121.66
miR531	miR531b	CTCGCCGGAGCAGCGTGCAACG	8.72425	7.26121	27.6285	23.4135
miR3512	miR3512	CGCTTAATGTGACAAATAG	8.50245	10.4423	6.72752	9.56116
miR1441	miR1441	CCGGATGTCAGGAAAAATAGGTTT	8.50245	0.345772	0.0653157	0.01
miR1134	miR1134	CAAAACAAGAAGAAGACTGAAAT	8.35458	13.9692	0.783789	3.68895
miR1125	miR1125	AACGAACGAGACCGACTGCGGCG	8.20671	26.0021	49.5746	57.2917
miR897	miR897	AGATCAAGTGGAAATCAACAAAGT	8.05884	4.84081	1.241	1.27984
miR2915	miR2915	GCCCGTCTAGCTCAGTTGG	7.76311	13.9	5.55184	30.7162
miR399	miR399	TGCCAAAGGAGAATTGCT	7.68917	7.1229	7.9032	7.67904
miR1862	miR1862	CCTAGTTTGTATTGTGGGACGG	7.61524	5.67066	41.8021	2.40911
miR533	miR533	GAGCTGGACCATGGCGTGACGG	7.46737	0.0691544	0.195947	3.08667
miR2610	miR2610	GTTGGACTTGGATGGCTT	7.0977	0.62239	1.17568	0.301139
miR2611	miR2611	ATGTGCAGTGTTCGATGAA	6.87589	12.102	6.72752	13.0243
miR1127	miR1127	ACTCCCTCCGTTCGGAATTAC	6.80196	34.3006	41.8021	46.2248
miR2863	miR2863	TTCGTTTCTTTGGATGAG	6.80196	6.84628	0.0653157	0.376424
miR821	miR821	AAGTTCTGAACCATAAAAGTCTA	6.58016	15.2831	2.74326	4.4418
miR1074	miR1074	AAGTTGTTGTGTGTTGAT	6.50622	0.62239	0.195947	1656.41
miR1058	miR1058	AGAGAGCTCCAACAGAAGCAC	6.21049	0.207463	0.01	0.150569
miR2630	miR2630	TGGATTGGCCTTGGTAGTTT	5.91475	2.90448	9.40546	0.526993
miR3476	miR3476	ATGCCAACAAAACATAGATTCTAA	5.54508	1.93632	0.653157	2.03269
miR829	miR829	GCTCGTGAACAAAGATGATGGAAT	5.39721	0.691544	1.82884	1.12927
miR1510	miR1510	ACTGGTGGATTAGGTAAGACAAC	5.32327	0.01	0.195947	1.9574
miR827	miR827a	TTAGATGACCATCAGCAAACA	5.24934	29.114	55.9103	143.719
miR419	miR419	TGATGATGATGATGATGATGATAT	4.9536	1.86717	2.22073	13.3254
miR1136	miR1136	TGTCGCAGGTATGGATGTATC	4.7318	105.322	132.591	38.7716
miR1024	miR1024	TCTGGGTGGATTGAGGCAC	4.65786	9.19753	9.9933	7.9049
miR2937	miR2937	ATAGAGCGTGAAGGAGTT	4.58393	1.59055	0.0653157	0.01
miR1318	miR1318	TCAGGAGAGATGACACCGACG	4.51	8.92092	4.5721	6.54977
miR1115	miR1115	TAGTTCAGGCACTGGTGG	4.51	0.553235	1.76352	1.88212
miR1144	miR1144	TGGGTCGTGATTGGCAGGCAGCAG	4.43606	4.49504	0.195947	5.19465
miR2865	miR2865	TAGCAGTCGAGTGTGCCGTG	4.43606	0.01	5.68247	0.01
miR1155	miR1155	TAGTGCTGCAGAGAAGGAGCA	4.36213	0.01	0.01	0.301139
miR902	miR902h	TTATGATTTGCTTCTCAT	4.28819	22.8901	13.8469	54.4309
miR2604	miR2604	TAATTTTCGTGTGGGAGTT	4.28819	0.01	1.37163	4.66765
miR1432	miR1432	ATCAGGAGAGATGACACCGAC	4.14032	8.02191	4.44147	6.92619
miR782	miR782	AGAAGGCACCTGGATGTTCTT	4.14032	1.86717	0.783789	0.01
miR2614	miR2614	CGGTTCGGTCTTCGGTTC	3.91852	3.66518	4.83336	3.4631
miR157	miR157a	TTGACAGAAGATAGTGAGCAC	0.665409	1.59055	1.76352	4.29123
miR157	miR157d	TGTCAAGAAGATAGAGAGCCC	0.961147	0.829853	0.261263	1.05399
miR2641	miR2641	GTTTGATCCTTCTTTTAT	3.91852	0.968161	0.01	6.70034
miR415	miR415	GCAGACAGAACAGAGGCAGAGCAG	3.84459	331.941	0.979736	16.2615
miR1877	miR1877	AGACAATGTAGAATGATGAGGCGG	3.84459	3.73434	1.63289	1.27984
miR2091	miR2091	TACAGAGCCGAGGAGGGG	3.84459	0.01	0.01	3.01139
miR2939	miR2939	TGAACGACAACATTAAGCCA	3.62278	0.01	0.195947	0.903417
miR2105	miR2105	TTTGATGTGATCGATTCT	3.47491	0.276618	54.9305	80.7052
miR1048	miR1048	AGAACTATGAGTGTTGACGAC	3.40098	23.1667	12.6059	29.5869
miR845	miR845a	CGGCTCTGATACCAACTTGTGACG	3.40098	15.4906	21.8154	22.5854
miR845	miR845c	AGGCTCTGATACCAATTGAAAGGA	0.295737	1.24478	3.20047	5.49578
miR845	miR845d	TGGCTCTGATACCAACTTGTGACG	0.147869	2.21294	5.09463	5.94749
miR2905	miR2905	CACATGTCAGTGACAGAACGGCAG	3.32705	1.24478	27.8898	14.003
miR1533	miR1533	ATATAGAATTAATAAATGA	3.10524	7.33037	5.74778	13.7018
miR2642	miR2642	ATGAGTTCGATAAATATGT	3.10524	2.21294	115.87	4.14066
miR3522	miR3522	GAGGACCAAATGGAGGCAAGCTGA	2.95737	1.24478	0.195947	0.376424
miR868	miR868	CTTCTTAGTAGCTGAATTGC	2.95737	0.01	0.01	0.01
miR2089	miR2089-3p	AGGATTGGTGTAATGGTAGC	2.88344	0.345772	4.83336	4.81822
miR1137	miR1137	TTAGTACAAAGTTGGATCATC	2.73557	28.5608	45.3944	35.685
miR1126	miR1126	TCAATATGGACTATATACGGA	2.66164	110.44	130.305	149.29
miR2670	miR2670	CAAGAAGGTAGCCCATTTT	2.5877	0.484081	0.0653157	2.33383
miR395	miR395	ATCGGAAGTGTTTCGGGGGAAATC	2.43983	0.414926	8.94825	3.99009
miR162	miR162	TCATAAGGCTGCATCCAG	2.3659	0.01	10.1893	0.01
miR1156	miR1156	GAGACTCCTCGTCATGTCCGTGA	2.29196	1.65971	0.01	2.03269
miR809	miR809	TGACCAAGGAGAAATGTTAGAAGT	2.29196	0.01	1.50226	0.752847
miR951	miR951	TGTCTTGACGTTTGGACGAAC	2.21803	1.45224	0.45721	0.01
miR1427	miR1427	GCGGTCCGGGCGGTGGCGC	2.1441	0.414926	0.522526	2.86082
miR915	miR915	TGGCAAAAGGCAAACATTG	2.1441	0.01	0.01	0.01
miR319	miR319	AGCTGCCGACTCATTCATCCA	2.07016	2.07463	7.57662	13.5513
miR1030	miR1030	CTGCACTCTGCAATGCACCA	2.07016	0.138309	0.130631	0.01
miR1315	miR1315	TGAAGGCCGTGACAGAGTTCCCA	2.07016	0.01	0.01	0.01
miR1038	miR1038	CATGGTGGCTGCTATCCAGG	1.99623	3.59603	3.91894	0.01
miR1046	miR1046	TATTTACATAATTTTCACG	1.92229	7.95275	0.91442	28.6835
miR1128	miR1128	GTTCTACTCCCTCCGTCCGAA	1.92229	3.25026	5.09463	9.26002
miR1077	miR1077	TTTCAAATGATCGATCGTGC	1.92229	0.414926	2.67794	3.99009
miR1860	miR1860	ATCTGTAGTTGAGGTTTTCTCT	1.84836	1.59055	0.01	2.10797
miR1082	miR1082	GCTCCGTTGCCTGCTGCGCCGGTG	1.84836	0.01	0.45721	1.05399
miR950	miR950	TAAAGGTCCTCGTGGTTTAT	1.84836	0.01	0.01	1.35513
miR1109	miR1109	TTTGGGAATTTGTGTGTAAC	1.84836	0.01	0.01	0.01
miR1067	miR1067	ACAACTGAAGTTTGCATCTGCTCA	1.77442	0.484081	4.37615	3.31253
miR160	miR160b-3p	GCGTGCAAGGAGCCAAGCATG	1.33082	11.6179	3.78831	4.96879
miR160	miR160a	TGCCTGGCTCCCTGTATGCCA	1.10902	2.69702	4.83336	9.48588
miR2275	miR2275	TTTGGTTTCCTCCAATATCTCG	1.70049	4.49504	5.4212	21.2303
miR414	miR414	CATCATCATCATCGTCGTCAT	1.70049	4.49504	2.41668	13.2501
miR418	miR418	TATTGTTGATCAGAAATGACG	1.70049	2.21294	1.11037	0.752847
miR1112	miR1112-3p	AGGAATTATTACAAAGTGA	1.70049	1.93632	1.241	1.73155
miR1517	miR1517	CGTTTTGGTCAGTCGTTCGAAAT	1.70049	0.691544	0.195947	0.01
miR919	miR919	TGTCAGGAGGACGAGCAGCCACT	1.62656	0.01	0.01	0.451708
miR2592	miR2592	AAATGCTTGGTATGTGTG	1.55262	3.45772	0.195947	4.96879
miR408	miR408	CGGCAAGCTGATCTCTTCCCATGGC	1.55262	0.345772	0.849104	0.602278
miR1873	miR1873	TCAATATGGTATCAGAGCGAAGA	1.40475	1.38309	6.33562	3.76424
miR417	miR417	GAATTAGTGAATTCTGATTGGCCA	1.40475	1.17562	0.130631	1.43041
miR844	miR844	TGGTAACATGTTATAAGT	1.40475	0.01	0.0653157	0.225854
miR437	miR437	AACTTAAAGATGTTTGACTTA	1.33082	2.83533	2.35137	5.94749
miR1216	miR1216	TTGACGGTGATGCGTTGTGTC	1.33082	0.345772	1.17568	1.43041
miR2120	miR2120	TAAAGGCTTTAGTCCCGGTTCTC	1.33082	0.01	3.06984	1.43041
miR1223	miR1223j	TTGGCTAGAGCATGCACTTCTA	1.25688	1.17562	9.53609	0.451708
miR435	miR435	TGATCCGGTATTAGAGTT	1.25688	0.829853	2.15542	2.25854
miR853	miR853	TCCCTCTCGTTGAGCTTGGCGAAG	1.25688	0.01	0.01	0.01
miR530	miR530	TGCATTTGCACCTGCACCTAG	1.18295	2.07463	0.91442	1.05399
miR781	miR781	TTAGAGTTGTCGATGCTTA	1.18295	0.691544	0.326579	3.4631
miR837	miR837-3p	AAAACGGACAAAAATGATGG	1.18295	0.276618	1.95947	71.0688
miR1150	miR1150	AGCCGATAGGGACATTGA	1.18295	0.276618	0.130631	2.18326
miR910	miR910	GAGGAGCGTCGGGCTACCGC	1.18295	0.138309	0.587841	1.35513
miR398	miR398	TGTGTTCTCAGGTCGCCC	1.10902	0.62239	1.37163	0.752847
miR2111	miR2111-3p	GTCCTCTTGTTGCATTCCT	1.10902	0.01	0.01	424.079
miR2605	miR2605	ACTTGTTTAGATATGACCTAC	1.10902	0.01	0.01	0.01
miR852	miR852	AAGATAATCGCTTGGTATCTG	1.10902	0.01	0.01	0.01
miR1061	miR1061-3p	AGTGTAGCAATGGAATAAG	1.03508	17.9801	1.37163	17.6919
miR866	miR866-3p	ACAAAATCATGGACTTTGAAGA	1.03508	1.03732	0.91442	6.62506
miR1171	miR1171	GTGGAGTGGAGTGGAGTGGAGTGC	1.03508	0.207463	0.718473	0.451708
miR394	miR394a	TTGGCATTCTGTCCACCTCC	1.03508	0.138309	1.50226	7.75433
miR1114	miR1114	AAGGGGATACAAACACATTGAGCA	0.961147	11.7562	15.4145	11.6691
miR1133	miR1133	ATATACTCCCTCCGTTCGGAATTA	0.961147	5.39404	0.783789	0.451708
miR535	miR535	TGACAACGAGATAGACAAGAC	0.961147	2.21294	8.03383	1.43041
miR1850	miR1850	GGGGAAAGTTGGGAGTTGCGGG	0.961147	0.276618	0.718473	0.01
miR1027	miR1027	TTTCTTCTTCCTCTTCCTACC	0.961147	0.138309	0.718473	0.01
miR1450	miR1450	TCAATGGTCGGTCAGGATAAC	0.961147	0.01	0.326579	0.828132
miR1222	miR1222	TTCAAGGATTCGTTGGTAT	0.961147	0.01	0.195947	0.903417
miR1885	miR1885	CACCAATGAAGGTCATGATTGCAC	0.961147	0.01	0.01	0.01
miR2092	miR2092	ACATCATTCACATTTGGCAGATGG	0.887212	0.968161	0.195947	0.978701
miR3515	miR3515	AAGCTGTAGAAAATGAAACGGCAT	0.887212	0.899007	2.22073	3.16196
miR946	miR946	TGTGGATAAAAGGGTTGCT	0.887212	0.553235	0.261263	1.9574
miR482	miR482	TTGGATGATGAAGAGAGCATT	0.887212	0.138309	0.0653157	2.10797
miR1535	miR1535	TTTGTTTGATGGTACGTCT	0.887212	0.01	280.139	5.94749
miR3520	miR3520	AGAAGGTAGACGTTTAATTATC	0.887212	0.01	0.0653157	1.9574
miR2086	miR2086	GACATGAATGCAGGCAACTGGCGA	0.813278	1.03732	0.195947	1.65626
miR2643	miR2643	TTTGGGAAAGAATTAGGA	0.813278	0.829853	0.130631	34.104
miR1861	miR1861	TGAATCTTGATGCAGAAATGAATG	0.813278	0.414926	5.48652	3.83952
miR2906	miR2906	ACGGGCCGCTGCACTCCTGG	0.813278	0.01	0.01	0.01
miR1867	miR1867	TTTTTATATTATGGGACAGAGGGAG	0.739343	26.1404	0.91442	4.66765
miR1870	miR1870	TTTAGCTACATGCAGCATGAACAT	0.739343	0.553235	0.261263	0.752847
miR851	miR851	GGGGGCAACAAAGACGAT	0.665409	10.4423	0.01	0.0752847
miR2665	miR2665	TGATTTCAGGCAAGAATTCCT	0.665409	1.5214	0.45721	2.25854
miR863	miR863	TTGAGAGCAACAAAGAGACAT	0.665409	1.24478	0.91442	0.602278
miR2595	miR2595	TACATTTTCTTCTTCATCT	0.665409	0.691544	0.01	3.91481
miR864	miR864	AAATCAATAATACTTGTAAG	0.665409	0.553235	0.01	0.301139
miR1079	miR1079	ACAAAAGCAGAGCTATGTGG	0.665409	0.553235	0.01	0.225854
miR834	miR834	TAGGTAGCAGTAGCGCTGGTTGAA	0.665409	0.01	2.87389	0.677563
miR2871	miR2871	TTTCTGTTTCTATGGTGAC	0.665409	0.01	0.01	1.50569
miR843	miR843	ACTTTGGTCGAGCTTCATTGG	0.591475	0.01	0.01	0.01
miR1863	miR1863	AGCTCTGATACCATGTAGAACTGC	0.51754	44.1897	65.1198	72.725
miR1130	miR1130	TCCGTCCCATAATGTAAGACG	0.51754	19.1558	19.7907	43.8157
miR1160	miR1160	TGACAAGGAAGAGAAGAAGAT	0.51754	2.55871	0.195947	3.91481
miR2645	miR2645	TTTCTAGATACGGATATAT	0.51754	0.207463	0.261263	247.611
miR3508	miR3508	TAGACGGACCCCATGTTTA	0.51754	0.01	0.01	0.451708
miR848	miR848	TGGCATGGACTGCCTAGCTAG	0.443606	9.12838	0.261263	0.01
miR1044	miR1044	TATGTAGACATATTTTTTT	0.443606	4.7025	2.0901	12.6478
miR2607	miR2607	AATGATGTATTATGATGATAAGTT	0.443606	0.0691544	0.718473	1.35513
miR1121	miR1121	AAGTAGTGATCTAAACGCTTTTAT	0.369672	5.60151	4.31084	7.22733
miR477	miR477	GTGGAAGCTTTCGTCGGAA	0.369672	1.10647	0.261263	1.65626
miR842	miR842	TCTGGTCAAGATCCGCACC	0.369672	0.760698	0.01	2.4844
miR869	miR869	TCCGGTTTAGATAGTTGA	0.369672	0.276618	0.0653157	14.9817
miR1423	miR1423	ACAACTACACCGTCTGGGCGATCA	0.369672	0.276618	0.0653157	0.602278
miR534	miR534	TATGTCATCATGTGCATTGCATTC	0.369672	0.01	0.195947	0.01
miR2866	miR2866	TTTAGTTTGTCGATCACGCATC	0.369672	0.01	0.01	1.50569
miR1509	miR1509	TTAATCATGGAAATCACT	0.295737	8.36768	0.783789	0.451708
miR780	miR780	TCAGCAGCTGTGGCAGAT	0.295737	2.83533	0.01	10.9163
miR2597	miR2597	TTTGGTATTCGTTCGATATTTTGA	0.295737	0.138309	1.17568	0.225854
miR1166	miR1166	AAGTCATGGCCTCATGAGG	0.295737	0.01	0.587841	0.01
miR1111	miR1111	CCATGACTACGAGCAGGTACACAG	0.295737	0.01	0.195947	0.01
miR2082	miR2082	TCGTGTGGTTCACGCTTCTGTCTT	0.295737	0.01	0.01	0.01
miR2098	miR2098	CGGGTTGTCAAGCGAAGG	0.221803	4.7025	2.67794	1.58098
miR1153	miR1153	TGGGCTCGGAGTTACTATCAG	0.221803	0.829853	2.61263	5.72164
miR1312	miR1312	TTTGAGGAAAATGAGCGCAT	0.221803	0.691544	4.11489	0.677563
miR855	miR855	AGAAGAACTAGGAAAAGGAA	0.221803	0.62239	0.45721	0.602278
miR3513	miR3513	ATTGCTAAGATAGAACCATTGTAT	0.221803	0.484081	2.87389	1.12927
miR2948	miR2948	TCCTGGGAGGTCTGGGCAAGCAAT	0.221803	0.414926	0.587841	0.01
miR2081	miR2081	GCTTGTAGTGATGTGTCTGAT	0.221803	0.276618	0.261263	2.03269
miR2636	miR2636	TTTGGTTCAGTGTGCGAGATAGTA	0.221803	0.276618	0.01	0.01
miR2618	miR2618	GGAATTCAGATTTAGTACGGGTT	0.221803	0.138309	0.01	0.01
miR2862	miR2862	TCCATACTTAGATTCTCC	0.221803	0.01	0.01	1.05399
miR1433	miR1433	TGGGCAAGTCATCCTGGCTACC	0.221803	0.01	0.01	0.01
miR2085	miR2085	ATCTAATCCAACCAACTGCAGGCC	0.221803	0.01	0.01	0.01
miR1428	miR1428	AAAATAAACCTTGAATTTG	0.147869	31.5344	0.391894	73.4779
miR808	miR808	AGGAAGTGGGAAGATGTAACTGAA	0.147869	0.760698	2.61263	1.43041
miR860	miR860	TCAAATAGATTGGATATGTGCATG	0.147869	0.138309	0.326579	0.903417
miR2621	miR2621	AGGTTGGGCTAGGAAATGTGTGCG	0.147869	0.0691544	0.01	0.01
miR2669	miR2669	AAAGTAGTCTTCCAGTATC	0.147869	0.01	0.391894	0.01
miR820	miR820	CCGGCGATCGTGGATGGACCAGG	0.147869	0.01	0.01	0.01
miR1139	miR1139	TAGTAACATAGACTAGTAACATA	0.0739343	42.4608	80.9262	77.6186
miR2619	miR2619	ACTTAGGGGCTGTTTGGTT	0.0739343	17.8418	20.7051	0.376424
miR908	miR908	TGAAGAAGCACTGCGGTCGTTGGA	0.0739343	1.24478	4.70273	0.01
miR1507	miR1507	TCATCATTCCAAATCGTCTAA	0.0739343	0.899007	0.0653157	2.55968
miR830	miR830	ATAATATTTTGATAAGAATG	0.0739343	0.484081	0.01	1.27984
miR1094	miR1094	TATACTCTGTTCACAGGTAC	0.0739343	0.414926	0.522526	0.0752847
miR1169	miR1169	TGTGTGATTGCTTGCTTCTCGGAT	0.0739343	0.345772	0.45721	20.0257
miR2949	miR2949	ACTTTTGATCTTGTTTCCGA	0.0739343	0.138309	0.783789	0.978701
miR2677	miR2677	TTTATTGATATGCATAGCT	0.0739343	0.01	2.15542	0.01
miR2912	miR2912	TTAGAAGTAGAGATATGAGGC	0.0739343	0.01	1.37163	8.13075
miR811	miR811	AGCCGTTGATCTGAGAATGGACGG	0.0739343	0.01	0.91442	1.12927
miR1059	miR1059	TGAAAATCGTCACAAATCAAC	0.0739343	0.01	0.653157	0.01
miR2585	miR2585	TCAGGATAACGATTTCAGGGAC	0.0739343	0.01	0.130631	0.01
miR858	miR858	TTTTCGTTGCTTTTCGACATT	0.0739343	0.01	0.01	3.61367
miR2644	miR2644	CACATTCAGGTTGATGGTCGT	0.0739343	0.01	0.01	0.01
miR2666	miR2666	CAGGAAAGTTGAGATAATCAAGGA	0.0739343	0.01	0.01	0.01
miR1097	miR1097	TAGCAATGCTGTTGTAGTTGGAA	0.01	134.782	1.76352	2.86082
miR1851	miR1851	CGTCTGTATGGCATATTTGGTC	0.01	96.4012	0.01	0.376424
miR806	miR806a	ATGCTGACTAAAAAGAAACGGATG	0.01	78.6285	3.78831	103.667
miR2093	miR2093	ATGCATAATTGGACAGAAGA	0.01	60.026	34.552	48.2575
miR1122	miR1122	CTACATACATCCGTATCTTG	0.01	38.8648	12.9325	4.59237
miR905	miR905	CGGTTCCCTGGATGTGCACC	0.01	38.519	0.01	0.01
miR1037	miR1037	GTCTTTTGGATTTGATGG	0.01	33.125	35.6624	41.5572
miR2094	miR2094	CGACCTGTCGGCATCCACGTCTG	0.01	32.3643	0.326579	0.01
miR1508	miR1508	AGAAAGGAAATATCAGTT	0.01	25.518	1.30631	11.1421
miR1855	miR1855	AGCACTGGAGTGAGCCGAAGACGC	0.01	24.204	38.471	31.7702
miR1162	miR1162-3p	CGGCTTAATTTGACTCAACACG	0.01	23.0976	10.6465	51.57
miR846	miR846	ACAAGGTATTCGGCCATTT	0.01	19.7782	0.522526	0.978701
miR400	miR400	TTGAGATTTATGAAGTCAC	0.01	17.2886	3.65768	0.301139
miR1857	miR1857	TGGATTTTTTTGGACCAGAAG	0.01	11.2722	0.326579	0.677563
miR912	miR912	ATGGATTGATCGAGCCAGG	0.01	9.75077	0.01	0.01
miR2622	miR2622	TTTGTGTGCCACGTAGGACTAA	0.01	8.09106	0.01	4.14066
miR1070	miR1070	TCTGTTTTAGTAGAAACTTG	0.01	8.09106	0.01	1.05399
miR1320	miR1320	TGGAACGGAGGGAGTATTTTACAG	0.01	7.33037	0.130631	36.5884
miR1519	miR1519	TAAGTGCTTGCAAAAATTCGTCAT	0.01	5.94728	6.33562	4.66765
miR1063	miR1063	TCATTCTTGAAGTAGCTGCATCATT	0.01	5.11742	0.522526	2.78553
miR779	miR779	TACTGCTATGTTGGTCTGCAT	0.01	4.56419	1.89416	18.9718
miR2590	miR2590	ATCTAGGTGACTGTAGTTGTGCC	0.01	4.01095	0.326579	0.01
miR1522	miR1522	TTTTATTGACTTAAAATGAAGCAT	0.01	3.73434	4.96399	5.49578
miR1426	miR1426	AGATTTTATGTGATTAAA	0.01	3.66518	0.01	0.01
miR1513	miR1513	TGAGAGAAAAGCCATTAGAATTAC	0.01	3.38857	3.65768	0.01
miR2624	miR2624	CGAAAGACTGATGGATTGCGGCAT	0.01	3.04279	0.01	0.01
miR1043	miR1043	TGCGCGTGATTTGAAACT	0.01	2.76618	56.3021	1.9574
miR401	miR401	CGAAACTGGTGCCGACGGACCCA	0.01	2.62787	1.89416	0.01
miR479	miR479	TTGGTATTAGGTTCGGACTATCT	0.01	2.35125	0.45721	6.62506
miR2090	miR2090	AACTCTATGTGTAGAATTTGTG	0.01	2.28209	2.482	2.40911
miR1138	miR1138	AGAGCTTAGATGTGACATCCTTAA	0.01	2.21294	4.50678	1.9574
miR1173	miR1173	ATGGTTGCAACAAAAATCG	0.01	2.21294	1.04505	1.20456
miR2616	miR2616	ATTCGTTTGGTTCGGCGCGGATAG	0.01	2.00548	16.8515	12.6478
miR1101	miR1101	GGCATTCTGTCGAACAGG	0.01	1.93632	0.01	9.71173
miR1085	miR1085	TTGTAATATGGTCTTGTAGGGA	0.01	1.93632	0.01	2.40911
miR840	miR840	ACACTGAAGGCCTATACTACACTG	0.01	1.72886	1.11037	0.0752847
miR1078	miR1078	TTTGGATGATTAATGGGCT	0.01	1.72886	0.01	3.38781
miR420	miR420	TAAACAAATCCGGAAATA	0.01	1.65971	4.24552	0.150569
miR1442	miR1442	AATTGATAGTACTAGATGTT	0.01	1.65971	0.195947	1.43041
miR2099	miR2099	TGAATATGTGACAAGCCTT	0.01	1.59055	0.130631	0.752847
miR812	miR812	AAACTATGATTAAAGTTGGGCACA	0.01	1.5214	2.41668	2.4844
miR783	miR783	ATGCTTTGGGATTCATTTC	0.01	1.31393	0.195947	0.526993
miR857	miR857	TTTTGTATAGTTGAGGTCTGT	0.01	1.24478	0.261263	9.48588
miR917	miR917	TTTCACCCGGATCTGTTCGAAG	0.01	1.17562	4.50678	3.53838
miR1219	miR1219	TTGCTTGCCTCTACTAGTCTT	0.01	1.03732	0.01	0.01
miR1052	miR1052	TTCCTTTGATTATTTGATA	0.01	0.968161	12.4753	28.3071
miR895	miR895	CGCTAGTTTAGCGAGGCTGTTGGA	0.01	0.968161	9.27483	0.01
miR2600	miR2600	ACATCACAATCACAATGAC	0.01	0.968161	0.01	0.677563
miR1435	miR1435	TTTTTTTAAGTCAGACGTTTTC	0.01	0.899007	0.91442	2.9361
miR2661	miR2661	TTAGGCTTGAGAAAATGAGGCAT	0.01	0.899007	0.45721	0.01
miR2657	miR2657	TGTTATTTCATGCAGAATTTTGGT	0.01	0.899007	0.0653157	0.01
miR1879	miR1879	GTGTTTGGTTTGAGGGCAGAGGTG	0.01	0.760698	0.0653157	0.01
miR841	miR841	TACGAGCATCTTGAAAGACTGAA	0.01	0.760698	0.01	1.12927
miR861	miR861	AGGATATGTTTCAAGCAC	0.01	0.691544	0.01	2.33383
miR1424	miR1424	ATGGCACATGAAGCTGATTG	0.01	0.691544	0.01	1.50569
miR1069	miR1069	TATAAATCAAAGGATCATT	0.01	0.62239	0.522526	2.55968
miR1092	miR1092	TGACAGGAGATACATTAGTTT	0.01	0.62239	0.01	0.376424
miR1148	miR1148	CCAACGGGCAGAGGCGGACATGGG	0.01	0.553235	7.31536	14.9817
miR1103	miR1103	GGAGAAGGACGGTGCATTCTTGG	0.01	0.553235	0.01	0.01
miR1512	miR1512	ATAACCGTAAATTCTTAAAGTATT	0.01	0.553235	0.01	0.01
miR909	miR909	ATGCACAACATGATCGTGAAG	0.01	0.484081	35.7277	1.65626
miR537	miR537	ATTGACGGTGTATCTGACAGGCTGA	0.01	0.484081	6.85815	0.01
miR2084	miR2084	CATGCAGCTGCTTGGATTGTGGA	0.01	0.484081	1.63289	0.451708
miR833	miR833	AAGAACCGATGCAACAGAAGCAAG	0.01	0.484081	0.326579	0.602278
miR2108	miR2108	ATCATTGTTGTAGTTTGTCGG	0.01	0.484081	0.261263	9.03417
miR3516	miR3516	AGCTGTGTATTTTGACAGAAG	0.01	0.484081	0.01	0.01
miR824	miR824	TAGACCATTTTGAGAAGCACGGAG	0.01	0.484081	0.01	0.01
miR1129	miR1129	CAGGAGGCCAGGTAGACCGGCG	0.01	0.414926	2.0901	1.73155
miR1088	miR1088	CAAGGACAGAGAAGGAGCACGCAT	0.01	0.414926	1.82884	0.526993
miR2868	miR2868	TGTGGTTTTGGTGTAGGTAAGAAA	0.01	0.414926	0.91442	1.27984
miR862	miR862	ATATGCGGATCTACGTGGG	0.01	0.414926	0.718473	0.526993
miR407	miR407	TTTAGATCATTACTTTTTT	0.01	0.414926	0.01	2.10797
miR777	miR777	ACGCATTGATGTTTAGTTGGCTTG	0.01	0.345772	15.2186	0.01
miR816	miR816	TGACATATTTTTATACAAAC	0.01	0.345772	3.3311	0.01
miR1521	miR1521	CTGTTTTGGAAAATATTGAG	0.01	0.345772	2.93921	1.9574
miR447	miR447	TTGGGCGACGAGACGTGCTTTGTT	0.01	0.345772	0.261263	0.301139
miR1214	miR1214	TGACTATGAGATCTCGGTGCC	0.01	0.345772	0.195947	0.150569
miR1871	miR1871	AGGCTCTGATACCACTGATGGGTTT	0.01	0.345772	0.130631	0.301139
miR2878	miR2878	ATATGTATAAAATTTGCACGGATG	0.01	0.345772	0.0653157	0.01
miR1875	miR1875	CAACTGGATAGAAGTAGCAACAGAA	0.01	0.276618	0.653157	10.841
miR1034	miR1034	TTATTTGGCAGCGTCTACT	0.01	0.276618	0.01	0.01
miR405	miR405	ATGAGTTGGTTACCATGAACT	0.01	0.276618	0.01	0.01
miR1887	miR1887	TACTAAGTAGATATAACAGTA	0.01	0.207463	5.8131	3.31253
miR1036	miR1036	AGTAATTAAGGATCACAT	0.01	0.207463	3.85363	3.38781
miR1163	miR1163	AAGAGCCCATGGCAACGC	0.01	0.207463	2.0901	11.5938
miR1886	miR1886	AGAGAAGCGGATGAAATC	0.01	0.207463	1.37163	14.8311
miR856	miR856	TAATCCTCACCAAGTCAACGCAGC	0.01	0.207463	0.391894	0.01
miR2119	miR2119	TCAAAGCGGTGTAGGGGAA	0.01	0.207463	0.195947	6.32392
miR3511	miR3511	TTTAATATGGGCAACTGGTAA	0.01	0.207463	0.130631	0.01
miR1314	miR1314	TCGGCCGATGAATGTATAGGGAAG	0.01	0.207463	0.0653157	0.376424
miR1516	miR1516	CAAAAGTTATGGCTTTTA	0.01	0.207463	0.01	3.68895
miR2635	miR2635	TTATATGTAACTTGACTAG	0.01	0.207463	0.01	3.38781
miR899	miR899	AGACTGAGATACAACACAACG	0.01	0.207463	0.01	1.9574
miR1866	miR1866	AGGAATTTTGCAGGAATTTCACGG	0.01	0.207463	0.01	1.27984
miR2125	miR2125	TTTTTCTCTAAGCATCTACCA	0.01	0.207463	0.01	0.01
miR2631	miR2631	AGACACGCCATCGTCGAGCACACT	0.01	0.207463	0.01	0.01
miR813	miR813	GGGTTGGAGATGGGATTTTACCG	0.01	0.207463	0.01	0.01
miR443	miR443	TCACAATAACAAGAAGATCTGGAA	0.01	0.138309	5.35589	0.01
miR406	miR406	TAAGAATGCGTCATTAGTAACCAG	0.01	0.138309	1.11037	0.01
miR1108	miR1108	TGGAGCCTGAGAGCATACACCACC	0.01	0.138309	0.326579	0.828132
miR1152	miR1152	AAGAACGGTGCGCTCGTCGTCTGA	0.01	0.138309	0.261263	0.225854
miR2646	miR2646	TAGGACATAGTGATGATGT	0.01	0.138309	0.195947	14.8311
miR2104	miR2104	GTCCGGCCAGAGGGATCGAGCGTG	0.01	0.138309	0.130631	0.752847
miR1151	miR1151	ACGCGCTTCTGGGACCCGAGAC	0.01	0.138309	0.0653157	0.01
miR2593	miR2593	TTGAAATGAATGTATCTAGAT	0.01	0.138309	0.01	57.9692
miR900	miR900	TCACGGTACAAGAAAATCAGC	0.01	0.138309	0.01	0.451708
miR2103	miR2103	ATTTCCCTCTCCGGCGCGACTTCT	0.01	0.138309	0.01	0.01
miR2599	miR2599	TGGGTACAAGGGATTACGTTG	0.01	0.138309	0.01	0.01
miR2673	miR2673	CTCATTCCTCTTCCTCGTCAC	0.01	0.138309	0.01	0.01
miR3521	miR3521	ATGGAGAGTCGGTATACATACCTG	0.01	0.138309	0.01	0.01
miR850	miR850	GAAGATCGGATCCAACAAAG	0.01	0.0691544	2.41668	3.38781
miR2637	miR2637	AAATACTTCTCTCTGATCACATGG	0.01	0.0691544	0.91442	0.301139
miR1881	miR1881	AATGTTATTGTACAAGGTAGGTT	0.01	0.0691544	0.391894	3.99009
miR1147	miR1147	AGGCCGCGCGCTTCTCTGCC	0.01	0.0691544	0.01	0.225854
miR1874	miR1874	AGGGATACTAGACCACCATAAG	0.01	0.0691544	0.01	0.150569
miR1868	miR1868	TAACGGAAAACAGAGGAGCAGTA	0.01	0.0691544	0.01	0.01
miR1534	miR1534	TATGTTCGGGTAAATAGGCAT	0.01	0.01	35.0745	0.01
miR2667	miR2667	TCCTTGATCTGACGACGC	0.01	0.01	25.4078	5.87221
miR1165	miR1165	AGGACGCCTGTCGGATATG	0.01	0.01	11.6915	0.150569
miR849	miR849	AGCAAACATTGGTGTAGT	0.01	0.01	10.7771	0.01
miR2864	miR2864	TTGTTAGCATTGTTAGGCA	0.01	0.01	10.5811	11.2174
miR1098	miR1098	TGAGACGTTTGTGATGAT	0.01	0.01	9.20952	0.01
miR3510	miR3510	TTATGAGCATCTTCGAGAGACTGA	0.01	0.01	7.51131	89.0618
miR161	miR161	TGAAAGTGCTCATAGGGGG	0.01	0.01	6.53157	0.828132
miR1212	miR1212	CTGGGTCAGCATGAATGCG	0.01	0.01	6.46626	1.20456
miR867	miR867	GTAACATGATTGTATTAGGAA	0.01	0.01	6.33562	0.01
miR2588	miR2588	TAACACTGTACAATCGAAGTCGC	0.01	0.01	5.35589	0.01
miR2095	miR2095	ACTGTAATGTTTGAAGATGAATAG	0.01	0.01	5.29057	0.01
miR1429	miR1429	GTTGCACGGTTTTGTATG	0.01	0.01	4.5721	9.10945
miR1091	miR1091	CGGCAGTGAGGAGAAATTG	0.01	0.01	4.5721	4.74294
miR1872	miR1872	AGGACTTGTAATCTGTGACGGTAA	0.01	0.01	3.20047	3.01139
miR1086	miR1086	TAGTGCTCGTGGGTTCGTTTTGGC	0.01	0.01	2.93921	0.01
miR1917	miR1917	ATGAATAAAGAGTGGAAAGTG	0.01	0.01	2.74326	0.526993
miR1110	miR1110	GCTGGGCAGTGGACACGGA	0.01	0.01	2.482	0.0752847
miR2653	miR2653	TCACCGCAGTGGACATGAT	0.01	0.01	2.41668	0.01
miR775	miR775	TTCGATGCCTACAGTGAC	0.01	0.01	2.35137	0.828132
miR2620	miR2620	ATTCTGATAACACTTCGGCACTGC	0.01	0.01	2.22073	0.01
miR815	miR815	AAGGGGATTGGAGGGGATTTGGGC	0.01	0.01	2.22073	0.01
miR403	miR403	TTAGACACGGCACAAACACG	0.01	0.01	2.15542	0.01
miR2123	miR2123	TAAAAAGCACGGAGGCAAAC	0.01	0.01	1.82884	0.01
miR2650	miR2650	AACTTAAATAATGTTTACATCGTC	0.01	0.01	1.69821	2.33383
miR2652	miR2652	GAGCAGAGTCATAAGGATT	0.01	0.01	1.63289	0.01
miR426	miR426	TTTGGGAAATTTTCCTACGT	0.01	0.01	1.56758	0.01
miR2880	miR2880	ACGTACACGTTCGTGACCAGGATG	0.01	0.01	1.50226	0.01
miR2608	miR2608	AGATGTCATATATGCTACTACTCT	0.01	0.01	1.43695	1.58098
miR1882	miR1882	AGATTGTATTTCAAGGTATTTCAT	0.01	0.01	1.37163	0.01
miR819	miR819	GCAGGTTATAAGAGCATCTCTAGC	0.01	0.01	1.37163	0.01
miR1888	miR1888	TAAGTTAAGATTGTCACGA	0.01	0.01	1.17568	0.150569
miR1041	miR1041	TTCGGGTGCGAGAGGTCCT	0.01	0.01	1.11037	3.91481
miR1032	miR1032	GGTGGACTGCCTGGAGTTGGTG	0.01	0.01	1.11037	0.752847
miR2112	miR2112	CGCAAGTGCGGATGTCAAGTC	0.01	0.01	1.04505	0.01
miR1089	miR1089	AGATCGATCTAGGGTTTTTG	0.01	0.01	0.979736	2.10797
miR536	miR536	TCGGTCAAGCTAGTGTGTAT	0.01	0.01	0.979736	0.828132
miR2632	miR2632	ATGAATCGTTACTAATACCTTCCA	0.01	0.01	0.91442	0.01
miR480	miR480	ATACACAAAATTGATGCTTGAAC	0.01	0.01	0.91442	0.01
miR914	miR914	CGGGCGCGCCGGACGACACGTGG	0.01	0.01	0.91442	0.01
miR1039	miR1039-3p	GGGGGACGGGCCGGGATC	0.01	0.01	0.849104	28.4576
miR478	miR478	TGACGGTCTGCATGCTTTAGGAA	0.01	0.01	0.849104	0.301139
miR1033	miR1033	TGTACGGCGTCGTGATGCACACT	0.01	0.01	0.849104	0.01
miR1526	miR1526	CCGGCTAGAGGAATAATTAAGCAG	0.01	0.01	0.783789	0.150569
miR2109	miR2109	AGGAGGGTCTCGCCTCTG	0.01	0.01	0.783789	0.01
miR2873	miR2873	AAGTTTGACTGTAAATTTAAC	0.01	0.01	0.718473	10.3893
miR1847	miR1847	TGGACCCACATGTCATGCACACAA	0.01	0.01	0.718473	0.978701
miR1028	miR1028	TGACATTGTAGCATCACGTGGCCT	0.01	0.01	0.718473	0.526993
miR1025	miR1025	TGCACAACAAGCTAAAATC	0.01	0.01	0.718473	0.01
miR1530	miR1530	TGTTCACAAAATTAAAATAA	0.01	0.01	0.718473	0.01
miR2875	miR2875	ATGGACGTGCATATACAGTTTAA	0.01	0.01	0.653157	0.01
miR1099	miR1099	TTAGATCGGTGTTTTTGTC	0.01	0.01	0.587841	5.57107
miR1880	miR1880	TTCCAAGCGGAGCCTTAGAGCAT	0.01	0.01	0.587841	0.752847
miR911	miR911	TTCCAAGCGGAGCCTTAGAGCAT	0.01	0.01	0.587841	0.01
miR1123	miR1123	TCCGTGAGACTGTTCTAGA	0.01	0.01	0.522526	1.88212
miR2601	miR2601	TGATCTTGGAAGTCGCTTTGTCCC	0.01	0.01	0.522526	0.01
miR2613	miR2613	CGGTTGCGGTTTCAATGGT	0.01	0.01	0.522526	0.01
miR948	miR948	TCAAGATGTTGTGGATCCGG	0.01	0.01	0.45721	1.50569
miR838	miR838	TTTTCTTTTTCTTCGTCTGCACA	0.01	0.01	0.45721	0.301139
miR2947	miR2947	TATACCGTGCCCATGACT	0.01	0.01	0.45721	0.01
miR1066	miR1066	ACATGTTGCAGATGCAGGGACG	0.01	0.01	0.391894	0.01
miR1076	miR1076	AATCAAGGTGCAATAATTG	0.01	0.01	0.391894	0.01
miR1437	miR1437	TCCGGCAAACCGCACTGGCACTTG	0.01	0.01	0.391894	0.01
miR2950	miR2950	TGGTTGTGCAGCGGCGGTGGACAT	0.01	0.01	0.391894	0.01
miR1916	miR1916	ATTTCACTATAGACCACCTACAGA	0.01	0.01	0.326579	7.3779
miR1149	miR1149	TTTGATCTGACATGGAGATTC	0.01	0.01	0.326579	1.12927
miR1124	miR1124	GCAGGACGTGAAGGAGGAGGCCAT	0.01	0.01	0.326579	0.602278
miR1309	miR1309	TGATGGCTCTGTTGAACGGTACA	0.01	0.01	0.326579	0.01
miR170	miR170	GATATGATGCCGGTCAATATC	0.01	0.01	0.326579	0.01
miR1849	miR1849	TAGTCGATCCTAGGATGTTT	0.01	0.01	0.326579	0.01
miR474	miR474	CAAAGCTGTGGGTTGGAGGTGGG	0.01	0.01	0.326579	0.01
miR481	miR481	AGGACACTGACACTAAGCTTAAGC	0.01	0.01	0.326579	0.01
miR771	miR771	ATGAGCGTCTGTGGCTATGCCCTA	0.01	0.01	0.326579	0.01
miR778	miR778	TGGCGATTGGTTTATGGACACCGG	0.01	0.01	0.326579	0.01
miR859	miR859	TTTCGTTGTGAAGTCAAT	0.01	0.01	0.261263	2.63497
miR810	miR810	AAAGTGATTTTATTATGCGGT	0.01	0.01	0.261263	1.65626
miR1084	miR1084	TGAACTCGGGTGGTATATTCCCA	0.01	0.01	0.261263	0.01
miR1853	miR1853	AAATTGGAGTGTTCGGTTAGCT	0.01	0.01	0.261263	0.01
miR1918	miR1918	TGTTGGTTGATGATTCGATGGCTC	0.01	0.01	0.261263	0.01
miR2594	miR2594	CCATGGCCAATGAAGACGCAGAG	0.01	0.01	0.261263	0.01
miR2672	miR2672	ATTAATCGACATGTGCGGTACTAT	0.01	0.01	0.261263	0.01
miR916	miR916	CCAAAGGTTGTCGGTTCGAGTCC	0.01	0.01	0.261263	0.01
miR1159	miR1159	AAATGCCAAATGGAGACCGA	0.01	0.01	0.195947	10.3893
miR1425	miR1425	TAGGATTCAAATCCTGATGCTCGC	0.01	0.01	0.195947	0.978701
miR1220	miR1220	TTGCCGGTGGAAGTGAGGAAGAAG	0.01	0.01	0.195947	0.602278
miR1031	miR1031	TCCAATCTTTCCGGAGCTTCT	0.01	0.01	0.195947	0.526993
miR2664	miR2664	AATTTGGTGGGCTGAGCATC	0.01	0.01	0.195947	0.301139
miR1073	miR1073	CTGGGGCGTTACATACATGTTCAA	0.01	0.01	0.195947	0.01
miR2118	miR2118	TTCCCCATGCTACTATTCCTA	0.01	0.01	0.130631	0.376424
miR1081	miR1081	TGAGGCTGGCCATTGATTT	0.01	0.01	0.130631	0.225854
miR2634	miR2634	TCTTGATTCTCAGTTTGTACTGCT	0.01	0.01	0.130631	0.225854
miR913	miR913	TGCGCATTTTTGCGAGTCCGTGG	0.01	0.01	0.130631	0.150569
miR2102	miR2102	GGAGCAAGCGCGCCGCCGCGCGC	0.01	0.01	0.130631	0.01
miR391	miR391	GTTCTGCAGGAAGTAGTAGCGCCA	0.01	0.01	0.130631	0.01
miR773	miR773	TCTTGCTTCCAGGTTTTTTCGTC	0.01	0.01	0.130631	0.01
miR3514	miR3514	TCAGGATTCTGTTATTAAAGGTGG	0.01	0.01	0.0653157	0.451708
miR832	miR832	TGCTCGGGATCGGGATCAGAGGAA	0.01	0.01	0.0653157	0.0752847
miR1145	miR1145	TTGGTGGCCCATGCAGGTCCTCGT	0.01	0.01	0.0653157	0.01
miR1319	miR1319	TAACCGGATCTGTATTTATTAA	0.01	0.01	0.0653157	0.01
miR1515	miR1515	TCATTTCTGCGTGCAATGGTG	0.01	0.01	0.0653157	0.01
miR2626	miR2626	ATACGTACAGGGATTTAGTGGTTT	0.01	0.01	0.0653157	0.01
miR538	miR538	TTGGCATGAGTCTATGTACGTCGA	0.01	0.01	0.0653157	0.01
miR1047	miR1047-3p	GATCAGATGACCGAGTTG	0.01	0.01	0.01	102.463
miR1068	miR1068	TGCCATTTGATTGAAGGA	0.01	0.01	0.01	68.8855
miR1884	miR1884	AATGTAAGACGCTTTTTGACTTTA	0.01	0.01	0.01	34.0287
miR1035	miR1035	CGTTTTACCCCAAACGAA	0.01	0.01	0.01	31.996
miR1071	miR1071-3p	CCGTTTGGGATTGCGCGG	0.01	0.01	0.01	19.1976
miR1170	miR1170	AACAGACAAACACGGACATGA	0.01	0.01	0.01	5.94749
miR2617	miR2617	TGTAGTGTAGATGCGCAT	0.01	0.01	0.01	5.94749
miR1158	miR1158	ACTTGTATAGGCCACTGC	0.01	0.01	0.01	5.72164
miR2668	miR2668	TATCATCCTGCAATATAGGTCGTC	0.01	0.01	0.01	5.57107
miR439	miR439	TGTCGAACTCGGCGGTGGATCGA	0.01	0.01	0.01	5.57107
miR1040	miR1040	TGAACGCAAGTGGAACAATGTCTC	0.01	0.01	0.01	3.01139
miR2649	miR2649	AAAGGTGCCAACAATAGAGGT	0.01	0.01	0.01	2.78553
miR1106	miR1106	ATTAAAGGTGTAATGATGA	0.01	0.01	0.01	2.55968
miR1221	miR1221	TGGATGGTGCATGAGGGCAAA	0.01	0.01	0.01	2.03269
miR173	miR173	TTCGGTTTGCGGGAGAAATCAC	0.01	0.01	0.01	1.50569
miR2587	miR2587	TGTGACCGTATATGAACCTCGTG	0.01	0.01	0.01	1.35513
miR906	miR906	CGGTTGGATTGGCGTGATGAC	0.01	0.01	0.01	1.12927
miR2640	miR2640	TTCCCTTGCCGGAGTCGGACAC	0.01	0.01	0.01	1.05399
miR2639	miR2639	TCAGTCGGCTGACGTCACCTTT	0.01	0.01	0.01	0.978701
miR2603	miR2603	TTTGGTTTGGTCCTACACT	0.01	0.01	0.01	0.828132
miR1313	miR1313	TTCAACTGAAATTTATTGATTCG	0.01	0.01	0.01	0.752847
miR1045	miR1045	AAGTTGCTGGCTTTTTAAGTA	0.01	0.01	0.01	0.677563
miR1119	miR1119	TGACGGACAGCGATGCTGAGTCAG	0.01	0.01	0.01	0.677563
miR1075	miR1075	TGTTTCCGTGATGGTTTCT	0.01	0.01	0.01	0.602278
miR1523	miR1523	AGGGATAAAGTGTGTGTTCA	0.01	0.01	0.01	0.602278
miR2874	miR2874	ATGAACAATGCAGAACAGTGTC	0.01	0.01	0.01	0.602278
miR822	miR822	TGCAGCAGAGCATTTGCCATG	0.01	0.01	0.01	0.602278
miR831	miR831	AGTCTCGTCGTATCTTCTTG	0.01	0.01	0.01	0.602278
miR3518	miR3518	TACCTTTGAGGATCAGTCGTG	0.01	0.01	0.01	0.526993
miR2876	miR2876	TTCTCTATATCAACGACTGTTGGC	0.01	0.01	0.01	0.451708
miR2678	miR2678	TGAAATTCGTTGCAGTAGTCATT	0.01	0.01	0.01	0.376424
miR2680	miR2680	TCCTCGGACCTTTGTTGGTAT	0.01	0.01	0.01	0.376424
miR476	miR476	AGTATATTCTATGTCTTTGCAAAA	0.01	0.01	0.01	0.376424
miR898	miR898	TTGATGTCCATACTTAGTAGC	0.01	0.01	0.01	0.376424
miR918	miR918	ACCTGGAGCGGACGTCTTG	0.01	0.01	0.01	0.376424
miR1215	miR1215	CATTGCAAATACTGGTATAGA	0.01	0.01	0.01	0.301139
miR1449	miR1449	ATGATGGTTTACGTAAGATAACTC	0.01	0.01	0.01	0.301139
miR1029	miR1029	TCTCTCTCATACCAAACATCC	0.01	0.01	0.01	0.150569
miR2660	miR2660	TTAAGACATCATAATAAGCTA	0.01	0.01	0.01	0.150569
miR2100	miR2100	TTACCCTCAAGTTGCTAATACAAG	0.01	0.01	0.01	0.0752847
miR836	miR836	ATCCTGTGTTTCTTTGATGGCGT	0.01	0.01	0.01	0.0752847
