# Supplementary material for: Development-associated microRNAs in grains of wheat (Triticum aestivum L.)
Source: BMC Plant Biol. 2013 Sep 23;13:140. doi: 10.1186/1471-2229-13-140 (PMC4015866; doi:10.1186/1471-2229-13-140)
Supplement: Additional file 3 — Conserved miRNAs differentially expressed during grain development. Listed sequences, abundances, as well as ratios of change in expression for differentially expressed miRNAs. [file 1471-2229-13-140-S3.xls]

## Sheet: sheet1
Additional file 3 Conserved miRNAs differentially expressed during grain development
miRNA family	member	Sequence	5DAP	15DAP	25DAP	30DAP	15DAP/5DAP	p-value	s1	25DAP/5DAP	p-value	s2	30DAP/5DAP	p-value	s3	25DAP/15DAP	p-value	s4	30DAP/15DAP	p-value	s5	30DAP/25DAP	p-value	s6	TPM>=20
miR168	miR168a	TCGCTTGGTGCAGATCGGGAC	7509.36	21776.7	9995.66	13734.2	1.53602	6.85e-280	**	0.412611	2.08316e-37		0.871009	4.9787e-298		-1.12341	7.45718e-194	**	-0.665014	4.2344e-270		0.458399	2.10574e-219		Y
miR168	miR168b	TCGCTTGCAGATCGGGAC	1.62656	4.01095	2.61263	4.29123	1.30213	0.0546882		0.683682	0.080826		1.39957	0.0411389	*	-0.618444	0.0718614		0.0974454	0.113419		0.715889	0.058678
miR168	miR168a-3p	CCCGCCTTGCACCAAGTGAAT	2.80951	5.87812	3.3311	11.2927	1.06504	0.0276	*	0.245683	0.0697692		2.007	0.0025406	**	-0.819356	0.0426827		0.941964	0.0148203		1.76132	0.00545301	**
miR166	miR166a	TCGGACCAGGCTTCATTCCCC	5323.64	2839.41	3428.03	7234.71	-0.906823	1.92578e-225		-0.635034	1.99272e-150		0.442522	3.24226e-75		0.271789	8.92766e-09		1.34934	2.36212e-247	**	1.07756	3.47478e-295	**	Y
miR166	miR166a-3p	GGAATGTTGTCTGGCTCGGGG	4.80573	7.81445	3.20047	5.11936	0.701387	0.0287869		-0.586473	0.0573459		0.0912074	0.0663702		-1.28786	0.0247602	*	-0.61018	0.059725		0.67768	0.0815848
miR166	miR166b	TCGGACCAGGCTTCATTCCTTT	5.98868	3.9418	10.3852	14.2288	-0.603384	0.0374559		0.794218	0.0710976		1.2485	0.017202	*	1.3976	0.0107846	*	1.85189	0.000935719	**	0.454286	0.0446441
miR166	miR166c-3p	CGCGAAGTGGTTGTCTGGCTCGAG	3.69672	0.414926	0.261263	0.0752847	-3.15532	0.0234655	*	-3.82267	0.0242682	*	-5.61774	0.0381275	*	-0.667353			-2.46243			-1.79507
miR166	miR166g	TCGGACCAGGCTTCATTCCTC	5.10147	3.25026	5.68247	13.4007	-0.65036	0.0717666		0.155604	0.0674634		1.39332	0.0142074	*	0.805964	0.056723		2.04368	0.00237858	**	1.23772	0.00618515	**
miR166	miR166g-3p	GGAATGTTGTCTGGTTGGAGA	1.62656	4.77165	3.3311	5.64635	1.55267	0.0326011	*	1.03418	0.0691479		1.7955	0.0184425	*	-0.51849	0.0590725		0.242831	0.0432511		0.76132	0.0484208
miR166	miR166j	TTCGGACCAGGCTTCATTCCC	113.859	108.019	53.167	79.5007	-0.0759598	0.0137209		-1.09864	6.1116e-09	**	-0.518208	0.00205016		-1.02268	4.18775e-07	**	-0.442248	0.0103025		0.580436	0.000263939		Y
miR166	miR166k	TCGGACCAGGCTTCAATCCCT	1061.62	241.349	191.571	373.563	-2.13708	1.6522e-141	**	-2.47032	4.97564e-171	**	-1.50685	2.92494e-74	**	-0.333241	0.000232225		0.630231	1.99029e-11		0.963472	1.74303e-21		Y
miR166	miR166m	TCGGACCAGGCTTCATTCCCT	124.949	29.3906	80.2077	120.079	-2.08791	3.34972e-18	**	-0.639527	8.03322e-06		-0.0573544	0.0253914		1.44839	7.20001e-07	**	2.03056	9.29447e-17	**	0.582173	2.08408e-05		Y
miR166	miR166n	TCGGACCAGGCTTCATTCCTT	156.371	58.5046	132.917	226.231	-1.41835	1.63331e-14	**	-0.234443	0.0012636		0.53282	1.60182e-05		1.18391	6.70711e-08	**	1.95117	1.89854e-28	**	0.767263	7.68511e-11		Y
miR167	miR167a	TGAAGCTGCCAGCATGATCTGA	1825.73	6232.12	7378.39	11860.7	1.77125	9.54545e-230	**	2.01483	9.91E-472	**	2.69964	1.50878e-182	**	0.243582	3.43533e-12		0.928397	8.93E-499		0.684815	1.07644e-253		Y
miR167	miR167a-3p	AGATCATGCTGCAGCTTCATT	23.9547	32.6409	14.3695	14.8311	0.446369	0.035776		-0.737305	0.00835026		-0.691686	0.0252443		-1.18367	0.000664093	**	-1.13805	0.00410942	**	0.0456191	0.0671694		Y
miR167	miR167d	TGAAGCTGCCAGCATGATCTGT	47.5398	126.691	129.194	247.762	1.4141	1.05768e-08	**	1.44234	1.41032e-08	**	2.38175	3.09876e-35	**	0.0282322	0.0228179		0.967643	2.46161e-13		0.939411	1.1789e-14		Y
miR167	miR167f	TGAAGCTGCCAGCATGATCTT	6.72803	8.99007	9.79736	17.8425	0.418149	0.0490768		0.542209	0.0297119		1.40706	0.00222232	**	0.12406	0.0525099		0.988912	0.0122075		0.864852	0.00566483
miR167	miR167g-3p	AGGTCATGCTGGAGTTTCATC	0.665409	4.42588	1.82884	3.83952	2.73365	0.0168367	*	1.45862	0.0903783		2.52861	0.022075	*	-1.27504	0.0305265	*	-0.205038	0.0631089		1.07	0.0378511	*
miR167	miR167j-3p	AGGTCATGTGGCAGCTTCATT	4.9536	18.81	3.46173	4.89351	1.92495	0.00228775	**	-0.516983	0.0652163		-0.017609	0.0666389		-2.44193	7.94715e-05	**	-1.94256	0.000519455	**	0.499374	0.0492494
miR156	miR156a	TGACAGAAGAGAGTGAGCAC	845.735	4363.43	4963.67	16101.6	2.36719	4.41e-260	**	2.55313	4.34463e-260	**	4.25085	1.14187e-205	**	0.185942	1.18702e-05		1.88367	1.62E-378	**	1.69773	7.92823e-231	**	Y
miR156	miR156b	CTGTCAAGAAGATAGAGAGCC	2.21803	1.31393	0.91442	0.677563	-0.755387	0.120488		-1.27835	0.0499645	*	-1.71085	0.0696583		-0.522963	0.103637		-0.955466	0.13525		-0.432503
miR156	miR156c	TTGACAGAAGAGAGTGAGCAC	212.118	1354.53	2072.21	5320.37	2.67485	1.06792e-181	**	3.28823	4.06433e-306	**	4.64859	8.15394e-228	**	0.613379	2.84719e-27		1.97374	5.02365e-219	**	1.36036	1.01373e-160	**	Y
miR156	miR156d	TTGACAGAAGAGAGGGAGCAC	2.80951	10.8572	15.6105	44.7191	1.95027	0.00378938	**	2.47412	0.000340432	**	3.9925	1.45124e-12	**	0.523855	0.0539286		2.04223	2.48418e-07	**	1.51838	5.38592e-06	**	Y
miR156	miR156d-3p	GCTCACTCCTCTTTCTGTCAGC	2.51377	17.3578	13.455	22.8866	2.78766	0.000214376	**	2.42022	0.00196311	**	3.18658	2.59235e-06	**	-0.367434	0.0475777		0.39892	0.031612		0.766354	0.00821417		Y
miR156	miR156e	TGACAGAGGAGAGTGAGCAC	0.443606	1.17562	1.37163	3.16196	1.40608	0.158129		1.62854	0.138584		2.83347	0.039391	*	0.222464	0.160893		1.42739	0.0904387		1.20493	0.07695
miR156	miR156g	CGACAGAAGAGAGTGAGCAC	0.887212	4.08011	4.24552	13.0995	2.20126	0.0173627	*	2.25859	0.015688	*	3.88409	2.94167e-05	**	0.0573341	0.100823		1.68284	0.00599883	**	1.6255	0.00412692	**
miR156	miR156h	TCGACGAGATGGAAGAGAGCAC	0.01	1.03732	0.849104	2.4844	6.69671	0.247589		6.40787			7.95675	0.0864511		-0.288842	0.133964		1.26004	0.129341		1.54888	0.0463753	*
miR156	miR156k	TGACAGAAGAGAGGGAGCAC	7.76311	39.2105	41.5408	144.848	2.33654	8.72542e-07	**	2.41982	3.03115e-07	**	4.22176	4.07638e-36	**	0.0832874	0.0428237		1.88522	2.95957e-18	**	1.80194	1.68742e-18	**	Y
miR894	miR894	GTTTCACGTCGGGTTCACCA	472.81	730.962	620.565	1164.05	0.628535	3.4356e-171		0.39232	2.45961e-64		1.29982	0	**	-0.236215	4.52675e-31		0.671288	1.26388e-303		0.907503	0		Y
miR2628	miR2628	CATGAAAGGAATCGATAGTAG	428.45	199.026	6.85815	4.21594	-1.10617	5.05636e-264	**	-5.96515	0	**	-6.66714	0	**	-4.85899	0	**	-5.56097	0	**	-0.701989	0.00286531		Y
miR164	miR164c-3p	CATGTGCCTTTCTTCTCCACC	0.51754	5.04827	0.91442	0.903417	3.28605	0.0127671	*	0.821185			0.80372			-2.46486	0.00714835	**	-2.48233	0.0102951	*	-0.0174654
miR2199	miR2199	TGATAACTCGACGGATCGC	265.572	451.578	187.717	536.479	0.765872	6.64458e-150		-0.500542	4.96052e-44		1.01442	2.97581e-274	**	-1.26641	0	**	0.248546	8.04965e-24		1.51496	0	**	Y
miR1146	miR1146	ATCGGTCGGATCGGGAAGACGT	238.586	132.292	13.7816	1.65626	-0.850781	3.33683e-96		-4.11369	0	**	-7.1704	0	**	-3.26291	0	**	-6.31962	0	**	-3.05671	1.40779e-34	**	Y
miR396	miR396a	TTCCACAGCTTTCTTGAACTG	11.6816	4.42588	3.52705	5.49578	-1.4002	0.00684831	**	-1.72771	0.00266393	**	-1.08784	0.0179882	*	-0.327503	0.069059		0.312361	0.0650459		0.639864	0.0497884
miR396	miR396b	TTCCACAGCTTTCTTGAA	90.5696	7.53783	2.93921	2.78553	-3.58681	2.45802e-22	**	-4.94553	4.18739e-28	**	-5.023	3.03958e-25	**	-1.35872	0.0112617	*	-1.43619	0.017931	*	-0.0774727	0.0613008		Y
miR396	miR396b-3p	GTTCAATAAAGCTGTGGGAAA	15.2305	9.88908	1.89416	5.94749	-0.623053	0.0151618		-3.00733	2.67285e-05	**	-1.35661	0.0142966	*	-2.38428	0.00107295	**	-0.733554	0.0494698		1.65073	0.0115564	*
miR396	miR396d	TCCACAGGCTTTCTTGAACTG	224.539	168.944	87.4577	199.655	-0.410417	1.58006e-05		-1.36031	5.41597e-20	**	-0.169454	0.0118118		-0.949889	3.28833e-09		0.240963	0.00117397		1.19085	6.1731e-16	**	Y
miR396	miR396f-3p	GGTCAAGAAAGCTGTGGGAAG	5.84081	0.207463	0.195947	0.225854	-4.81524	0.00562257	**	-4.89763	0.00515179	**	-4.69271	0.00817383	**	-0.0823907			0.122536			0.204927
miR1132	miR1132	TCTATTTTGGAACGGAGGGAG	192.229	496.114	523.44	458.108	1.36784	0	**	1.4452	0	**	1.25286	0	**	0.0773539	0.00096734		-0.114984	4.71952e-06		-0.192338	3.82455e-15		Y
miR473	miR473	ACTCTCCCTCAAAGCTCG	150.974	41.3543	0.130631	0.01	-1.86819	4.17416e-205	**	-10.1749	0	**	-13.882	0	**	-8.30674	1.34758e-183	**	-12.0138	6.26957e-170	**				Y
miR1439	miR1439	ATTTTGGAACGGAGGGAGTAA	115.042	276.203	309.988	159.679	1.26357	6.66183e-209	**	1.43006	4.21284e-289	**	0.473016	4.96298e-23		0.166487	7.41116e-08		-0.790553	1.4359e-96		-0.957041	2.72733e-152		Y
miR1436	miR1436	TATATTATGGGACGGAGGGAG	112.306	230.008	297.252	227.435	1.03424	4.66513e-127	**	1.40425	7.03974e-270	**	1.01802	4.15129e-118	**	0.370005	1.29437e-29		-0.0162253	0.655039		-0.38623	1.43764e-30		Y
miR1120	miR1120	TTCTTATATTATGGGACGGAG	104.173	235.886	243.105	297.525	1.1791	1.78816e-160	**	1.22259	4.97682e-179	**	1.51402	3.52179e-285	**	0.0434928	0.203535		0.334925	2.51349e-23		0.291432	9.08672e-19		Y
miR2087	miR2087	CAAGAAAGAACCGGGCAG	98.1848	2.00548	2.80858	0.225854	-5.61347	0	**	-5.12758	0	**	-8.76367	0	**	0.485889	0.162169		-3.15021	4.31888e-06	**	-3.63609	4.06882e-09	**	Y
miR393	miR393	TTCCAAAGGGATCGCATTGAT	95.8189	55.3235	40.1692	45.999	-0.792418	2.40744e-35		-1.25422	7.44302e-76	**	-1.05871	5.7737e-54	**	-0.461803	2.01643e-09		-0.26629	0.000572543		0.195513	0.0176425		Y
miR172	miR172a	AGAATCTTGATGATGCTGCAT	76.0045	388.025	185.693	480.166	2.35199	6.06799e-46	**	1.28876	5.84544e-10	**	2.65938	3.64667e-75	**	-1.06323	6.36088e-21	**	0.307383	1.08896e-06		1.37062	3.13747e-41	**	Y
miR172	miR172c-3p	GCAGCACCACCAAGATTCACA	0.147869	0.829853	0.91442	2.4844	2.48854			2.62854			4.07051	0.0785665		0.140002			1.58197	0.0481698	*	1.44197	0.044666	*
miR172	miR172d	TTGAGAATTTTGTGATGATGACAT	20.7016	16.2513	2.15542	1.27984	-0.34919	0.0337072		-3.2637	3.74203e-06	**	-4.01571	2.62251e-06	**	-2.91451	0.000163725	**	-3.66652	9.9761e-05	**	-0.752004	0.149696		Y
miR172	miR172e	GGAATCTTGATGATGCTGCAT	15.6741	35.3379	0.326579	0.526993	1.17284	0.00354106	**	-5.58481	2.12177e-06	**	-4.89445	6.23461e-06	**	-6.75764	4.03232e-12	**	-6.06729	4.28365e-11	**	0.690354			Y
miR2911	miR2911	GCCGGGGGACGGACCGGG	89.1648	85.3365	49.7053	378.08	-0.0633113	0.278234		-0.843075	1.36465e-37		2.08414	0	**	-0.779763	1.07825e-32		2.14746	0	**	2.92722	0	**	Y
miR475	miR475	TTCAGGAGTCCATTGATGAAC	87.4643	0.345772	0.195947	3.01139	-7.98261	0	**	-8.80243	0	**	-4.86019	4.46503e-289	**				3.12242	9.06946e-09	**	3.94225	9.65239e-11	**	Y
miR1919	miR1919	ACGAGATCATCTGGAAGA	80.8842	20.2622	13.3897	11.7444	-1.99707	5.30567e-121	**	-2.59473	3.49677e-172	**	-2.78388	2.31609e-170	**	-0.597667	4.52212e-06		-0.786818	1.95978e-08		-0.189151	0.218607		Y
miR3509	miR3509	ATACTAGTAAAAGACCGTTAGATGA	79.923	63.0688	0.391894	0.602278	-0.341684	1.30239e-07		-7.67198	0	**	-7.05198	1.16435e-304	**	-7.3303	1.45276e-273	**	-6.7103	3.03886e-242	**				Y
miR1051	miR1051	GATCAAGTGAAAGGATGA	75.413	0.01	7.77257	21.6067	-12.8806	7.90505033345994e-323	**	-3.27834	1.58507e-204	**	-1.80333	7.62976e-94	**	9.60225	4.4087e-35	**	11.0773	1.51318e-92	**	1.47501	5.77781e-23	**	Y
miR169	miR169b	CAGCCAAGGATGACTTGCCGG	51.1626	24.4807	7.51131	286.458	-1.06345	8.24174e-05	**	-2.76795	2.17569e-11	**	2.48516	1.6009e-42	**	-1.70451	0.000256445	**	3.54861	1.37972e-63	**	5.25312	1.5116e-84	**	Y
miR169	miR169a	CAGCCAAGGATGACTTGC	11.0902	8.36768	1.11037	20.2516	-0.406379	0.0449618		-3.32017	0.000685164	**	0.868756	0.0181542		-2.91379	0.00485817	**	1.27514	0.00274914	**	4.18893	1.27322e-06	**	Y
miR169	miR169a-3p	CGGCGAGTTGTTCTTGGCTAC	8.50245	3.31941	0.849104	1.20456	-1.35695	0.0169696	*	-3.32386	0.000442984	**	-2.81938	0.00588026	**	-1.96691	0.0254152	*	-1.46243	0.100103		0.504487	0.125403
miR169	miR169r-3p	GGCAAGTTGTCCTTGGCTAC	1.77442	0.345772	0.45721	14.7558	-2.35946	0.0998842		-1.95642	0.0899288		3.05586	6.19257e-05	**	0.403036			5.41532	6.68101e-06	**	5.01228	4.15218e-06	**
miR952	miR952	AACGAGGATCCATTGGAG	66.5409	5.32489	4.50678	44.8697	-3.64342	3.11403e-191	**	-3.88407	8.11164e-209	**	-0.5685	4.87812e-14		-0.240651	0.31425		3.07492	1.95289e-110	**	3.31557	7.03453e-123	**	Y
miR159	miR159a	TTTGGATTGAAGGGAGCT	45.4696	11.4105	37.23	158.248	-1.99454	1.82693e-07	**	-0.288439	0.0147528		1.79922	3.64085e-17	**	1.70611	8.14403e-05	**	3.79376	7.55973e-38	**	2.08766	1.47921e-23	**	Y
miR159	miR159b	TTTGGATTGAAGGGATATTT	6.35835	1.59055	8.94825	30.415	-1.99913	0.0102649	*	0.492953	0.03957		2.25806	8.53192e-06	**	2.49208	0.00371528	**	4.25719	1.47699e-09	**	1.76511	1.06767e-05	**	Y
miR1211	miR1211	AGGGAGGGATGGATAGAAGA	55.9683	0.276618	0.01	6.3992	-7.66066	8.60514e-231	**	-12.4504	1.22327e-249	**	-3.12865	3.60551e-133	**				4.53202	1.22088e-22	**	9.32175	4.63123e-29	**	Y
miR2658	miR2658	AGTACCTTGTATTTGAGC	51.5322	26.6936	8.62167	4.89351	-0.94898	2.80723e-26		-2.57943	1.21879e-109	**	-3.39654	2.2992e-132	**	-1.63045	2.48713e-33	**	-2.44756	4.47771e-51	**	-0.817106	0.00013428		Y
miR1142	miR1142	AAGGCTGTGATGGTCGAGCATGGG	49.9057	28.9757	6.00905	0.301139	-0.784361	7.10522e-19		-3.05401	4.997e-127	**	-7.37282	1.50768e-192	**	-2.26965	3.09146e-55	**	-6.58846	1.98803e-111	**	-4.31881	2.00155e-20	**	Y
miR1445	miR1445	ACCCTTGTAGACAGAAAG	47.6137	3.80349	0.01	0.01	-3.64598	2.06049e-137	**	-12.2172	1.73541e-212	**	-12.2172	4.57362e-192	**	-8.57118	5.4825e-18	**	-8.57118	2.8462e-16	**				Y
miR1042	miR1042	GGTGCAGGAGTAGATAGG	47.244	0.01	1.63289	14.2288	-12.2059	1.57827e-202	**	-4.85462	1.60801e-172	**	-1.73132	2.84054e-56	**	7.35129	6.19547e-08	**	10.4746	3.36254e-61	**	3.12331	6.26407e-38	**	Y
miR1444	miR1444a	TCCACAATGGTAGAATGTTC	46.5047	22.6826	4.24552	6.54977	-1.03579	2.38404e-27	**	-3.45337	6.47852e-133	**	-2.82785	2.47064e-100	**	-2.41758	6.343e-47	**	-1.79206	7.04368e-30	**	0.625516	0.00782583		Y
miR1087	miR1087	ACGGATTGGTGTTTGTCGCTT	44.5085	0.276618	18.4843	8.65774	-7.33014	3.06303e-182	**	-1.26778	9.25132e-37	**	-2.36203	8.99403e-79	**	6.06236	3.02306e-75	**	4.96811	9.84233e-32	**	-1.09424	8.78225e-13	**	Y
miR1154	miR1154-3p	TCGCCTTGGACGACAAGTA	43.9909	17.7727	0.01	76.5646	-1.30754	6.19308e-37	**	-12.103	2.2362e-196	**	0.799472	8.30487e-28		-10.7954	2.45557e-81	**	2.10701	6.27241e-122	**	12.9025	0	**	Y
miR2910	miR2910	TCTTAGTTGGTGGAGCGATTTGTC	43.6952	37.2742	23.6443	138.147	-0.229297	0.00757769		-0.885982	8.20878e-21		1.66066	1.9548e-152	**	-0.656685	1.31055e-11		1.88996	2.16447e-189	**	2.54665	1.83099e-284	**	Y
miR2916	miR2916	GGGGCTCGAAGACGATCAGAT	42.808	110.025	132.722	142.062	1.36187	1.75714e-94	**	1.63245	3.23201e-151	**	1.73057	5.04625e-166	**	0.270576	1.92957e-08		0.368698	5.26259e-14		0.0981217	0.0333792		Y
miR1520	miR1520a	TAGGAACATGAACAGACAAGTAA	41.4772	6.29305	2.35137	3.68895	-2.7205	9.39058e-91	**	-4.14073	3.79168e-137	**	-3.49102	1.9511e-109	**	-1.42023	1.46385e-07	**	-0.770518	0.00220483		0.64971	0.0391378		Y
miR1172	miR1172	TGGGATCTGGAGCGCAGTGAC	39.4809	10.5115	0.01	1.20456	-1.90919	1.39792e-56	**	-11.9469	2.54069e-176	**	-5.03453	8.30298e-134	**	-10.0378	2.08448e-48	**	-3.12534	8.84148e-27	**	6.91241	4.37076e-06	**	Y
miR1135	miR1135	TCTGCGACAAGTAATTCCGAA	37.0411	273.298	281.38	305.505	2.88328	0	**	2.92532	0	**	3.044	0	**	0.0420449	0.185889		0.160722	6.19527e-07		0.118678	0.000170551		Y
miR171	miR171a	TGATTGAGCCGCGCCAATATC	23.5111	7.26121	2.15542	3.68895	-1.69506	0.000206238	**	-3.4473	4.97429e-07	**	-2.67206	8.30561e-06	**	-1.75224	0.020719	*	-0.976999	0.0351222		0.775243	0.0795269		Y
miR171	miR171b	TGATTGAGCCGTGCCAATATC	13.53	11.6871	7.0541	17.4661	-0.211244	0.0604874		-0.939627	0.0163193		0.368394	0.0604091		-0.728383	0.0400059		0.579638	0.0398556		1.30802	0.00518793	**
miR171	miR171b-3p	CGGTATTGGTGCGGTTCAATC	2.1441	17.5652	2.0901	9.26002	3.03428	0.000167878	**	-0.0367956	0.152069		2.11065	0.0095525	**	-3.07108	5.12033e-05	**	-0.923634	0.0207339		2.14744	0.00641292	**
miR1529	miR1529	TAAAGAGACAACAATTGATCGTTA	35.0449	0.62239	0.01	0.01	-5.81522	2.0002e-134	**	-11.775	1.35399e-156	**	-11.775	1.47989e-141	**										Y
miR1536	miR1536	TAGGAGAGAAAATGTGTTT	34.3055	13.2085	0.01	3.68895	-1.37697	1.90223e-31	**	-11.7442	2.62659e-153	**	-3.21714	1.87567e-84	**	-10.3673	1.22542e-60	**	-1.84016	1.23556e-18	**	8.52709	4.49345e-17	**	Y
miR1060	miR1060	TTTGGTCATAGATCGCACACG	34.0837	0.760698	0.326579	0.828132	-5.48561	1.08358e-127	**	-6.70541	1.9643e-142	**	-5.36313	2.88436e-119	**										Y
miR835	miR835	TTGGAAGATCCAAGAAAG	33.9359	13.4851	0.130631	3.68895	-1.33145	1.21358e-29	**	-8.02151	3.48626e-147	**	-3.20151	3.47422e-83	**	-6.69007	3.55226e-58	**	-1.87006	2.22339e-19	**	4.82	1.76739e-14	**	Y
miR1852	miR1852	AGAGGTTTCAGAATGCAGGTA	33.788	0.62239	0.326579	0.978701	-5.76253	3.37888e-129	**	-6.69284	3.88682e-141	**	-5.1095	1.41781e-115	**										Y
miR529	miR529a	CGACGCAGAGAGCAAGCCC	32.0136	14.3841	0.653157	3.53838	-1.15421	9.91054e-23	**	-5.61502	5.50344e-126	**	-3.17752	5.10025e-78	**	-4.46081	4.39433e-52	**	-2.02331	1.1574e-22	**	2.4375	2.54467e-08	**	Y
miR1023	miR1023e-3p	ATGGAATCGTGTGGATGCATC	29.7955	6.63882	2.80858	2.86082	-2.1661	1.4713e-50	**	-3.40717	9.33708e-85	**	-3.3806	6.55013e-77	**	-1.24107	1.12992e-06	**	-1.2145	4.52961e-06	**	0.0265675	0.926189		Y
miR2097	miR2097	TAGAGATGATGGACGGGGAGGGAG	29.0562	0.899007	1.63289	0.602278	-5.01438	1.63489e-104	**	-4.15334	9.14776e-97	**	-5.59222	1.00878e-103	**	0.861043	0.0792632					-1.43888	0.0102317	*	Y
miR1848	miR1848	CGCTCGCCGGAGCAGCGTGCA	28.8344	134.782	36.9687	29.9633	2.22476	1.97594e-226	**	0.358513	0.000147492		0.0554055	0.589844		-1.86625	1.76277e-194	**	-2.16936	5.20073e-217	**	-0.303108	0.00126663		Y
miR2079	miR2079	AGAGTTGTATGATGTCGATGACGA	26.9121	12.6553	4.96399	2.9361	-1.08851	9.49479e-18	**	-2.43868	1.61611e-54	**	-3.19628	3.34848e-66	**	-1.35017	6.57465e-13	**	-2.10777	4.07909e-21	**	-0.757602	0.00683251		Y
miR903	miR903	GTACTTCGGCGAGGAAATAGAGCA	25.877	0.01	0.0653157	0.01	-11.3375	2.88568e-111	**	-8.63037	1.48845e-113	**	-11.3375	1.0299e-104	**										Y
miR2914	miR2914	CATGGTGGTGACGGGTGAC	24.3244	20.4005	8.81762	16.2615	-0.2538	0.0281076		-1.46395	1.41174e-25	**	-0.580944	3.45096e-06		-1.21015	5.06545e-17	**	-0.327144	0.0111191		0.883002	1.475e-08		Y
miR1854	miR1854	TCCATATTATTGGGGACTTGCTAT	23.9547	6.91544	2.80858	4.29123	-1.79242	3.18196e-32	**	-3.09239	1.31866e-62	**	-2.48086	1.25168e-45	**	-1.29996	2.57986e-07	**	-0.688432	0.00361387		0.61153	0.0349617		Y
miR2101	miR2101	ATTTACTCAAGGGCATGT	23.8808	0.0691544	0.0653157	0.828132	-8.43086	1.63243e-100	**	-8.51455	1.03553e-104	**	-4.8499	6.27579e-80	**										Y
miR2936	miR2936	CGAGAGCGAGAACACAGATG	23.659	0.345772	0.0653157	3.91481	-6.09631	9.54732e-93	**	-8.50109	9.94214e-104	**	-2.59538	2.2234e-47	**				3.50093	4.28738e-12	**	5.90571	1.32346e-16	**	Y
miR158	miR158a	TCCAAATTGACCAAAGCA	22.6239	5.87812	0.01	5.11936	-1.94443	6.51716e-34	**	-11.1436	2.32419e-101	**	-2.1438	1.92571e-36	**	-9.19921	2.14159e-27	**	-0.199375	0.39895		8.99983	2.11919e-23	**	Y
miR896	miR896	AGTGAGTTGGCCGAGTGGTTAAGG	22.55	10.5115	63.3562	45.6978	-1.10116	2.25402e-15	**	1.49036	2.63204e-64	**	1.019	3.77979e-25	**	2.59152	1.47286e-136	**	2.12016	4.42717e-74	**	-0.471361	1.83476e-10		Y
miR825	miR825	TTCTAAGACATGCATGAAC	20.4798	1.59055	0.91442	0.01	-3.68656	1.48558e-60	**	-4.48523	3.22575e-72	**	-11	5.03933e-83	**	-0.798674	0.100999		-7.31343	3.23265e-07	**				Y
miR2913	miR2913	GAGGTGGGGATTGGCGAAGGCGAG	19.3708	4.01095	0.718473	0.150569	-2.27185	2.1848e-35	**	-4.75275	8.9139e-71	**	-7.00702	1.24838e-74	**	-2.4809	1.0894e-09	**	-4.73517	1.75309e-14	**
miR444	miR444a.2	TGCAGTTGCTGTCTCAAGCTT	10.6465	14.4533	11.9528	26.2744	0.44101	0.0709378		0.16696	0.0770606		1.30327	0.00269503	**	-0.27405	0.0651822		0.86226	0.006438		1.13631	0.00181235	**	Y
miR444	miR444b.1	TGTTGTCTCAAGCTTGCTGCC	4.9536	2.4204	2.54731	7.00148	-1.03323	0.0518704		-0.959502	0.0460987		0.499182	0.0956446		0.0737285	0.0976336		1.53241	0.022724	*	1.45868	0.0189933	*
miR444	miR444b.2	TGCAGTTGTTGTCTCAAGCTT	6.06262	0.829853	1.30631	3.76424	-2.86901	0.00301409	**	-2.21444	0.0143124	*	-0.687583	0.0454243		0.654575	0.112329		2.18143	0.0185101	*	1.52686	0.0517606
miR528	miR528	TGGAAGGGGCATGCAGAGGAG	16.7831	39.6255	40.3651	15.0569	1.23942	1.33676e-30	**	1.2661	7.54426e-33	**	-0.156584	0.263563		0.0266793	0.750737		-1.396	4.82467e-36	**	-1.42268	1.63663e-38	**	Y
miR1053	miR1053	CTCCACTTTGACATCAAGCCGCAC	16.7092	2.55871	0.195947	0.903417	-2.70716	2.45106e-37	**	-6.41438	1.41269e-69	**	-4.20913	9.07746e-52	**	-3.70722	3.77695e-09	**	-1.50197	0.000913911	**
miR1511	miR1511	AACCTGGCTCTGATACCA	15.6001	61.8932	113.845	205.226	1.98823	3.34094e-91	**	2.86745	2.85846e-260	**	3.71759	0	**	0.879222	3.45171e-52		1.72936	4.19019e-248	**	0.85014	1.17947e-84		Y
miR865	miR865	ATGATTTGGATATAATAG	15.3783	9.19753	10.7771	30.5656	-0.741582	2.76771e-06		-0.512927	0.000617668		0.991013	1.26032e-16		0.228655	0.17436		1.7326	1.40989e-38	**	1.50394	1.03434e-32	**	Y
miR1026	miR1026	AGTGAAAGACTTGAGAGGAGGCA	15.0826	3.73434	25.6038	17.993	-2.01398	3.72991e-24	**	0.763473	3.84497e-10		0.254551	0.0639847		2.77745	1.72658e-60	**	2.26853	1.05749e-32	**	-0.508922	1.41467e-05		Y
miR2088	miR2088	ACAATGTATCTAGGTCTT	15.0826	0.829853	1.37163	0.752847	-4.1838	2.34828e-49	**	-3.45895	3.02017e-44	**	-4.32447	1.08747e-47	**	0.72485	0.166945					-0.865521	0.118948
miR2662	miR2662	GAGCAAAAACTGTGAACCAGAAG	13.9736	0.01	0.01	0.01	-10.4485	2.0033e-60	**	-10.4485	6.81183e-63	**	-10.4485	7.05846e-57	**
miR1083	miR1083	TGGCTGGATCGAAGCACGG	13.7518	0.01	12.7366	0.01	-10.4254	1.77461e-59	**	-0.11064	0.452627		-10.4254	5.4962e-56	**	10.3148	4.95514e-57	**				-10.3148	1.34954e-53	**
miR2651	miR2651	GTTGATTGGTTGTCTGCAT	13.6779	33.4707	44.8066	52.6993	1.29105	1.05627e-27	**	1.71186	9.49231e-56	**	1.94594	2.20557e-73	**	0.420813	7.69498e-07		0.654885	9.13727e-15		0.234073	0.00252407		Y
miR1524	miR1524	CGAGCCATCGAGGAAGGAACACC	12.9385	0.01	0.01	0.677563	-10.3375	5.28137e-56	**	-10.3375	2.72993e-58	**	-4.25509	1.1103e-40	**
miR1846	miR1846	GAGTAGGAGGGCGCGGCGGCCGCT	12.5688	5.80897	5.87841	15.5839	-1.11349	2.42584e-09	**	-1.09635	2.15341e-09	**	0.310209	0.0375151		0.0171337	0.940057		1.42369	1.00873e-15	**	1.40656	6.42609e-16	**
miR1869	miR1869	ATGGAACAAGTAGGCATGGAGTTA	12.0513	1.10647	1.56758	3130.56	-3.44511	2.69497e-34	**	-2.94256	9.18622e-31	**	8.02109	0	**	0.502554	0.285756		11.4662	0	**	10.9636	0	**	Y
miR2055	miR2055	TTTTCCTTGGCAATGGTAGGTTTC	12.0513	0.01	0.391894	0.01	-10.235	3.25218e-52	**	-4.94256	1.70809e-45	**	-10.235	3.7477e-49	**
miR1532	miR1532	CCACGACTCAGCGAGAGTGAGCTC	11.312	0.207463	0.01	0.01	-5.7686	4.15761e-44	**	-10.1436	4.66941e-51	**	-10.1436	3.50703e-46	**
miR1514	miR1514	ATTCATTTTGCACAAATACGATTG	11.0162	0.207463	1.11037	0.752847	-5.73037	7.05265e-43	**	-3.31048	1.67714e-31	**	-3.87122	1.17628e-32	**	2.4199	0.00228849	**				-0.560741	0.342516
miR1217	miR1217-3p	ATTTGAATCGATGACGTCAAG	10.7944	2.83533	3.98426	0.225854	-1.92871	8.336e-17	**	-1.43788	6.78689e-12	**	-5.57845	2.88542e-39	**	0.490825	0.09182		-3.64975	4.38215e-09	**	-4.14057	1.40311e-13	**
miR1858	miR1858	GGAGGAGGAGGAGAGGGGG	10.7205	2.69702	8.2951	2.40911	-1.99094	2.34771e-17	**	-0.370041	0.0345144		-2.15381	3.7563e-18	**	1.6209	3.54051e-11	**	-0.162861	0.643013		-1.78377	5.4078e-12	**
miR165	miR165a	TCGGACCAGGCTTCCCCCC	10.129	12.2403	13.455	27.7048	0.27315	0.0787653		0.409654	0.0736818		1.45164	0.000722777	**	0.136504	0.0766403		1.17849	0.00131183	**	1.04199	0.00136521	**	Y
miR2663	miR2663	TTGGACGAGGGGTTACAATGT	9.98114	0.01	5.4212	2.40911	-9.96305	2.26034e-43	**	-0.880587	8.83235e-06		-2.0507	4.6672e-16	**	9.08247	1.09983e-24	**	7.91235	5.56523e-11	**	-1.17012	4.85405e-05	**
miR2083	miR2083	AGAGTGACGGAGTGCAATGCAGA	9.83327	5.80897	0.587841	2.25854	-0.759386	0.000131423		-4.06428	3.3353e-33	**	-2.12231	1.74416e-16	**	-3.30489	1.30763e-17	**	-1.36292	2.78935e-06	**	1.94197	0.000123109	**
miR1118	miR1118	CGCACTACATTGTGGAACGGAGGA	9.61147	53.1797	70.9982	44.2674	2.46804	3.27896e-102	**	2.88495	5.01067e-164	**	2.20341	2.05939e-72	**	0.416907	6.81812e-10		-0.264631	0.000788763		-0.681538	5.36853e-21		Y
miR2096	miR2096	TCGATTCCCCCTCCGGCG	9.31573	2.55871	0.01	0.01	-1.86425	4.17078e-14	**	-9.86352	3.51771e-42	**	-9.86352	3.69072e-38	**	-7.99927	2.4206e-12	**	-7.99927	3.53076e-11	**
miR1168	miR1168	GTGGACAAGGCCAAATGCA	9.31573	0.760698	1.04505	1.43041	-3.61426	6.88382e-28	**	-3.15602	9.63428e-26	**	-2.70325	2.23298e-20	**	0.458241	0.428072		0.911019	0.0933225		0.452778	0.353422
miR390	miR390a	AAGCTCAGGAGGGATAGCGCC	9.09392	4.21842	5.4212	4.14066	-1.1082	4.37567e-07	**	-0.746287	0.000234758		-1.13502	5.03615e-07	**	0.361916	0.13732		-0.0268212	0.924846		-0.388738	0.121867
miR2656	miR2656a	AATTTGAAATCGAGATGG	9.01999	0.484081	0.01	39.9009	-4.21975	3.15685e-30	**	-9.81698	7.26726e-41	**	2.14522	2.50802e-63	**				6.36497	7.46675e-157	**	11.9622	3.12245e-177	**	Y
miR2676	miR2676a	ATTGTTGGATGATAATATG	8.94606	49.0305	115.609	255.667	2.45435	8.91895e-94	**	3.69185	0	**	4.83686	0	**	1.2375	3.17619e-91	**	2.38251	0	**	1.14501	4.24467e-171	**	Y
miR1117	miR1117	TTTAGTACCGGTTCGTGGCACGA	8.87212	11.4105	21.5542	9.56116	0.363014	0.0355979		1.28062	1.45458e-18	**	0.107916	0.557181		0.917607	7.43788e-12		-0.255098	0.134552		-1.17271	3.30757e-16	**	Y
miR1528	miR1528	ATGGATTAGAACAAATATAGT	8.87212	6.08559	0.91442	13.0995	-0.543876	0.0069368		-3.27838	1.98095e-25	**	0.562164	0.00094254		-2.7345	1.78767e-15	**	1.10604	1.59774e-09	**	3.84054	9.55438e-42	**
miR854	miR854a	GATGAGGACGATCGGAGGAGGAG	8.87212	1.17562	1.76352	19.4987	-2.91588	4.53721e-22	**	-2.33083	4.47835e-18	**	1.13603	1.50102e-13	**	0.585044	0.192792		4.05191	1.27547e-61	**	3.46686	1.67012e-56	**
miR413	miR413	ATATTTCACTCTGTTCGCAC	8.79819	2.62787	1.56758	0.01	-1.7433	2.41269e-12	**	-2.48865	2.86987e-19	**	-9.78106	4.4354e-36	**	-0.745353	0.0459864		-8.03777	1.84031e-11	**	-7.29241	3.30396e-07	**
miR397	miR397	TTGAGTGCAGCGTTGATGAAC	8.72425	46.0568	68.059	121.66	2.4003	5.7451e-86	**	2.96367	1.25369e-161	**	3.80167	0	**	0.563372	1.76117e-15		1.40137	4.33427e-109	**	0.837998	9.87513e-50		Y
miR531	miR531b	CTCGCCGGAGCAGCGTGCAACG	8.72425	7.26121	27.6285	23.4135	-0.264831	0.17096		1.66305	1.12222e-33	**	1.42423	4.51377e-22	**	1.92788	1.47079e-42	**	1.68906	6.2794e-29	**	-0.238817	0.0264911		Y
miR1441	miR1441	CCGGATGTCAGGAAAAATAGGTTT	8.50245	0.345772	0.0653157	0.01	-4.61988	3.56497e-30	**	-7.02466	9.10581e-37	**	-9.73174	6.84547e-35	**
miR1134	miR1134	CAAAACAAGAAGAAGACTGAAAT	8.35458	13.9692	0.783789	3.68895	0.741607	8.61179e-06		-3.41401	7.11132e-25	**	-1.17934	6.89443e-07	**	-4.15562	2.34845e-48	**	-1.92095	1.06427e-20	**	2.23467	6.73258e-08	**
miR1125	miR1125	AACGAACGAGACCGACTGCGGCG	8.20671	26.0021	49.5746	57.2917	1.66375	3.75385e-31	**	2.59473	6.88168e-103	**	2.80345	1.0638e-122	**	0.930973	6.80341e-26		1.1397	2.48086e-38	**	0.208725	0.00479545		Y
miR897	miR897	AGATCAAGTGGAAATCAACAAAGT	8.05884	4.84081	1.241	1.27984	-0.73532	0.000766787		-2.69906	2.46928e-19	**	-2.65465	1.71045e-17	**	-1.96374	6.70313e-09	**	-1.91933	4.84207e-08	**	0.0444153	0.915258
miR2915	miR2915	GCCCGTCTAGCTCAGTTGG	7.76311	13.9	5.55184	30.7162	0.84038	7.68359e-07		-0.483677	0.0211754		1.98429	1.40539e-44	**	-1.32406	1.153e-13	**	1.14391	2.01981e-21	**	2.46797	2.11925e-62	**	Y
miR1862	miR1862	CCTAGTTTGTATTGTGGGACGG	7.61524	5.67066	41.8021	2.40911	-0.425355	0.0458545		2.45662	6.91577e-82	**	-1.66039	8.50996e-10	**	2.88198	1.66508e-101	**	-1.23503	1.78802e-05	**	-4.11701	3.40744e-130	**	Y
miR533	miR533	GAGCTGGACCATGGCGTGACGG	7.46737	0.0691544	0.195947	3.08667	-6.75369	6.62052e-31	**	-5.25242	1.67874e-29	**	-1.27454	6.15214e-07	**				5.47915	1.6841e-12	**	3.97788	4.79726e-11	**
miR2610	miR2610	GTTGGACTTGGATGGCTT	7.0977	0.62239	1.17568	0.301139	-3.51144	4.40481e-21	**	-2.59383	1.63316e-16	**	-4.55904	7.76112e-24	**	0.917606	0.11886					-1.96521	0.00735765	**
miR1127	miR1127	ACTCCCTCCGTTCGGAATTAC	6.80196	34.3006	41.8021	46.2248	2.3342	2.09142e-62	**	2.61954	6.19746e-88	**	2.76464	6.84164e-98	**	0.285342	0.000917878		0.430433	7.1193e-07		0.145092	0.0748833		Y
miR2863	miR2863	TTCGTTTCTTTGGATGAG	6.80196	6.84628	0.0653157	0.376424	0.00936551	0.966896		-6.70273	2.67266e-29	**	-4.17562	1.00011e-21	**	-6.7121	4.56859e-30	**	-4.18499	2.58514e-22	**
miR821	miR821	AAGTTCTGAACCATAAAAGTCTA	6.58016	15.2831	2.74326	4.4418	1.21573	2.16251e-12	**	-1.26222	1.29752e-06	**	-0.566987	0.0185496		-2.47795	4.98109e-33	**	-1.78272	1.72111e-20	**	0.695232	0.0162358
miR1074	miR1074	AAGTTGTTGTGTGTTGAT	6.50622	0.62239	0.195947	1656.41	-3.3859	7.1497e-19	**	-5.05363	2.12194e-25	**	7.99203	0	**				11.3779	0	**	13.0457	0	**	Y
miR1058	miR1058	AGAGAGCTCCAACAGAAGCAC	6.21049	0.207463	0.01	0.150569	-4.90353	4.50359e-23	**	-9.27857	2.26425e-28	**	-5.36592	1.04558e-22	**
miR2630	miR2630	TGGATTGGCCTTGGTAGTTT	5.91475	2.90448	9.40546	0.526993	-1.02602	0.00013301	**	0.6692	0.000745862		-3.48843	8.73451e-17	**	1.69521	3.24416e-13	**	-2.46241	9.40116e-07	**	-4.15763	1.47484e-30	**
miR3476	miR3476	ATGCCAACAAAACATAGATTCTAA	5.54508	1.93632	0.653157	2.03269	-1.51791	5.02031e-07	**	-3.08562	1.46448e-15	**	-1.44782	2.26389e-06	**	-1.56771	0.0018874	**	0.0700948	0.852668		1.6378	0.00121713	**
miR829	miR829	GCTCGTGAACAAAGATGATGGAAT	5.39721	0.691544	1.82884	1.12927	-2.96441	3.6582e-14	**	-1.56131	2.63781e-07	**	-2.25678	2.6187e-10	**	1.4031	0.00586631	**	0.707628	0.230768		-0.695469	0.133268
miR1510	miR1510	ACTGGTGGATTAGGTAAGACAAC	5.32327	0.01	0.195947	1.9574	-9.05618	1.77286e-23	**	-4.76413	2.17773e-20	**	-1.44338	3.82061e-06	**				7.61279	4.62033e-09	**	3.32075	1.40096e-06	**
miR827	miR827a	TTAGATGACCATCAGCAAACA	5.24934	29.114	55.9103	143.719	2.47152	8.2088e-57	**	3.41292	8.74377e-152	**	4.77498	0	**	0.941401	1.64593e-29		2.30346	6.30427e-254	**	1.36206	5.43258e-127	**	Y
miR419	miR419	TGATGATGATGATGATGATGATAT	4.9536	1.86717	2.22073	13.3254	-1.4076	7.22839e-06	**	-1.15746	8.96505e-05	**	1.42763	3.05327e-13	**	0.250138	0.507144		2.83523	2.46284e-31	**	2.58509	1.98086e-29	**
miR1136	miR1136	TGTCGCAGGTATGGATGTATC	4.7318	105.322	132.591	38.7716	4.47628	0	**	4.80845	0	**	3.03454	1.44902e-90	**	0.332174	9.10208e-12		-1.44174	1.8657e-97	**	-1.77391	1.18162e-167	**	Y
miR1024	miR1024	TCTGGGTGGATTGAGGCAC	4.65786	9.19753	9.9933	7.9049	0.981562	4.73724e-06		1.10128	1.14095e-07	**	0.763068	0.000769955		0.119719	0.485902		-0.218495	0.247471		-0.338214	0.0641435
miR2937	miR2937	ATAGAGCGTGAAGGAGTT	4.58393	1.59055	0.0653157	0.01	-1.527	4.54662e-06	**	-6.13335	1.33419e-19	**	-8.84043	3.82498e-19	**	-4.60634	7.93736e-07	**	-7.31343	3.23265e-07	**
miR1115	miR1115	TAGTTCAGGCACTGGTGG	4.51	0.553235	1.76352	1.88212	-3.02725	2.86482e-12	**	-1.35469	2.3721e-05	**	-1.26078	0.000127577	**	1.67257	0.00212285	**	1.76647	0.00128713	**	0.0939017	0.806618
miR1144	miR1144	TGGGTCGTGATTGGCAGGCAGCAG	4.43606	4.49504	0.195947	5.19465	0.0190292	0.944623		-4.5011	1.14601e-16	**	0.227721	0.372124		-4.52013	2.98021e-17	**	0.208692	0.401827		4.72882	9.7529e-20	**
miR2865	miR2865	TAGCAGTCGAGTGTGCCGTG	4.43606	0.01	5.68247	0.01	-8.79315	1.0917e-19	**	0.357234	0.140967		-8.79315	1.50267e-18	**	9.15038	7.69312e-26	**				-9.15038	2.68168e-24	**
miR1155	miR1155	TAGTGCTGCAGAGAAGGAGCA	4.36213	0.01	0.01	0.301139	-8.76888	2.25885e-19	**	-8.76888	3.7529e-20	**	-3.85671	1.22054e-13	**
miR902	miR902h	TTATGATTTGCTTCTCAT	4.28819	22.8901	13.8469	54.4309	2.41628	6.95807e-44	**	1.69112	5.0924e-18	**	3.66598	6.20864e-150	**	-0.725161	7.21202e-09		1.2497	5.3497e-42	**	1.97486	6.61511e-83	**	Y
miR2604	miR2604	TAATTTTCGTGTGGGAGTT	4.28819	0.01	1.37163	4.66765	-8.74423	4.67384e-19	**	-1.64451	1.94624e-06	**	0.12234	0.643247		7.09972	8.85724e-07	**	8.86657	1.41101e-20	**	1.76685	1.92063e-07	**
miR782	miR782	AGAAGGCACCTGGATGTTCTT	4.14032	1.86717	0.783789	0.01	-1.14886	0.000468662	**	-2.40118	1.95962e-09	**	-8.69359	2.31918e-17	**	-1.25232	0.0100128	*	-7.54473	2.38587e-08	**
miR157	miR157a	TTGACAGAAGATAGTGAGCAC	0.665409	1.59055	1.76352	4.29123	1.25721	0.102937		1.40615	0.0903783		2.68908	0.0155303	*	0.148935	0.0923772		1.43186	0.0387685	*	1.28293	0.0322721	*
miR2641	miR2641	GTTTGATCCTTCTTTTAT	3.91852	0.968161	0.01	6.70034	-2.01692	2.75011e-07	**	-8.61416	3.52398e-18	**	0.773924	0.00173151					2.79085	3.28985e-16	**	9.38808	2.15685e-30	**
miR415	miR415	GCAGACAGAACAGAGGCAGAGCAG	3.84459	331.941	0.979736	16.2615	6.43195	0	**	-1.97242	3.29109e-07	**	2.08055	8.58821e-26	**	-8.40437	0	**	-4.3514	0	**	4.05298	1.47641e-53	**	Y
miR1877	miR1877	AGACAATGTAGAATGATGAGGCGG	3.84459	3.73434	1.63289	1.27984	-0.0419957	0.87822		-1.2354	0.000283518	**	-1.58692	2.67229e-05	**	-1.1934	0.00041626	**	-1.54492	3.97133e-05	**	-0.351518	0.45043
miR2091	miR2091	TACAGAGCCGAGGAGGGG	3.84459	0.01	0.01	3.01139	-8.58669	3.66765e-17	**	-8.58669	7.51296e-18	**	-0.352399	0.247042					8.23429	1.53661e-13	**	8.23429	4.45966e-14	**
miR2939	miR2939	TGAACGACAACATTAAGCCA	3.62278	0.01	0.195947	0.903417	-8.50096	3.24896e-16	**	-4.20892	2.68991e-13	**	-2.00367	1.71742e-06	**
miR2105	miR2105	TTTGATGTGATCGATTCT	3.47491	0.276618	54.9305	80.7052	-3.6511	2.90104e-11	**	3.98256	1.04166e-168	**	4.53762	3.88654e-258	**	7.63366	1.58607e-234	**	8.18872	0	**	0.555054	4.81981e-17		Y
miR1048	miR1048	AGAACTATGAGTGTTGACGAC	3.40098	23.1667	12.6059	29.5869	2.76802	1.99497e-51	**	1.89007	5.19699e-19	**	3.12093	2.11033e-71	**	-0.877953	6.67681e-12		0.352906	0.000982089		1.23086	9.74908e-24	**	Y
miR845	miR845a	CGGCTCTGATACCAACTTGTGACG	3.40098	15.4906	21.8154	22.5854	2.18736	5.96551e-27	**	2.68132	7.83931e-48	**	2.73136	4.61129e-48	**	0.493954	6.49205e-05		0.543997	1.75176e-05		0.0500435	0.660466		Y
miR845	miR845c	AGGCTCTGATACCAATTGAAAGGA	0.295737	1.24478	3.20047	5.49578	2.0735	0.175438		3.4359	0.0492201	*	4.21594	0.00859845	**	1.36239	0.0973096		2.14244	0.0249784	*	0.780042	0.0600731
miR845	miR845d	TGGCTCTGATACCAACTTGTGACG	0.147869	2.21294	5.09463	5.94749	3.90358	0.102714		5.10659	0.0165321	*	5.32989	0.00670194	**	1.20301	0.0701748		1.42632	0.0420256	*	0.223306	0.102914
miR2905	miR2905	CACATGTCAGTGACAGAACGGCAG	3.32705	1.24478	27.8898	14.003	-1.41831	0.000225671	**	3.06744	1.71602e-69	**	2.07344	2.51002e-22	**	4.48575	6.27358e-98	**	3.49175	8.01416e-40	**	-0.994002	4.47679e-16		Y
miR1533	miR1533	ATATAGAATTAATAAATGA	3.10524	7.33037	5.74778	13.7018	1.23921	8.43477e-07	**	0.888324	0.000785033		2.14161	9.76357e-23	**	-0.350882	0.0913348		0.902402	1.84206e-07		1.25328	4.26093e-12	**
miR2642	miR2642	ATGAGTTCGATAAATATGT	3.10524	2.21294	115.87	4.14066	-0.488748	0.14842		5.22168	0	**	0.415188	0.16041		5.71043	0	**	0.903936	0.00421981		-4.80649	0	**	Y
miR3522	miR3522	GAGGACCAAATGGAGGCAAGCTGA	2.95737	1.24478	0.195947	0.376424	-1.24842	0.00163397	**	-3.91614	1.39949e-10	**	-2.97399	6.10547e-08	**	-2.66772	0.00053229	**	-1.72558	0.0120212	*
miR868	miR868	CTTCTTAGTAGCTGAATTGC	2.95737	0.01	0.01	0.01	-8.20819	2.25848e-13	**	-8.20819	6.62436e-14	**	-8.20819	1.31587e-12	**
miR2089	miR2089-3p	AGGATTGGTGTAATGGTAGC	2.88344	0.345772	4.83336	4.81822	-3.05976	2.36545e-08	**	0.745267	0.00815259		0.740723	0.0106626		3.80503	3.05026e-16	**	3.80048	1.61671e-15	**	-0.00454411	0.991813
miR1137	miR1137	TTAGTACAAAGTTGGATCATC	2.73557	28.5608	45.3944	35.685	3.38411	2.2307e-76	**	4.05259	1.85056e-141	**	3.70539	1.0067e-99	**	0.668478	3.7651e-14		0.321281	0.000922584		-0.347197	4.88265e-05		Y
miR1126	miR1126	TCAATATGGACTATATACGGA	2.66164	110.44	130.305	149.29	5.37482	0	**	5.61345	0	**	5.80968	0	**	0.238634	7.93082e-07		0.434856	2.33802e-19		0.196222	1.8019e-05		Y
miR2670	miR2670	CAAGAAGGTAGCCCATTTT	2.5877	0.484081	0.0653157	2.33383	-2.41829	3.27456e-06	**	-5.30844	5.86857e-11	**	-0.148989	0.678966					2.2693	2.30015e-05	**	5.15945	8.02651e-10	**
miR395	miR395	ATCGGAAGTGTTTCGGGGGAAATC	2.43983	0.414926	8.94825	3.99009	-2.55593	3.16998e-06	**	1.87485	9.06446e-14	**	0.709662	0.0253498		4.43078	4.27876e-32	**	3.26559	1.18822e-11	**	-1.16519	1.81194e-07	**
miR162	miR162	TCATAAGGCTGCATCCAG	2.3659	0.01	10.1893	0.01	-7.88625	7.58755e-11	**	2.10659	8.76012e-18	**	-7.88625	3.13439e-10	**	9.99284	9.08844e-46	**				-9.99284	5.12979e-43	**
miR1156	miR1156	GAGACTCCTCGTCATGTCCGTGA	2.29196	1.65971	0.01	2.03269	-0.465685	0.235567		-7.84046	6.02758e-11	**	-0.17321	0.652405		-7.37478	2.88954e-08	**	0.292475	0.469617		7.66725	9.50382e-10	**
miR809	miR809	TGACCAAGGAGAAATGTTAGAAGT	2.29196	0.01	1.50226	0.752847	-7.84046	1.56996e-10	**	-0.609434	0.123553		-1.60627	0.00115396	**	7.23103	2.34254e-07	**				-0.996834	0.0655649
miR951	miR951	TGTCTTGACGTTTGGACGAAC	2.21803	1.45224	0.45721	0.01	-0.611019	0.136017		-2.27836	2.37035e-05	**	-7.79312	1.23137e-09	**	-1.66734	0.00513031	**	-7.1821	1.18991e-06	**
miR1427	miR1427	GCGGTCCGGGCGGTGGCGC	2.1441	0.414926	0.522526	2.86082	-2.36954	3.01649e-05	**	-2.03687	0.000108318	**	0.416046	0.243436					2.78558	1.26408e-07	**	2.45292	5.28128e-07	**
miR915	miR915	TGGCAAAAGGCAAACATTG	2.1441	0.01	0.01	0.01	-7.74423	6.72139e-10	**	-7.74423	2.73967e-10	**	-7.74423	2.44065e-09	**
miR319	miR319	AGCTGCCGACTCATTCATCCA	2.07016	2.07463	7.5766	13.5513	0.00306305	0.998149		1.87178	7.6272e-12	**	2.71059	3.22748e-29	**	1.86872	2.82656e-12	**	2.70753	2.2462e-30	**	0.838809	7.47941e-07
miR1030	miR1030	CTGCACTCTGCAATGCACCA	2.07016	0.138309	0.130631	0.01	-3.9039	1.83746e-07	**	-3.98654	8.12029e-08	**	-7.69363	4.83753e-09	**
miR1315	miR1315	TGAAGGCCGTGACAGAGTTCCCA	2.07016	0.01	0.01	0.01	-7.69363	1.39074e-09	**	-7.69363	5.84085e-10	**	-7.69363	4.83753e-09	**
miR1038	miR1038	CATGGTGGCTGCTATCCAGG	1.99623	3.59603	3.91894	0.01	0.849137	0.0117831		0.973192	0.00285294		-7.64111	9.58828e-09	**	0.124056	0.653924		-8.49025	2.01001e-15	**	-8.6143	5.66189e-17	**
miR1046	miR1046	TATTTACATAATTTTCACG	1.92229	7.95275	0.91442	28.6835	2.04863	1.72528e-13	**	-1.07194	0.0225659	*	3.89932	1.05288e-83	**	-3.12057	1.86396e-22	**	1.85069	1.25198e-39	**	4.97125	4.45954e-106	**	Y
miR1128	miR1128	GTTCTACTCCCTCCGTCCGAA	1.92229	3.25026	5.09463	9.26	0.757739	0.0300834		1.40614	5.0242e-06	**	2.26818	6.76176e-17	**	0.648396	0.0140979		1.51044	1.05131e-10	**	0.862043	2.84481e-05
miR1077	miR1077	TTTCAAATGATCGATCGTGC	1.92229	0.414926	2.67794	3.99009	-2.212	0.000155261	**	0.478269	0.188801		1.05359	0.0017737	**	2.69027	2.79005e-07	**	3.26559	1.18822e-11	**	0.575323	0.0542183
miR1860	miR1860	ATCTGTAGTTGAGGTTTTCTCT	1.84836	1.59055	0.01	2.10797	-0.216706	0.602821		-7.53013	5.65991e-09	**	0.189598	0.635141		-7.31343	5.9489e-08	**	0.406304	0.317163		7.71973	4.41498e-10	**
miR1082	miR1082	GCTCCGTTGCCTGCTGCGCCGGTG	1.84836	0.01	0.45721	1.05399	-7.53013	1.23197e-08	**	-2.01538	0.000368095	**	-0.810402	0.0911283					6.71973	3.18459e-05	**	1.20498	0.0666749
miR950	miR950	TAAAGGTCCTCGTGGTTTAT	1.84836	0.01	0.01	1.35513	-7.53013	1.23197e-08	**	-7.53013	5.65991e-09	**	-0.447878	0.319629					7.08226	1.67338e-06	**	7.08226	9.43233e-07	**
miR1109	miR1109	TTTGGGAATTTGTGTGTAAC	1.84836	0.01	0.01	0.01	-7.53013	1.23197e-08	**	-7.53013	5.65991e-09	**	-7.53013	3.76683e-08	**
miR1067	miR1067	ACAACTGAAGTTTGCATCTGCTCA	1.77442	0.484081	4.37615	3.31253	-1.87395	0.0011087	**	1.30235	6.75797e-05	**	0.900589	0.0125249		3.1763	6.50286e-13	**	2.77454	1.30714e-08	**	-0.401758	0.152722
miR160	miR160b-3p	GCGTGCAAGGAGCCAAGCATG	1.33082	11.6179	3.78831	4.96879	3.12597	0.00100675	**	1.50924	0.0631891		1.90058	0.0370361	*	-1.61673	0.00302834	**	-1.22539	0.032439	*	0.39134	0.0604974
miR160	miR160a	TGCCTGGCTCCCTGTATGCCA	1.10902	2.69702	4.83336	9.48588	1.28209	0.110212		2.12375	0.0487447	*	3.0965	0.00298766	**	0.84166	0.0426273		1.81441	0.00453702	**	0.972754	0.0131996
miR2275	miR2275	TTTGGTTTCCTCCAATATCTCG	1.70049	4.49504	5.4212	21.2303	1.40236	2.35658e-05	**	1.67265	8.98987e-08	**	3.64209	3.84819e-59	**	0.270291	0.259744		2.23973	1.0023e-37	**	1.96944	2.96897e-33	**	Y
miR414	miR414	CATCATCATCATCGTCGTCAT	1.70049	4.49504	2.41668	13.2501	1.40236	2.35658e-05	**	0.507079	0.188557		2.96197	3.05259e-31	**	-0.895283	0.00219183		1.55961	2.40452e-15	**	2.45489	1.16063e-27	**
miR418	miR418	TATTGTTGATCAGAAATGACG	1.70049	2.21294	1.11037	0.752847	0.379979	0.340631		-0.61488	0.181727		-1.17562	0.0278233	*	-0.994859	0.0195144		-1.5556	0.00160037	**	-0.560741	0.342516
miR1517	miR1517	CGTTTTGGTCAGTCGTTCGAAAT	1.70049	0.691544	0.195947	0.01	-1.29816	0.0144335	*	-3.11777	1.25405e-05	**	-7.40982	1.47983e-07	**
miR919	miR919	TGTCAGGAGGACGAGCAGCCACT	1.62656	0.01	0.01	0.451708	-7.34572	1.09134e-07	**	-7.34572	5.48457e-08	**	-1.84842	0.00271187	**
miR2592	miR2592	AAATGCTTGGTATGTGTG	1.55262	3.45772	0.195947	4.96879	1.15513	0.00146055	**	-2.9865	4.52451e-05	**	1.67821	6.00265e-07	**	-4.14162	7.22734e-13	**	0.523085	0.0523519		4.66471	8.57616e-19	**
miR408	miR408	CGGCAAGCTGATCTCTTCCCATGGC	1.55262	0.345772	0.849104	0.602278	-2.16668	0.000831773	**	-0.87068	0.0849203		-1.36613	0.0184272	*
miR1873	miR1873	TCAATATGGTATCAGAGCGAAGA	1.40475	1.38309	6.33562	3.76424	-0.0224593	0.956256		2.17312	5.66176e-12	**	1.42198	0.000122798	**	2.19558	1.3764e-12	**	1.44444	7.29055e-05	**	-0.751138	0.00237518
miR417	miR417	GAATTAGTGAATTCTGATTGGCCA	1.40475	1.17562	0.130631	1.43041	-0.256967	0.594225		-3.42714	3.76378e-05	**	0.0260539	0.954641		-3.17017	0.000251328	**	0.283021	0.556445		3.45319	3.15128e-05	**
miR844	miR844	TGGTAACATGTTATAAGT	1.40475	0.01	0.0653157	0.225854	-7.13422	9.66754e-07	**	-4.42714	6.17507e-06	**	-2.63661	0.000570488	**
miR437	miR437	AACTTAAAGATGTTTGACTTA	1.33082	2.83533	2.35137	5.94749	1.09121	0.0060146	**	0.821226	0.0466771		2.15999	9.39162e-11	**	-0.269981	0.412988		1.06878	7.94148e-05	**	1.33876	1.61485e-06	**
miR1216	miR1216	TTGACGGTGATGCGTTGTGTC	1.33082	0.345772	1.17568	1.43041	-1.94428	0.00401211	**	-0.178774	0.704392		0.104125	0.827418		1.76551	0.00992704	**	2.04841	0.00206317	**	0.282899	0.546894
miR2120	miR2120	TAAAGGCTTTAGTCCCGGTTCTC	1.33082	0.01	3.06984	1.43041	-7.05615	2.00033e-06	**	1.20585	0.00174135	**	0.104125	0.827418		8.262	2.74374e-14	**	7.16027	8.01177e-07	**	-1.10173	0.00377406	**
miR1223	miR1223j	TTGGCTAGAGCATGCACTTCTA	1.25688	1.17562	9.53609	0.451708	-0.0964726	0.842183		2.92353	1.20938e-23	**	-1.47643	0.0254031	*	3.02	1.99252e-25	**	-1.37996	0.0381589	*	-4.39996	4.50204e-32	**
miR435	miR435	TGATCCGGTATTAGAGTT	1.25688	0.829853	2.15542	2.25854	-0.59886	0.27284		0.778086	0.0694524		0.845495	0.0514865		1.37695	0.00310159	**	1.44436	0.00222598	**	0.0674093	0.845131
miR853	miR853	TCCCTCTCGTTGAGCTTGGCGAAG	1.25688	0.01	0.01	0.01	-6.97373	4.13892e-06	**	-6.97373	2.41563e-06	**	-6.97373	8.97254e-06	**
miR530	miR530	TGCATTTGCACCTGCACCTAG	1.18295	2.07463	0.91442	1.05399	0.810505	0.067925		-0.371431	0.480156		-0.166453	0.758425		-1.18194	0.00939157	**	-0.976958	0.0336878		0.204978	0.69978
miR781	miR781	TTAGAGTTGTCGATGCTTA	1.18295	0.691544	0.326579	3.4631	-0.774527	0.183395		-1.85673	0.0074255	**	1.54974	8.74852e-05	**				2.32426	1.45372e-07	**	3.40647	5.62524e-11	**
miR837	miR837-3p	AAAACGGACAAAAATGATGG	1.18295	0.276618	1.95947	71.0688	-2.09646	0.00453592	**	0.728157	0.102943		5.90882	4.99522e-259	**	2.82461	7.44319e-06	**	8.00527	2.65721e-293	**	5.18066	3.71342e-266	**	Y
miR1150	miR1150	AGCCGATAGGGACATTGA	1.18295	0.276618	0.130631	2.18326	-2.09646	0.00453592	**	-3.1791	0.000273762	**	0.884182	0.0468627					2.98064	1.96009e-06	**	4.06328	3.08432e-08	**
miR910	miR910	GAGGAGCGTCGGGCTACCGC	1.18295	0.138309	0.587841	1.35513	-3.09646	0.00043361	**	-1.00893	0.0902531		0.196071	0.69563					3.29253	0.000104621	**	1.205	0.0368846	*
miR398	miR398	TGTGTTCTCAGGTCGCCC	1.10902	0.62239	1.37163	0.752847	-0.833345	0.170796		0.3066	0.543193		-0.558921	0.350379		1.13995	0.0434507	*				-0.865521	0.118948
miR2111	miR2111-3p	GTCCTCTTGTTGCATTCCT	1.10902	0.01	0.01	424.079	-6.79312	1.77198e-05	**	-6.79312	1.09796e-05	**	8.57893	0	**				15.372	0	**	15.372	0	**	Y
miR2605	miR2605	ACTTGTTTAGATATGACCTAC	1.10902	0.01	0.01	0.01	-6.79312	1.77198e-05	**	-6.79312	1.09796e-05	**	-6.79312	3.52493e-05	**
miR852	miR852	AAGATAATCGCTTGGTATCTG	1.10902	0.01	0.01	0.01	-6.79312	1.77198e-05	**	-6.79312	1.09796e-05	**	-6.79312	3.52493e-05	**
miR1061	miR1061-3p	AGTGTAGCAATGGAATAAG	1.03508	17.9801	1.37163	17.6919	4.11856	1.33485e-56	**	0.40609	0.426733		4.09525	4.59338e-54	**	-3.71247	6.82e-57	**	-0.0233121	0.859656		3.68916	3.9229e-54	**
miR866	miR866-3p	ACAAAATCATGGACTTTGAAGA	1.03508	1.03732	0.91442	6.62506	0.00306305	0.998038		-0.178873	0.736483		2.67817	8.07018e-15	**	-0.181936	0.734041		2.67511	2.17814e-15	**	2.85704	5.8703e-17	**
miR1171	miR1171	GTGGAGTGGAGTGGAGTGGAGTGC	1.03508	0.207463	0.718473	0.451708	-2.31859	0.00493483	**	-0.52671	0.365042		-1.19633	0.0856372
miR394	miR394a	TTGGCATTCTGTCCACCTCC	1.03508	0.138309	1.50226	7.75433	-2.9039	0.00149548	**	0.537403	0.279508		2.90523	1.58968e-18	**	3.4413	1.95453e-05	**	5.80912	1.6679e-30	**	2.36782	3.77402e-16	**
miR1114	miR1114	AAGGGGATACAAACACATTGAGCA	0.961147	11.7562	15.4145	11.6691	3.61259	4.53153e-34	**	4.00346	1.35726e-48	**	3.60186	7.26356e-33	**	0.390866	0.00686807		-0.0107285	0.949196		-0.401595	0.00682366
miR1133	miR1133	ATATACTCCCTCCGTTCGGAATTA	0.961147	5.39404	0.783789	0.451708	2.4886	9.37454e-12	**							-2.7828	4.21304e-14	**	-3.57792	5.05614e-16	**
miR535	miR535	TGACAACGAGATAGACAAGAC	0.961147	2.21294	8.03383	1.43041	1.20318	0.00894447	**	3.06332	5.18714e-21	**	0.57366	0.272707		1.86014	7.31205e-13	**	-0.62952	0.13269		-2.48966	5.5135e-17	**
miR3515	miR3515	AAGCTGTAGAAAATGAAACGGCAT	0.887212	0.899007	2.22073	3.16196				1.32368	0.00438769	**	1.83351	2.47599e-05	**	1.30462	0.00395064	**	1.81444	1.89143e-05	**	0.509823	0.124463
miR946	miR946	TGTGGATAAAAGGGTTGCT	0.887212	0.553235	0.261263	1.9574							1.14161	0.0204392	*				1.82307	0.00078967	**	2.90516	6.00965e-06	**
miR482	miR482	TTGGATGATGAAGAGAGCATT	0.887212	0.138309	0.0653157	2.10797							1.24854	0.00975354	**				3.93	1.42231e-07	**	5.01265	7.29713e-09	**
miR1535	miR1535	TTTGTTTGATGGTACGTCT	0.887212	0.01	280.139	5.94749				8.30267	0	**	2.74495	9.20905e-14	**	14.7739	0	**	9.21614	5.15021e-26	**	-5.55772	0	**	Y
miR3520	miR3520	AGAAGGTAGACGTTTAATTATC	0.887212	0.01	0.0653157	1.9574							1.14161	0.0204392	*				7.61279	4.62033e-09	**	4.90571	3.16226e-08	**
miR2086	miR2086	GACATGAATGCAGGCAACTGGCGA	0.813278	1.03732	0.195947	1.65626	0.350974	0.552614					1.0261	0.0510171		-2.40464	0.00299874	**	0.675131	0.161782		3.07977	1.95717e-05	**
miR2643	miR2643	TTTGGGAAAGAATTAGGA	0.813278	0.829853	0.130631	34.104							5.39001	1.8714e-120	**				5.36086	9.45052e-126	**	8.02864	4.05649e-147	**	Y
miR1861	miR1861	TGAATCTTGATGCAGAAATGAATG	0.813278	0.414926	5.48652	3.83952				2.75403	2.118e-13	**	2.23906	1.14671e-07	**	3.72505	5.34034e-18	**	3.21008	4.20768e-11	**	-0.514968	0.0435893
miR1867	miR1867	TTTTTATATTATGGGACAGAGGGAG	0.739343	26.1404	0.91442	4.66765	5.14398	5.79257e-93	**				2.65848	9.55782e-11	**	-4.83731	4.95435e-98	**	-2.4855	6.41499e-51	**	2.35181	3.46579e-10	**	Y
miR851	miR851	GGGGGCAACAAAGACGAT	0.665409	10.4423	0.01	0.0752847	3.97207	1.26575e-32	**							-10.0282	4.29146e-48	**	-7.11557	1.43314e-41	**
miR2665	miR2665	TGATTTCAGGCAAGAATTCCT	0.665409	1.5214	0.45721	2.25854	1.19311	0.0325494	*				1.76307	0.000552535	**	-1.7345	0.00320479	**	0.569965	0.158726		2.30447	1.85722e-05	**
miR2595	miR2595	TACATTTTCTTCTTCATCT	0.665409	0.691544	0.01	3.91481							2.55664	7.01426e-09	**				2.50114	5.05747e-09	**	8.61279	4.50478e-18	**
miR834	miR834	TAGGTAGCAGTAGCGCTGGTTGAA	0.665409	0.01	2.87389	0.677563				2.11072	6.30442e-06	**				8.16687	2.01725e-13	**				-2.0845	8.49415e-06	**
miR2871	miR2871	TTTCTGTTTCTATGGTGAC	0.665409	0.01	0.01	1.50569							1.17814	0.0379553	*				7.23429	3.83587e-07	**	7.23429	2.03555e-07	**
miR1863	miR1863	AGCTCTGATACCATGTAGAACTGC	0.51754	44.1897	65.1198	72.725	6.41601	3.38445e-170	**	6.97539	8.08024e-260	**	7.13475	3.30056e-280	**	0.559386	1.04572e-14		0.718741	4.8311e-23		0.159355	0.014416		Y
miR1130	miR1130	TCCGTCCCATAATGTAAGACG	0.51754	19.1558	19.7907	43.8157	5.21008	6.79938e-69	**	5.25712	1.39249e-72	**	6.40375	1.26513e-164	**	0.0470414	0.696277		1.19367	7.29252e-32	**	1.14663	7.17731e-31	**	Y
miR1160	miR1160	TGACAAGGAAGAGAAGAAGAT	0.51754	2.55871	0.195947	3.91481	2.30578	8.69818e-06	**				2.91931	5.03432e-10	**	-3.70722	3.77695e-09	**	0.613528	0.0469683		4.32075	2.01238e-14	**
miR2645	miR2645	TTTCTAGATACGGATATAT	0.51754	0.207463	0.261263	247.611							8.9023	0	**				10.2208	0	**	9.88816	0	**	Y
miR848	miR848	TGGCATGGACTGCCTAGCTAG	0.443606	9.12838	0.261263	0.01	4.36303	1.74469e-30	**							-5.12658	3.9423e-36	**	-9.83422	4.62341e-38	**
miR1044	miR1044	TATGTAGACATATTTTTTT	0.443606	4.7025	2.0901	12.6478	3.4061	9.22333e-14	**	2.23624	7.25786e-05	**	4.83348	3.59359e-43	**	-1.16986	9.47807e-05	**	1.42739	4.43352e-13	**	2.59724	3.75606e-28	**
miR2607	miR2607	AATGATGTATTATGATGATAAGTT	0.443606	0.0691544	0.718473	1.35513							1.61107	0.0129139	*				4.29148	1.82452e-05	**	0.915339	0.094717
miR1121	miR1121	AAGTAGTGATCTAAACGCTTTTAT	0.369672	5.60151	4.31084	7.22733	3.92139	6.36728e-18	**	3.54353	2.62077e-13	**	4.28903	1.49709e-23	**	-0.377858	0.11386		0.367644	0.090728		0.745501	0.00110844
miR477	miR477	GTGGAAGCTTTCGTCGGAA	0.369672	1.10647	0.261263	1.65626	1.58158	0.0254818	*				2.16354	0.000771019	**	-2.08222	0.00485792	**	0.581961	0.219808		2.66418	7.35557e-05	**
miR842	miR842	TCTGGTCAAGATCCGCACC	0.369672	0.760698	0.01	2.4844							2.74847	1.86088e-06	**				1.7075	0.000288436	**	7.95675	9.55178e-12	**
miR869	miR869	TCCGGTTTAGATAGTTGA	0.369672	0.276618	0.0653157	14.9817							5.3407	1.94428e-53	**				5.75926	1.12084e-57	**	7.8419	5.50831e-65	**
miR2866	miR2866	TTTAGTTTGTCGATCACGCATC	0.369672	0.01	0.01	1.50569							2.02601	0.00214566	**				7.23429	3.83587e-07	**	7.23429	2.03555e-07	**
miR1509	miR1509	TTAATCATGGAAATCACT	0.295737	8.36768	0.783789	0.451708	4.82262	1.17189e-29	**							-3.41627	1.74333e-25	**	-4.21139	4.13318e-27	**
miR780	miR780	TCAGCAGCTGTGGCAGAT	0.295737	2.83533	0.01	10.9163	3.2613	1.78176e-08	**				5.20621	8.01837e-39	**	-8.14736	1.34738e-13	**	1.94491	4.87176e-17	**	10.0923	4.87032e-49	**
miR2597	miR2597	TTTGGTATTCGTTCGATATTTTGA	0.295737	0.138309	1.17568	0.225854				1.99131	0.00648387	**				3.08765	0.000358523	**				-2.37976	0.00258178	**
miR2098	miR2098	CGGGTTGTCAAGCGAAGG	0.221803	4.7025	2.67794	1.58098	4.4061	2.30602e-16	**	3.59377	8.98461e-09	**	2.83351	0.000131343	**	-0.812326	0.00392221		-1.57259	2.84923e-06	**	-0.760265	0.0478819
miR1153	miR1153	TGGGCTCGGAGTTACTATCAG	0.221803	0.829853	2.61263	5.72164				3.55815	1.58241e-08	**	4.68909	7.20319e-20	**	1.65448	0.000186995	**	2.78541	5.20259e-14	**	1.13093	3.82687e-05	**
miR1312	miR1312	TTTGAGGAAAATGAGCGCAT	0.221803	0.691544	4.11489	0.677563				4.21353	2.63755e-14	**				2.57306	4.1038e-10	**				-2.60235	1.00742e-09	**
miR3513	miR3513	ATTGCTAAGATAGAACCATTGTAT	0.221803	0.484081	2.87389	1.12927				3.69568	1.63055e-09	**	2.3481	0.00391799	**	2.56963	2.04088e-07	**	1.22205	0.0596881		-1.34758	0.00104222	**
miR2081	miR2081	GCTTGTAGTGATGTGTCTGAT	0.221803	0.276618	0.261263	2.03269							3.19607	3.69606e-06	**				2.87752	6.68741e-06	**	2.95962	3.17633e-06	**
miR2862	miR2862	TCCATACTTAGATTCTCC	0.221803	0.01	0.01	1.05399							2.24854	0.00673364	**				6.71973	3.18459e-05	**	6.71973	2.02533e-05	**
miR1428	miR1428	AAAATAAACCTTGAATTTG	0.147869	31.5344	0.391894	73.4779	7.73616	4.40736e-127	**				8.95654	2.65563e-293	**	-6.3303	2.38087e-132	**	1.22038	4.33824e-54	**	7.55068	2.85963494692524e-312	**	Y
miR808	miR808	AGGAAGTGGGAAGATGTAACTGAA	0.147869	0.760698	2.61263	1.43041				4.14279	2.23682e-09	**	3.27372	0.000102643	**	1.78009	8.43463e-05	**	0.911019	0.0933225		-0.869068	0.0284656
miR1139	miR1139	TAGTAACATAGACTAGTAACATA	0.0739343	42.4608	80.9262	77.6186	9.16634	2.62222e-174	**	10.0968	0	**	10.0366	1.91002850583401e-312	**	0.930475	3.4555e-41		0.870271	1.95864e-33		-0.0602044	0.323011		Y
miR2619	miR2619	ACTTAGGGGCTGTTTGGTT	0.0739343	17.8418	20.7051	0.376424	7.91547	1.35321e-72	**	8.1302	1.10599e-85	**				0.214725	0.0758411		-5.56685	2.70307e-65	**	-5.78158	6.7673e-78	**	Y
miR908	miR908	TGAAGAAGCACTGCGGTCGTTGGA	0.0739343	1.24478	4.70273	0.01	4.0742	7.25213e-05	**	5.99177	5.98121e-19	**				1.91758	2.36359e-08	**	-6.95977	8.40328e-06	**	-8.87735	3.14488e-20	**
miR1507	miR1507	TCATCATTCCAAATCGTCTAA	0.0739343	0.899007	0.0653157	2.55968							5.11426	7.90079e-10	**				1.50958	0.00075533	**	5.29275	8.75952e-11	**
miR830	miR830	ATAATATTTTGATAAGAATG	0.0739343	0.484081	0.01	1.27984							4.1142	6.53051e-05	**				1.40254	0.0255638	*	6.99977	2.03043e-06	**
miR1169	miR1169	TGTGTGATTGCTTGCTTCTCGGAT	0.0739343	0.345772	0.45721	20.0257							8.08206	1.01038e-79	**				5.85577	3.69196e-77	**	5.45288	6.87928e-78	**	Y
miR2677	miR2677	TTTATTGATATGCATAGCT	0.0739343	0.01	2.15542	0.01				4.86624	1.5201e-08	**				7.75181	3.03128e-10	**				-7.75181	1.19541e-09	**
miR2912	miR2912	TTAGAAGTAGAGATATGAGGC	0.0739343	0.01	1.37163	8.13075				4.21414	2.02285e-05	**	6.78168	6.40551e-32	**	7.09972	8.85724e-07	**	9.66725	2.72733e-35	**	2.56754	2.14322e-18	**
miR811	miR811	AGCCGTTGATCTGAGAATGGACGG	0.0739343	0.01	0.91442	1.12927							3.93371	0.000239388	**				6.81928	1.52472e-05	**	0.304531	0.565835
miR858	miR858	TTTTCGTTGCTTTTCGACATT	0.0739343	0.01	0.01	3.61367							5.61176	5.85334e-14	**				8.49733	4.2427e-16	**	8.49733	9.67274e-17	**
miR1097	miR1097	TAGCAATGCTGTTGTAGTTGGAA	0.01	134.782	1.76352	2.86082	13.7183	0	**	7.4623	4.00363e-08	**	8.16027	2.55202e-12	**	-6.25604	0	**	-5.55806	0	**	0.697977	0.053165		Y
miR1851	miR1851	CGTCTGTATGGCATATTTGGTC	0.01	96.4012	0.01	0.376424	13.2348	0	**							-13.2348	0	**	-8.00064	0	**				Y
miR806	miR806a	ATGCTGACTAAAAAGAAACGGATG	0.01	78.6285	3.78831	103.667	12.9408	0	**	8.56541	1.19958e-16	**	13.3397	0	**	-4.37543	1.63245e-274	**	0.398834	4.58406e-12		4.77426	0	**	Y
miR2093	miR2093	ATGCATAATTGGACAGAAGA	0.01	60.026	34.552	48.2575	12.5514	1.28022e-249	**	11.7546	3.78425e-146	**	12.2365	3.19962e-196	**	-0.796818	2.57596e-24		-0.314834	2.59726e-05		0.481984	1.16608e-08		Y
miR1122	miR1122	CTACATACATCCGTATCTTG	0.01	38.8648	12.9325	4.59237	11.9242	7.17132e-162	**	10.3368	3.8561e-55	**	8.8431	2.46825e-19	**	-1.58746	5.08093e-46	**	-3.08114	1.02509e-93	**	-1.49368	2.96903e-14	**	Y
miR905	miR905	CGGTTCCCTGGATGTGCACC	0.01	38.519	0.01	0.01	11.9114	1.94713e-160	**							-11.9114	2.03112e-175	**	-11.9114	2.50804e-158	**				Y
miR1037	miR1037	GTCTTTTGGATTTGATGG	0.01	33.125	35.6624	41.5572	11.6937	4.53537e-138	**	11.8002	8.0139e-151	**	12.0209	4.44783e-169	**	0.106483	0.238814		0.327178	0.000275486		0.220695	0.0112426		Y
miR2094	miR2094	CGACCTGTCGGCATCCACGTCTG	0.01	32.3643	0.326579	0.01	11.6602	6.47089e-135	**							-6.63073	1.17413e-137	**	-11.6602	3.84036e-133	**				Y
miR1508	miR1508	AGAAAGGAAATATCAGTT	0.01	25.518	1.30631	11.1421	11.3173	1.58535e-106	**	7.02934	3.36587e-06	**	10.1218	7.23261e-46	**	-4.28796	5.4017e-89	**	-1.19549	4.81102e-19	**	3.09246	9.5376e-30	**	Y
miR1855	miR1855	AGCACTGGAGTGAGCCGAAGACGC	0.01	24.204	38.471	31.7702	11.241	4.45195e-101	**	11.9096	1.20512e-162	**	11.6335	1.97378e-129	**	0.668526	3.23039e-12		0.392429	0.000162123		-0.276097	0.00261587		Y
miR1162	miR1162-3p	CGGCTTAATTTGACTCAACACG	0.01	23.0976	10.6465	51.57	11.1735	1.72464e-96	**	10.0562	1.61946e-45	**	12.3323	1.21916e-209	**	-1.11736	5.68405e-17	**	1.15879	1.45289e-35	**	2.27615	4.40706e-94	**	Y
miR846	miR846	ACAAGGTATTCGGCCATTT	0.01	19.7782	0.522526	0.978701	10.9497	1.00263e-82	**							-5.24234	1.2825e-77	**	-4.3369	1.7526e-63	**
miR400	miR400	TTGAGATTTATGAAGTCAC	0.01	17.2886	3.65768	0.301139	10.7556	2.11091e-72	**	8.51479	4.25528e-16	**				-2.24081	4.15577e-33	**	-5.84343	1.72713e-64	**	-3.60262	1.81517e-11	**
miR1857	miR1857	TGGATTTTTTTGGACCAGAAG	0.01	11.2722	0.326579	0.677563	10.1386	1.87293e-47	**							-5.1091	2.96577e-44	**	-4.05619	3.39633e-35	**
miR912	miR912	ATGGATTGATCGAGCCAGG	0.01	9.75077	0.01	0.01	9.92938	3.81262e-41	**							-9.92938	5.87065e-45	**	-9.92938	1.31269e-40	**
miR2622	miR2622	TTTGTGTGCCACGTAGGACTAA	0.01	8.09106	0.01	4.14066	9.66019	2.90699e-34	**				8.69373	1.66823e-17	**	-9.66019	1.97369e-37	**	-0.966461	2.53166e-05		8.69373	4.51613e-19	**
miR1070	miR1070	TCTGTTTTAGTAGAAACTTG	0.01	8.09106	0.01	1.05399	9.66019	2.90699e-34	**				6.71973	5.32548e-05	**	-9.66019	1.97369e-37	**	-2.94046	8.4681e-20	**	6.71973	2.02533e-05	**
miR1320	miR1320	TGGAACGGAGGGAGTATTTTACAG	0.01	7.33037	0.130631	36.5884	9.51775	4.14759e-31	**				11.8372	5.98001e-149	**	-5.81067	8.80585e-31	**	2.31942	1.48081e-66	**	8.13009	4.79528e-158	**	Y
miR1519	miR1519	TAAGTGCTTGCAAAAATTCGTCAT	0.01	5.94728	6.33562	4.66765	9.21609	2.25413e-25	**	9.30734	2.26993e-27	**	8.86657	1.22296e-19	**	0.0912464	0.672192		-0.349523	0.14662		-0.440769	0.0598166
miR1063	miR1063	TCATTCTTGAAGTAGCTGCATCATT	0.01	5.11742	0.522526	2.78553	8.99927	6.22429e-22	**				8.12179	5.15066e-12	**	-3.29191	1.29042e-15	**	-0.877475	0.0020635		2.41443	9.48098e-07	**
miR779	miR779	TACTGCTATGTTGGTCTGCAT	0.01	4.56419	1.89416	18.9718	8.83422	1.22508e-19	**	7.56544	1.12864e-08	**	10.8896	1.3854e-77	**	-1.26877	4.14172e-05	**	2.05542	1.53813e-30	**	3.3242	5.02447e-53	**
miR2590	miR2590	ATCTAGGTGACTGTAGTTGTGCC	0.01	4.01095	0.326579	0.01	8.64782	2.41122e-17	**							-3.61837	1.86763e-13	**	-8.64782	4.03024e-17	**
miR1522	miR1522	TTTTATTGACTTAAAATGAAGCAT	0.01	3.73434	4.96399	5.49578	8.54469	3.38278e-16	**	8.95536	1.34879e-21	**	9.10219	5.40321e-23	**	0.410665	0.109832		0.557492	0.0306121		0.146826	0.53133
miR1426	miR1426	AGATTTTATGTGATTAAA	0.01	3.66518	0.01	0.01	8.51775	6.54686e-16	**							-8.51775	2.32378e-17	**	-8.51775	1.04766e-15	**
miR1513	miR1513	TGAGAGAAAAGCCATTAGAATTAC	0.01	3.38857	3.65768	0.01	8.40455	9.1848e-15	**	8.51479	4.25528e-16	**				0.110247	0.700165		-8.40455	1.41949e-14	**	-8.51479	6.8878e-16	**
miR2624	miR2624	CGAAAGACTGATGGATTGCGGCAT	0.01	3.04279	0.01	0.01	8.24926	2.49382e-13	**							-8.24926	1.54407e-14	**	-8.24926	3.68996e-13	**
miR1043	miR1043	TGCGCGTGATTTGAAACT	0.01	2.76618	56.3021	1.9574	8.11176	3.49867e-12	**	12.459	1.04692e-237	**	7.61279	1.16579e-08	**	4.34721	2.97898e-192	**	-0.498967	0.171573		-4.84618	2.81958e-193	**	Y
miR401	miR401	CGAAACTGGTGCCGACGGACCCA	0.01	2.62787	1.89416	0.01	8.03777	1.31045e-11	**	7.56544	1.12864e-08	**				-0.472322	0.184281		-8.03777	1.84031e-11	**	-7.56544	1.45424e-08	**
miR479	miR479	TTGGTATTAGGTTCGGACTATCT	0.01	2.35125	0.45721	6.62506	7.87725	1.83848e-10	**				9.3718	1.43873e-27	**	-2.3625	6.59061e-06	**	1.49454	6.1505e-08	**	3.85704	7.48309e-22	**
miR2090	miR2090	AACTCTATGTGTAGAATTTGTG	0.01	2.28209	2.482	2.40911	7.83422	3.55809e-10	**	7.95536	3.78454e-11	**	7.91235	1.72486e-10	**	0.121141	0.729482		0.0781323	0.823296		-0.0430088	0.910833
miR1138	miR1138	AGAGCTTAGATGTGACATCCTTAA	0.01	2.21294	4.50678	1.9574	7.78979	6.88615e-10	**	8.81596	1.13394e-19	**	7.61279	1.16579e-08	**	1.02617	0.000633006	**	-0.177	0.650163		-1.20316	0.000156415	**
miR1173	miR1173	ATGGTTGCAACAAAAATCG	0.01	2.21294	1.04505	1.20456	7.78979	6.88615e-10	**	6.7075	4.2354e-05	**	6.91241	1.30738e-05	**	-1.0823	0.0123508	*	-0.877384	0.044747		0.204913	0.681129
miR2616	miR2616	ATTCGTTTGGTTCGGCGCGGATAG	0.01	2.00548	16.8515	12.6478	7.64782	4.99176e-09	**	10.7187	1.228e-71	**	10.3047	5.75087e-52	**	3.07084	1.59323e-44	**	2.65685	6.77695e-28	**	-0.413991	0.00360944
miR1101	miR1101	GGCATTCTGTCGAACAGG	0.01	1.93632	0.01	9.71173	7.59716	9.6608e-09	**				9.92358	4.50691e-40	**	-7.59716	1.60841e-09	**	2.32642	7.2801e-19	**	9.92358	1.03529e-43	**
miR1085	miR1085	TTGTAATATGGTCTTGTAGGGA	0.01	1.93632	0.01	2.40911	7.59716	9.6608e-09	**				7.91235	1.72486e-10	**	-7.59716	1.60841e-09	**	0.315192	0.398351		7.91235	2.05614e-11	**
miR840	miR840	ACACTGAAGGCCTATACTACACTG	0.01	1.72886	1.11037	0.0752847	7.43371	7.00311e-08	**	6.79494	2.24877e-05	**				-0.638775	0.158849		-4.52106	1.18105e-06	**	-3.88229	0.000245107	**
miR1078	miR1078	TTTGGATGATTAATGGGCT	0.01	1.72886	0.01	3.38781	7.43371	7.00311e-08	**				8.4042	1.87085e-14	**	-7.43371	1.40353e-08	**	0.970494	0.0060728		8.4042	9.64842e-16	**
miR420	miR420	TAAACAAATCCGGAAATA	0.01	1.65971	4.24552	0.150569	7.37478	1.35535e-07	**	8.72979	1.42688e-18	**				1.35501	3.59465e-05	**	-3.46213	1.47379e-05	**	-4.81714	1.26799e-15	**
miR1442	miR1442	AATTGATAGTACTAGATGTT	0.01	1.65971	0.195947	1.43041	7.37478	1.35535e-07	**				7.16027	1.59026e-06	**	-3.08273	1.43798e-05	**	-0.214504	0.638165		2.86823	0.000135106	**
miR2099	miR2099	TGAATATGTGACAAGCCTT	0.01	1.59055	0.130631	0.752847	7.31343	2.62307e-07	**							-3.60634	5.51378e-06	**	-1.07923	0.0448264	*
miR812	miR812	AAACTATGATTAAAGTTGGGCACA	0.01	1.5214	2.41668	2.4844	7.24926	5.07655e-07	**	7.91689	7.12791e-11	**	7.95675	8.54624e-11	**	0.667639	0.0848488		0.707498	0.0733199		0.0398591	0.899986
miR783	miR783	ATGCTTTGGGATTCATTTC	0.01	1.31393	0.195947	0.526993	7.03771	3.67998e-06	**							-2.74567	0.000295276	**	-1.31798	0.0336776	*
miR857	miR857	TTTTGTATAGTTGAGGTCTGT	0.01	1.24478	0.261263	9.48588	6.95977	7.12205e-06	**				9.88964	3.70521e-39	**	-2.25213	0.00165811	**	2.92987	1.83839e-23	**	5.18201	1.02212e-36	**
miR917	miR917	TTTCACCCGGATCTGTTCGAAG	0.01	1.17562	4.50678	3.53838	6.87725	1.37837e-05	**	8.81596	1.13394e-19	**	8.46695	4.59285e-15	**	1.93871	3.72601e-08	**	1.5897	3.70093e-05	**	-0.349006	0.203344
miR1219	miR1219	TTGCTTGCCTCTACTAGTCTT	0.01	1.03732	0.01	0.01	6.69669	5.16277e-05	**							-6.69669	1.92e-05	**	-6.69669	5.93448e-05	**
miR1052	miR1052	TTCCTTTGATTATTTGATA	0.01	0.968161	12.4753	28.3071				10.2849	3.24185e-53	**	11.4669	2.11004e-115	**	3.68763	5.64673e-39	**	4.86972	1.03041e-99	**	1.18209	1.84832e-21	**	Y
miR895	miR895	CGCTAGTTTAGCGAGGCTGTTGGA	0.01	0.968161	9.27483	0.01				9.85717	9.6228e-40	**				3.25994	1.58826e-26	**				-9.85717	3.22119e-39	**
miR1435	miR1435	TTTTTTTAAGTCAGACGTTTTC	0.01	0.899007	0.91442	2.9361							8.19776	1.26446e-12	**				1.70751	7.86678e-05	**	1.683	6.94719e-05	**
miR841	miR841	TACGAGCATCTTGAAAGACTGAA	0.01	0.760698	0.01	1.12927							6.81928	2.63864e-05	**				0.570029	0.321633		6.81928	9.40862e-06	**
miR861	miR861	AGGATATGTTTCAAGCAC	0.01	0.691544	0.01	2.33383							7.86654	3.48122e-10	**				1.75488	0.000345045	**	7.86654	4.42611e-11	**
miR1424	miR1424	ATGGCACATGAAGCTGATTG	0.01	0.691544	0.01	1.50569							7.23429	7.87935e-07	**				1.12263	0.0409971	*	7.23429	2.03555e-07	**
miR1069	miR1069	TATAAATCAAAGGATCATT	0.01	0.62239	0.522526	2.55968							7.99983	4.23445e-11	**				2.04006	3.29751e-05	**	2.29247	5.34477e-06	**
miR1148	miR1148	CCAACGGGCAGAGGCGGACATGGG	0.01	0.553235	7.31536	14.9817				9.51479	1.7052e-31	**	10.549	2.02028e-61	**	3.72506	1.39437e-23	**	4.75926	9.12214e-53	**	1.03419	5.44627e-10	**
miR909	miR909	ATGCACAACATGATCGTGAAG	0.01	0.484081	35.7277	1.65626				11.8028	4.25495e-151	**	7.37182	1.93435e-07	**	6.20559	2.17322e-145	**	1.77459	0.00250494	**	-4.43101	5.43357e-117	**	Y
miR537	miR537	ATTGACGGTGTATCTGACAGGCTGA	0.01	0.484081	6.85815	0.01				9.42169	1.43357e-29	**				3.82445	1.28817e-22	**				-9.42169	3.51051e-29	**
miR2084	miR2084	CATGCAGCTGCTTGGATTGTGGA	0.01	0.484081	1.63289	0.451708				7.35129	1.42021e-07	**				1.75406	0.0022791	**				-1.854	0.00212407	**
miR2108	miR2108	ATCATTGTTGTAGTTTGTCGG	0.01	0.484081	0.261263	9.03417							9.81925	2.50427e-37	**				4.22202	4.12457e-30	**	5.11162	8.42339e-35	**
miR1129	miR1129	CAGGAGGCCAGGTAGACCGGCG	0.01	0.414926	2.0901	1.73155				7.70743	1.6893e-09	**	7.43588	9.5842e-08	**	2.33274	3.07792e-05	**	2.06119	0.000634163	**	-0.27155	0.501932
miR1088	miR1088	CAAGGACAGAGAAGGAGCACGCAT	0.01	0.414926	1.82884	0.526993				7.51475	2.12571e-08	**				2.14006	0.000225106	**				-1.79502	0.00141992	**
miR2868	miR2868	TGTGGTTTTGGTGTAGGTAAGAAA	0.01	0.414926	0.91442	1.27984							6.99977	6.47775e-06	**				1.62508	0.0129217	*	0.485021	0.350331
miR407	miR407	TTTAGATCATTACTTTTTT	0.01	0.414926	0.01	2.10797							7.71973	2.86197e-09	**				2.34504	4.18576e-05	**	7.71973	4.41498e-10	**
miR777	miR777	ACGCATTGATGTTTAGTTGGCTTG	0.01	0.345772	15.2186	0.01				10.5716	9.18181e-65	**				5.45975	9.05229e-60	**				-10.5716	6.63061e-64	**
miR816	miR816	TGACATATTTTTATACAAAC	0.01	0.345772	3.3311	0.01				8.37985	1.0085e-14	**				3.26799	2.40772e-10	**				-8.37985	1.56488e-14	**
miR1521	miR1521	CTGTTTTGGAAAATATTGAG	0.01	0.345772	2.93921	1.9574				8.19928	4.50162e-13	**	7.61279	1.16579e-08	**	3.08741	7.40087e-09	**	2.50093	4.24798e-05	**	-0.586485	0.0989804
miR1875	miR1875	CAACTGGATAGAAGTAGCAACAGAA	0.01	0.276618	0.653157	10.841							10.0823	1.20007e-44	**				5.29255	1.24333e-40	**	4.05283	3.53968e-36	**
miR1887	miR1887	TACTAAGTAGATATAACAGTA	0.01	0.207463	5.8131	3.31253				9.18316	3.59423e-25	**	8.37178	3.77586e-14	**	4.80812	3.13378e-22	**	3.99674	2.10067e-11	**	-0.811387	0.00187546
miR1036	miR1036	AGTAATTAAGGATCACAT	0.01	0.207463	3.85363	3.38781				8.59006	6.36914e-17	**	8.4042	1.87085e-14	**	4.21502	4.50348e-14	**	4.02917	1.06996e-11	**	-0.185858	0.522397
miR1163	miR1163	AAGAGCCCATGGCAACGC	0.01	0.207463	2.0901	11.5938				7.70743	1.6893e-09	**	10.1791	1.07011e-47	**	3.33239	5.3015e-07	**	5.8041	4.90044e-45	**	2.47171	1.41363e-24	**
miR1886	miR1886	AGAGAAGCGGATGAAATC	0.01	0.207463	1.37163	14.8311				7.09972	1.7871e-06	**	10.5344	8.22941e-61	**	2.72468	0.00026866	**	6.15937	1.77733e-58	**	3.43469	5.35382e-43	**
miR2119	miR2119	TCAAAGCGGTGTAGGGGAA	0.01	0.207463	0.195947	6.32392							9.30467	2.38722e-26	**				4.92963	2.07922e-23	**	5.01263	1.73133e-24	**
miR1516	miR1516	CAAAAGTTATGGCTTTTA	0.01	0.207463	0.01	3.68895							8.52709	1.12752e-15	**				4.15205	7.11533e-13	**	8.52709	4.49345e-17	**
miR2635	miR2635	TTATATGTAACTTGACTAG	0.01	0.207463	0.01	3.38781							8.4042	1.87085e-14	**				4.02917	1.06996e-11	**	8.4042	9.64842e-16	**
miR899	miR899	AGACTGAGATACAACACAACG	0.01	0.207463	0.01	1.9574							7.61279	1.16579e-08	**				3.23776	2.93472e-06	**	7.61279	2.04582e-09	**
miR1866	miR1866	AGGAATTTTGCAGGAATTTCACGG	0.01	0.207463	0.01	1.27984							6.99977	6.47775e-06	**				2.62474	0.000762849	**	6.99977	2.03043e-06	**
miR443	miR443	TCACAATAACAAGAAGATCTGGAA	0.01	0.138309	5.35589	0.01				9.06499	3.02169e-23	**				5.27526	1.84727e-21	**				-9.06499	6.09264e-23	**
miR406	miR406	TAAGAATGCGTCATTAGTAACCAG	0.01	0.138309	1.11037	0.01				6.79494	2.24877e-05	**				3.00521	0.000634233	**				-6.79494	2.61814e-05	**
miR2646	miR2646	TAGGACATAGTGATGATGT	0.01	0.138309	0.195947	14.8311							10.5344	8.22941e-61	**				6.74468	5.06587e-60	**	6.24236	4.89723e-61	**
miR2593	miR2593	TTGAAATGAATGTATCTAGAT	0.01	0.138309	0.01	57.9692							12.5011	1.45521e-235	**				8.71134	3.93468e-242	**	12.5011	3.81889e-257	**	Y
miR850	miR850	GAAGATCGGATCCAACAAAG	0.01	0.0691544	2.41668	3.38781				7.91689	7.12791e-11	**	8.4042	1.87085e-14	**	5.12612	4.12565e-10	**	5.61343	9.65524e-14	**	0.48731	0.126888
miR1881	miR1881	AATGTTATTGTACAAGGTAGGTT	0.01	0.0691544	0.391894	3.99009							8.64028	6.79537e-17	**				5.84951	3.11096e-16	**	3.34787	2.72211e-12	**
miR1534	miR1534	TATGTTCGGGTAAATAGGCAT	0.01	0.01	35.0745	0.01				11.7762	2.38994e-148	**				11.7762	8.38314e-156	**				-11.7762	2.2516e-146	**	Y
miR2667	miR2667	TCCTTGATCTGACGACGC	0.01	0.01	25.4078	5.87221				11.3111	1.17723e-107	**	9.19776	1.61347e-24	**	11.3111	4.64187e-113	**	9.19776	1.0757e-25	**	-2.1133	8.19721e-42	**	Y
miR1165	miR1165	AGGACGCCTGTCGGATATG	0.01	0.01	11.6915	0.150569				10.1912	6.45926e-50	**				10.1912	2.06991e-52	**				-6.27859	1.06409e-45	**
miR849	miR849	AGCAAACATTGGTGTAGT	0.01	0.01	10.7771	0.01				10.0738	4.56532e-46	**				10.0738	2.28684e-48	**				-10.0738	1.85601e-45	**
miR2864	miR2864	TTGTTAGCATTGTTAGGCA	0.01	0.01	10.5811	11.2174				10.0473	3.05013e-45	**	10.1315	3.58358e-46	**	10.0473	1.68133e-47	**	10.1315	2.09542e-48	**	0.0842487	0.604037
miR1098	miR1098	TGAGACGTTTGTGATGAT	0.01	0.01	9.20952	0.01				9.84698	1.81238e-39	**				9.84698	1.95245e-41	**				-9.84698	6.01584e-39	**
miR3510	miR3510	TTATGAGCATCTTCGAGAGACTGA	0.01	0.01	7.51131	89.0618				9.55292	2.55228e-32	**	13.1206	0	**	9.55292	6.30282e-34	**	13.1206	0	**	3.56767	1.7649e-258	**	Y
miR161	miR161	TGAAAGTGCTCATAGGGGG	0.01	0.01	6.53157	0.828132				9.35129	3.39755e-28	**				9.35129	1.35402e-29	**				-2.97956	1.03727e-16	**
miR1212	miR1212	CTGGGTCAGCATGAATGCG	0.01	0.01	6.46626	1.20456				9.3368	6.39904e-28	**	6.91241	1.30738e-05	**	9.3368	2.63288e-29	**	6.91241	7.30002e-06	**	-2.42439	1.48454e-13	**
miR867	miR867	GTAACATGATTGTATTAGGAA	0.01	0.01	6.33562	0.01				9.30734	2.26993e-27	**				9.30734	9.95504e-29	**				-9.30734	5.19527e-27	**
miR2588	miR2588	TAACACTGTACAATCGAAGTCGC	0.01	0.01	5.35589	0.01				9.06499	3.02169e-23	**				9.06499	2.13862e-24	**				-9.06499	6.09264e-23	**
miR2095	miR2095	ACTGTAATGTTTGAAGATGAATAG	0.01	0.01	5.29057	0.01				9.04729	5.69114e-23	**				9.04729	4.15852e-24	**				-9.04729	1.13785e-22	**
miR1429	miR1429	GTTGCACGGTTTTGTATG	0.01	0.01	4.5721	9.10945				8.83671	6.02061e-20	**	9.83123	1.2408e-37	**	8.83671	6.24891e-21	**	9.83123	1.89449e-39	**	0.994515	2.84324e-06
miR1091	miR1091	CGGCAGTGAGGAGAAATTG	0.01	0.01	4.5721	4.74294				8.83671	6.02061e-20	**	8.88963	6.05944e-20	**	8.83671	6.24891e-21	**	8.88963	6.75563e-21	**	0.0529125	0.827096
miR1872	miR1872	AGGACTTGTAATCTGTGACGGTAA	0.01	0.01	3.20047	3.01139				8.32215	3.57744e-14	**	8.23429	6.26511e-13	**	8.32215	7.25655e-15	**	8.23429	1.53661e-13	**	-0.087863	0.783952
miR1086	miR1086	TAGTGCTCGTGGGTTCGTTTTGGC	0.01	0.01	2.93921	0.01				8.19928	4.50162e-13	**				8.19928	1.03742e-13	**				-8.19928	6.63985e-13	**
miR1917	miR1917	ATGAATAAAGAGTGGAAAGTG	0.01	0.01	2.74326	0.526993				8.09977	3.00758e-12	**				8.09977	7.62733e-13	**				-2.38004	2.45162e-06	**
miR1110	miR1110	GCTGGGCAGTGGACACGGA	0.01	0.01	2.482	0.0752847				7.95536	3.78454e-11	**				7.95536	1.09043e-11	**				-5.04271	1.00588e-09	**
miR2653	miR2653	TCACCGCAGTGGACATGAT	0.01	0.01	2.41668	0.01				7.91689	7.12791e-11	**				7.91689	2.12032e-11	**				-7.91689	9.82646e-11	**
miR775	miR775	TTCGATGCCTACAGTGAC	0.01	0.01	2.35137	0.828132				7.87738	1.34249e-10	**				7.87738	4.12295e-11	**				-1.50564	0.00132082	**
miR2620	miR2620	ATTCTGATAACACTTCGGCACTGC	0.01	0.01	2.22073	0.01				7.79487	4.76222e-10	**				7.79487	1.55891e-10	**				-7.79487	6.40083e-10	**
miR815	miR815	AAGGGGATTGGAGGGGATTTGGGC	0.01	0.01	2.22073	0.01				7.79487	4.76222e-10	**				7.79487	1.55891e-10	**				-7.79487	6.40083e-10	**
miR403	miR403	TTAGACACGGCACAAACACG	0.01	0.01	2.15542	0.01				7.75181	8.96931e-10	**				7.75181	3.03128e-10	**				-7.75181	1.19541e-09	**
miR2123	miR2123	TAAAAAGCACGGAGGCAAAC	0.01	0.01	1.82884	0.01				7.51475	2.12571e-08	**				7.51475	8.42667e-09	**				-7.51475	2.71591e-08	**
miR2650	miR2650	AACTTAAATAATGTTTACATCGTC	0.01	0.01	1.69821	2.33383				7.40786	7.54055e-08	**	7.86654	3.48122e-10	**	7.40786	3.18616e-08	**	7.86654	1.16238e-10	**	0.458675	0.230562
miR2652	miR2652	GAGCAGAGTCATAAGGATT	0.01	0.01	1.63289	0.01				7.35129	1.42021e-07	**				7.35129	6.19547e-08	**				-7.35129	1.76911e-07	**
miR426	miR426	TTTGGGAAATTTTCCTACGT	0.01	0.01	1.56758	0.01				7.29241	2.67486e-07	**				7.29241	1.2047e-07	**				-7.29241	3.30396e-07	**
miR2880	miR2880	ACGTACACGTTCGTGACCAGGATG	0.01	0.01	1.50226	0.01				7.23103	5.03791e-07	**				7.23103	2.34254e-07	**				-7.23103	6.17042e-07	**
miR2608	miR2608	AGATGTCATATATGCTACTACTCT	0.01	0.01	1.43695	1.58098				7.16682	9.48854e-07	**	7.30469	3.90402e-07	**	7.16682	4.55504e-07	**	7.30469	1.83653e-07	**	0.137878	0.746661
miR1882	miR1882	AGATTGTATTTCAAGGTATTTCAT	0.01	0.01	1.37163	0.01				7.09972	1.7871e-06	**				7.09972	8.85724e-07	**				-7.09972	2.15216e-06	**
miR819	miR819	GCAGGTTATAAGAGCATCTCTAGC	0.01	0.01	1.37163	0.01				7.09972	1.7871e-06	**				7.09972	8.85724e-07	**				-7.09972	2.15216e-06	**
miR1888	miR1888	TAAGTTAAGATTGTCACGA	0.01	0.01	1.17568	0.150569				6.87738	1.19398e-05	**				6.87738	6.51203e-06	**				-2.96473	0.000712572	**
miR1041	miR1041	TTCGGGTGCGAGAGGTCCT	0.01	0.01	1.11037	3.91481				6.79494	2.24877e-05	**	8.61279	1.37149e-16	**	6.79494	1.26626e-05	**	8.61279	2.22937e-17	**	1.81786	1.18195e-06	**
miR1032	miR1032	GGTGGACTGCCTGGAGTTGGTG	0.01	0.01	1.11037	0.752847				6.79494	2.24877e-05	**				6.79494	1.26626e-05	**				-0.560741	0.342516
miR2112	miR2112	CGCAAGTGCGGATGTCAAGTC	0.01	0.01	1.04505	0.01				6.7075	4.2354e-05	**				6.7075	2.46223e-05	**				-6.7075	4.8896e-05	**
miR1089	miR1089	AGATCGATCTAGGGTTTTTG	0.01	0.01	0.979736	2.10797							7.71973	2.86197e-09	**				7.71973	1.05912e-09	**	1.10546	0.0146237	*
miR1039	miR1039-3p	GGGGGACGGGCCGGGATC	0.01	0.01	0.849104	28.4576							11.4746	5.18006e-116	**				11.4746	1.18078e-121	**	5.06674	2.65025e-106	**	Y
miR2873	miR2873	AAGTTTGACTGTAAATTTAAC	0.01	0.01	0.718473	10.3893							10.0209	8.11103e-43	**				10.0209	6.9149e-45	**	3.85397	1.72766e-33	**
miR1099	miR1099	TTAGATCGGTGTTTTTGTC	0.01	0.01	0.587841	5.57107							9.12182	2.67715e-23	**				9.12182	2.04715e-24	**	3.24456	3.15684e-16	**
miR1123	miR1123	TCCGTGAGACTGTTCTAGA	0.01	0.01	0.522526	1.88212							7.5562	2.35288e-08	**				7.5562	9.65024e-09	**	1.84884	0.000715579	**
miR948	miR948	TCAAGATGTTGTGGATCCGG	0.01	0.01	0.45721	1.50569							7.23429	7.87935e-07	**				7.23429	3.83587e-07	**	1.71954	0.00411076	**
miR1916	miR1916	ATTTCACTATAGACCACCTACAGA	0.01	0.01	0.326579	7.3779							9.52707	1.28292e-30	**				9.52707	4.30912e-32	**	4.49761	9.19157e-27	**
miR1149	miR1149	TTTGATCTGACATGGAGATTC	0.01	0.01	0.326579	1.12927							6.81928	2.63864e-05	**				6.81928	1.52472e-05	**	1.78983	0.0110538	*
miR859	miR859	TTTCGTTGTGAAGTCAAT	0.01	0.01	0.261263	2.63497							8.04166	2.09806e-11	**				8.04166	6.10784e-12	**	3.33402	1.70419e-08	**
miR810	miR810	AAAGTGATTTTATTATGCGGT	0.01	0.01	0.261263	1.65626							7.37182	1.93435e-07	**				7.37182	8.79293e-08	**	2.66418	7.35557e-05	**
miR1159	miR1159	AAATGCCAAATGGAGACCGA	0.01	0.01	0.195947	10.3893							10.0209	8.11103e-43	**				10.0209	6.9149e-45	**	5.72884	7.62224e-42	**
miR1047	miR1047-3p	GATCAGATGACCGAGTTG	0.01	0.01	0.01	102.463							13.3228	0	**				13.3228	0	**	13.3228	0	**	Y
miR1068	miR1068	TGCCATTTGATTGAAGGA	0.01	0.01	0.01	68.8855							12.75	8.73177e-280	**				12.75	2.01665e-293	**	12.75	2.00186e-305	**	Y
miR1884	miR1884	AATGTAAGACGCTTTTTGACTTTA	0.01	0.01	0.01	34.0287							11.7325	1.39945e-138	**				11.7325	2.52439e-145	**	11.7325	2.92467e-151	**	Y
miR1035	miR1035	CGTTTTACCCCAAACGAA	0.01	0.01	0.01	31.996							11.6437	2.40085e-130	**				11.6437	1.09273e-136	**	11.6437	2.85917e-142	**	Y
miR1071	miR1071-3p	CCGTTTGGGATTGCGCGG	0.01	0.01	0.01	19.1976							10.9067	1.68515e-78	**				10.9067	2.6036e-82	**	10.9067	1.15072e-85	**
miR1170	miR1170	AACAGACAAACACGGACATGA	0.01	0.01	0.01	5.94749							9.21614	7.99435e-25	**				9.21614	5.15021e-26	**	9.21614	4.60798e-27	**
miR2617	miR2617	TGTAGTGTAGATGCGCAT	0.01	0.01	0.01	5.94749							9.21614	7.99435e-25	**				9.21614	5.15021e-26	**	9.21614	4.60798e-27	**
miR1158	miR1158	ACTTGTATAGGCCACTGC	0.01	0.01	0.01	5.72164							9.16027	6.5723e-24	**				9.16027	4.69267e-25	**	9.16027	4.5964e-26	**
miR2668	miR2668	TATCATCCTGCAATATAGGTCGTC	0.01	0.01	0.01	5.57107							9.12182	2.67715e-23	**				9.12182	2.04715e-24	**	9.12182	2.12988e-25	**
miR439	miR439	TGTCGAACTCGGCGGTGGATCGA	0.01	0.01	0.01	5.57107							9.12182	2.67715e-23	**				9.12182	2.04715e-24	**	9.12182	2.12988e-25	**
miR1040	miR1040	TGAACGCAAGTGGAACAATGTCTC	0.01	0.01	0.01	3.01139							8.23429	6.26511e-13	**				8.23429	1.53661e-13	**	8.23429	4.45966e-14	**
miR2649	miR2649	AAAGGTGCCAACAATAGAGGT	0.01	0.01	0.01	2.78553							8.12179	5.15066e-12	**				8.12179	1.4001e-12	**	8.12179	4.44845e-13	**
miR1106	miR1106	ATTAAAGGTGTAATGATGA	0.01	0.01	0.01	2.55968							7.99983	4.23445e-11	**				7.99983	1.27571e-11	**	7.99983	4.43726e-12	**
miR1221	miR1221	TGGATGGTGCATGAGGGCAAA	0.01	0.01	0.01	2.03269							7.66725	5.77622e-09	**				7.66725	2.21212e-09	**	7.66725	9.50382e-10	**
miR173	miR173	TTCGGTTTGCGGGAGAAATCAC	0.01	0.01	0.01	1.50569							7.23429	7.87935e-07	**				7.23429	3.83587e-07	**	7.23429	2.03555e-07	**
miR2587	miR2587	TGTGACCGTATATGAACCTCGTG	0.01	0.01	0.01	1.35513							7.08226	3.20957e-06	**				7.08226	1.67338e-06	**	7.08226	9.43233e-07	**
miR906	miR906	CGGTTGGATTGGCGTGATGAC	0.01	0.01	0.01	1.12927							6.81928	2.63864e-05	**				6.81928	1.52472e-05	**	6.81928	9.40862e-06	**
miR2640	miR2640	TTCCCTTGCCGGAGTCGGACAC	0.01	0.01	0.01	1.05399							6.71973	5.32548e-05	**				6.71973	3.18459e-05	**	6.71973	2.02533e-05	**
