# Supplementary material for: Development-associated microRNAs in grains of wheat (Triticum aestivum L.)
Source: BMC Plant Biol. 2013 Sep 23;13:140. doi: 10.1186/1471-2229-13-140 (PMC4015866; doi:10.1186/1471-2229-13-140)
Supplement: Additional file 4 — Conserved miRNAs potentially associated with grain-filling. Listed sequences, abundances and target descriptions for 86 conserved miRNAs potentially involved in the control of grain-filling. [file 1471-2229-13-140-S4.xls]

## Sheet: Sheet1
Additional file 4 Conserved miRNAs potentially associated with grain-filling.
Cluster	miRNA	Sequence 5' to 3'	NT	5DAP	15DAP	25DAP	30DAP	Discription of selected targets (Accession No.)
I	miR1037	GUCUUUUGGAUUUGAUGG	18	0.01	33.12	35.66	41.56	GATA transcription factor 24 (TC456339); Probable protein ABIL1 (TC374646); RNA recognition motif family protein (TC390257); Phosphoglycerate kinase (TC445183); Rab7 (CA614423).
I	miR1855	AGCACUGGAGUGAGCCGAAGACGC	24	0.01	24.2	38.47	31.77	Triose phosphate/phosphate translocator (TC446941); Ankyrin-3 (DR734203); PMS2 (CK217063).
I	miR2093	AUGCAUAAUUGGACAGAAGA	20	0.01	60.03	34.55	48.26	DHHC-type zinc finger protein (TC369789); TRANSPARENT TESTA 12 (TC411643).
I	miR1162-3p	CGGCUUAAUUUGACUCAACACG	22	0.01	23.1	10.65	51.57	rRNA intron-encoded homing endonuclease (BJ254935; CJ795418;TC437512).
I	miR806a	AUGCUGACUAAAAAGAAACGGAUG	24	0.01	78.63	3.79	103.67	Nuclear transcription factor Y subunit A (TC390011); L-ascorbate peroxidase (TC395865).
I	miR1097	UAGCAAUGCUGUUGUAGUUGGAA	23	0.01	134.78	1.76	2.86	RecQsim (CJ582101); Cyclin-P3-1 (TC456384); peptide transporter PTR2 (CA616537);ATP-dependent DNA helicase Q-like SIM (CJ582101).
I	miR1508	AGAAAGGAAAUAUCAGUU	18	0.01	25.52	1.31	11.14	CCR4-NOT subunit 1 (TC431496); Germin-like (CJ625244); Ubiquitin-activating enzyme (TC369936); Dihydroflavonol 4-reductase (TC384365); Alanine aminotransferase (TC395235).
I	miR1122	CUACAUACAUCCGUAUCUUG	20	0.01	38.86	12.93	4.59	F-box protein (CD889246); Chaperone protein DnaJ (TC396214); ACC oxidase (TC445468); Sodium/hydrogen exchanger family protein (AL819672).
I	miR1139	UAGUAACAUAGACUAGUAACAUA	23	0.07	42.46	80.93	77.62	Transcription factor Myb1 (TC397585); LEA-SMP (TC405185); Putative inorganic phosphate transporter (TC436537); Sex determination protein tasselseed-2 (TC436863).
I	miR1052	UUCCUUUGAUUAUUUGAUA	19	0.01	0.97	12.48	28.31	Ubiquitin conjugating enzyme (CA710962); Cysteine-rich receptor-like protein kinase (CK208062; DR732237; TC375954); small HSP protein(GH728959).
I	miR1043	UGCGCGUGAUUUGAAACU	18	0.01	2.77	56.3	1.96	Myb-like protein J (TC412820); Cytochrome b5 (CJ888545); SAM-dependent MTase (TC391780); Cyclopropane fatty acid synthase (CA633655); Peroxidase (TC382719); Leucine-rich repeat protein (TC405618).
I	miR909	AUGCACAACAUGAUCGUGAAG	21	0.01	0.48	35.73	1.66	B3 domain protein (CJ865898); WD40 repeat protein (BJ238056); F-box/FBD/LRR-repeat protein (TC402960); Kish-A-like protein (CA486357); L-type lectin receptor kinase (TC426785); Cell division control 45-like protein (TC434284).
II	miR1130	UCCGUCCCAUAAUGUAAGACG	21	0.52	19.16	19.79	43.82	Ribonuclease H (TC376396); Phytol kinase 2 (TC386636); Dihydroflavonol-4-reductase (TC381627).
II	miR1126	UCAAUAUGGACUAUAUACGGA	21	2.66	110.44	130.3	149.29	RNA-binding protein 39-like (CJ813475); Receptor-like kinase LRK14 (TC369729); GDP-fucose protein O-fucosyltransferase (TC440092); Xylosyltransferase (TC413464); 3-oxoacyl carrier protein synthase (TC420685).
II	miR1863	AGCUCUGAUACCAUGUAGAACUGC	24	0.52	44.19	65.12	72.73	Glutamyl-tRNA synthetase (CJ694855); Pentatricopeptide repeat protein (TC443586).
II	miR2619	ACUUAGGGGCUGUUUGGUU	19	0.07	17.84	20.71	0.38	DEAD-box RNA helicase (TC397114); Vacuolar protein sorting-associated protein 26 (TC413665); Mismatch repair endonuclease (CJ921536); Folic acid synthesis protein (AL813048); Ribosomal protein L18 (TC395047).
III	miR1048	AGAACUAUGAGUGUUGACGAC	21	3.4	23.17	12.61	29.59	BEL1-like homeoprotein (CK171500); DEAD-box RNA helicase (TC370702); Pre-rRNA-processing protein (TC376940); Peptidyl-prolyl cis-trans isomerase FKBP4 (CK212710); SAM- -dependent methyltransferases (TC370893);
III	miR902h	UUAUGAUUUGCUUCUCAU	18	4.29	22.89	13.85	54.43	Protein IQ-DOMAIN 1 (AL808693); Replication factor C subunit 3-like (CA498325); Glycerol-3-phosphate acyltransferase (BE411996); 2-phosphoglycerate kinase (TC369448); Histone deacetylase complex SAP30 (TC380143); 6- phosphofructokinase (TC425517); Methyltransferase (TC446587).
III	miR172a	AGAAUCUUGAUGAUGCUGCAU	21	76	388.03	185.69	480.17	Starch negative regulator RSR1 (CA486144); AP2 domain transcription factor (CA626451).
III	miR1125	AACGAACGAGACCGACUGCGGCG	23	8.21	26	49.57	57.29	Transcribed locus (CA614252); 60S ribosomal protein L31 (TC429382).
III	miR167a	UGAAGCUGCCAGCAUGAUCUGA	22	1825.73	6232.12	7378.39	11860.7	Superkiller viralicidic activity 2-like protein (TC422705).
III	miR2275	UUUGGUUUCCUCCAAUAUCUCG	22	1.7	4.5	5.42	21.23	COP9 signalosome protein (CA627100); Yip1 (TC428523); VIN3 (TC415367); Inorganic pyrophosphatase (CK158966).
III	miR1127	ACUCCCUCCGUUCGGAAUUAC	21	6.8	34.3	41.8	46.22	Phosphomannomutase pmmB (TC410300).
III	miR845a	CGGCUCUGAUACCAACUUGUGACG	24	3.4	15.49	21.82	22.59	Zinc finger CCCH domain-containing protein 44 (TC405702); Anion transporter (TC372989).
III	miR1118	CGCACUACAUUGUGGAACGGAGGA	24	9.61	53.18	71	44.27	F-box protein (TC440827); TaCaM2-1 (CK196934); HVA22 (TC391749); Kinetochore protein NDC80 homolog (TC427643); Glutathione S-transferase (TC418995).
III	miR1135	UCUGCGACAAGUAAUUCCGAA	21	37.04	273.3	281.38	305.51	ABC -ATPase superfamily (CN012730); Glutamate decarboxylase (TC418338).
III	miR156d-3p	GCUCACUCCUCUUUCUGUCAGC	22	2.51	17.36	13.46	22.89	Retrovirus-related Pol polyprotein from transposon TNT 1-94 ( CK209008); Cbs domain protein (CA646830).
III	miR156a	UGACAGAAGAGAGUGAGCAC	20	845.74	4363.43	4963.67	16101.6	Squamosa promoter-binding-like protein SPL (AL810223); MYB-related protein (TC370322); Sfp-like PPTase (TC398965).
III	miR156k	UGACAGAAGAGAGGGAGCAC	20	7.76	39.21	41.54	144.85	Squamosa promoter-binding-like protein SPL (TC409846); MYB-related protein (TC413555).
III	miR156d	UUGACAGAAGAGAGGGAGCAC	21	2.81	10.86	15.61	44.72	Squamosa promoter-binding-like protein SPL (TC409846); MYB-related protein (TC413555); Aspartate aminotransferase (EB514032); Transcriptional corepressor SEUSS (TC451990).
III	miR397	UUGAGUGCAGCGUUGAUGAAC	21	8.72	46.06	68.06	121.66	Laccase-23 (BQ839421); Laccase-3 (CJ849685); Haloacid dehalogenase-like hydrolase (TC378301).
III	miR1511	AACCUGGCUCUGAUACCA	18	15.6	61.89	113.85	205.23	Gag-polypeptide of LTR copia-type retrotransposon (BJ246066); Glutathione reductase (TC378437).
III	miR827a	UUAGAUGACCAUCAGCAAACA	21	5.25	29.11	55.91	143.72	Chaperone protein ClpD (TC389532); GDP-L-galactose phosphorylase (CK163248).
III	miR156c	UUGACAGAAGAGAGUGAGCAC	21	212.12	1354.53	2072.21	5320.37	Squamosa promoter-binding-like protein (TC409846); F-box family protein(TC395061); BTB/POZ domain-containing protein POB1 (TC385131); MYB-related protein (TC413555).
III	miR2676a	AUUGUUGGAUGAUAAUAUG	19	8.95	49.03	115.61	255.67	LRR-RLK (CJ954956);Cysteine-rich RLK (TC371763); Wall-associated receptor kinase (CV779116); ER vescicle transporter protein (CA612820); β--fructofuranosidase (TC423241)
III	miR1136	UGUCGCAGGUAUGGAUGUAUC	21	4.73	105.32	132.59	38.77	Transcribed locus (TC399881)
III	miR1137	UUAGUACAAAGUUGGAUCAUC	21	2.74	28.56	45.39	35.68	Expansin (TC418521); eIF6-like protein (TC423804); Glycosyltransferase (CK197784);
IV	miR2651	GUUGAUUGGUUGUCUGCAU	19	13.68	33.47	44.81	52.7	Argonaute MEL1 (CK206794); RNA-binding protein (TC381967); Potassium transporter (TC390532); FK506-binding protein (TC401880); Alpha-Amylase Inhibitors (AAIs) and Seed Storage (SS) Protein subfamily (TC454800).
IV	miR2916	GGGGCUCGAAGACGAUCAGAU	21	42.81	110.02	132.72	142.06	rRNA intron-encoded homing endonuclease (BJ217385); Histone H2B (BJ308797).
IV	miR167d	UGAAGCUGCCAGCAUGAUCUGU	22	47.54	126.69	129.19	247.76	Superkiller viralicidic activity 2-like protein (TC422705).
IV	miR1132	UCUAUUUUGGAACGGAGGGAG	21	192.23	496.11	523.44	458.11	Cytochrome P450 (TC408245); Nucleobase-ascorbate transporter (TC401701).
IV	miR1120	UUCUUAUAUUAUGGGACGGAG	21	104.17	235.89	243.11	297.53	Glyceraldehyde-3-phosphate dehydrogenase(TC402657).
IV	miR1436	UAUAUUAUGGGACGGAGGGAG	21	112.31	230.01	297.25	227.44	Glyceraldehyde-3-phosphate dehydrogenase(TC402657).
IV	miR1439	AUUUUGGAACGGAGGGAGUAA	21	115.04	276.2	309.99	159.68	TaCaM2 (TC369361); E3 ubiquitin-protein ligase (TC371157); PDR-like ABC transporter (TC451364); chaperone protein DnaJ (TC460587); Cytochrome P450 (TC408245).
IV	miR528	UGGAAGGGGCAUGCAGAGGAG	21	16.78	39.63	40.37	15.06	Guanine deaminase (CK213042); Mavicyanin-like (TC402037); L-ascorbate oxidase (TC440376).
IV	miR1117	UUUAGUACCGGUUCGUGGCACGA	23	8.87	11.41	21.55	9.56	Expressed mRNA (CA636114); Predicted protein (CJ840771).
IV	miR168a	UCGCUUGGUGCAGAUCGGGAC	21	7509.36	21776.7	9995.66	13734.2	WD repeat protein WRAP73-like (CJ682815); Furry homolog-like (CD916990).
IV	miR1848	CGCUCGCCGGAGCAGCGUGCA	21	28.83	134.78	36.97	29.96	Flavoprotein wrbA (CA657845); uncharacterized protein (CA624285).
V	miR903	GUACUUCGGCGAGGAAAUAGAGCA	24	25.88	0.01	0.07	0.01	GDSL esterase/lipase (TC413160).
V	miR825	UUCUAAGACAUGCAUGAAC	19	20.48	1.59	0.91	0.01	eIF-4A (CK161589); Nucleolar complex 3-like (TC421310); Clathrin heavy chain (CA730648); Cytokinin-O-glucosyltransferase (BJ262853).
V	miR2087	CAAGAAAGAACCGGGCAG	18	98.18	2.01	2.81	0.23	Protein kinase MK6 (TC371947); coiled-coil domain protein (TC452157); Protein argonaute 1B (TC431858); Retinoblastoma-binding protein 5 (TC396153); 20S proteasome (TC440670).
V	miR473	ACUCUCCCUCAAAGCUCG	18	150.97	41.35	0.13	0.01	Zinc-binding protein (CK202198); Histidine kinase (TC387925); S28 ribosomal protein (TC422676).
V	miR1445	ACCCUUGUAGACAGAAAG	18	47.61	3.8	0.01	0.01	KNOX class homeodomain protein (BJ308816); LCMT (CD920432); Protein SET (CK152040); Protein phosphatase (CK159486); RdRP (GH726630); Uridine kinase (TC380549); MetAP (TC392063).
V	miR1529	UAAAGAGACAACAAUUGAUCGUUA	24	35.04	0.62	0.01	0.01	HMW glutenin A gene locus (CK217983); predicted protein (TC384241).
VI	miR1087	ACGGAUUGGUGUUUGUCGCUU	21	44.51	0.28	18.48	8.66	glycine-rich RNA-binding protein (TC442569); Translation initiation factor (CD928652); Ribosomal Pr 117 (CA703953); Glutathione S-transferase (CA640334).
VI	miR1051	GAUCAAGUGAAAGGAUGA	18	75.41	0.01	7.77	21.61	ZIP metal transporter (TC384392); ABC transporter F (TC370723); B-box Zinc finger protein (TC431662); 5'-AMP-activated protein kinase subunit gamma (TC429407).
VI	miR1042	GGUGCAGGAGUAGAUAGG	18	47.24	0.01	1.63	14.23	Glyceraldehyde-3-phosphate dehydrogenase (CK204666); PSI assembly protein Ycf3 (TC431260); PLAC8 family protein (TC383018); photosystem I assembly protein Ycf3 (TC389316).
VII	miR2656a	AAUUUGAAAUCGAGAUGG	18	9.02	0.48	0.01	39.9	Serine/threonine-protein kinase (TC418421); B3 domain-containing protein (TC454628); E3 ubiquitin-protein ligase HERC2-like (TC388921); Inorganic phosphate transporter (CA692524); Ruptured Pollen Grain (TC447588); Vacuolar ATP synthase (TC461402).
VII	miR1154-3p	UCGCCUUGGACGACAAGUA	19	43.99	17.77	0.01	76.56	Biotin-containing subunit of methylcrotonyl-CoA carboxylase (BJ266857); ARK protein-Wall-associated receptor kinase (GH721060 ); U6 snRNA-associated Sm-like protein (TC441145); Dormancy-associated and auxin-repressed protein (TC446710); DNA polymerase (TC458892).
VII	miR1172	UGGGAUCUGGAGCGCAGUGAC	21	39.48	10.51	0.01	1.2	Leucine-rich repeat transmembrane protein kinase (TC409935); GTPase-activating protein (BE419426); RPS14 (CK196845).
VII	miR158a	UCCAAAUUGACCAAAGCA	18	22.62	5.88	0.01	5.12	R3H domain protein (TC432436); Elongation factor EF-2 (CA691456); Serine/threonine-protein kinase SNT7 (TC387157); Lactoylglutathione lyase (BJ246411); Inorganic pyrophosphatase (DR731965).
VII	miR1536	UAGGAGAGAAAAUGUGUUU	19	34.31	13.21	0.01	3.69	F-box protein (TC376948); VAMP-like protein (TC385788); Receptor-like kinase (NP234675); SNW domain protein (TC417851); Serpin-Z6B (TC413026); GDSL esterase/lipase (TC441623).
VII	miR1211	AGGGAGGGAUGGAUAGAAGA	20	55.97	0.28	0.01	6.4	SNF1-related protein kinase regulatory subunit beta-1-like (TC371426); TLD-domain nucleolar protein (TC391437); GTPase-activating protein AGD (CV761117); Protein phosphatase (TC422862); Zein protein precursor (CA627440).
VII	miR2936	CGAGAGCGAGAACACAGAUG	20	23.66	0.35	0.07	3.91	Vesicle-associated membrane protein (TC370178).
VII	miR475	UUCAGGAGUCCAUUGAUGAAC	21	87.46	0.35	0.2	3.01	MYB86 (CA631868); CST complex subunit TEN1-like (BJ244238); BTB/POZ domain protein POB1 (CA734992); NADH dehydrogenase subunit 2 (TC368627); Cellulose synthase (TC446622).
VII	miR2101	AUUUACUCAAGGGCAUGU	18	23.88	0.07	0.07	0.83	bZIP transcription factor (TC397949); Transcriptional corepressor LEUNIG (TC461447); Dihydroflavonol 4-reductase (CJ607398); Methyltransferase (GH728140); Cytokinin-O-glucosyltransferase (TC398413); Ubiquitin carboxyl-terminal hydrolase (TC449915).
VIII	miR529a	CGACGCAGAGAGCAAGCCC	19	32.01	14.38	0.65	3.54	WD repeat domain phosphoinositide-interacting protein (BI750979); MAPK (TC390981); ATP binding protein (TC419145); Synaptic vesicle 2-related protein (TC392309); Carboxyl-terminal proteinase (TC409844); Rhomboid protein (BF484094); Retrotransposon (BQ239811); 60S ribosomal protein L17 (CD895506); Peroxiredoxin (TC415610).
VIII	miR835	UUGGAAGAUCCAAGAAAG	18	33.94	13.49	0.13	3.69	B3 domain protein (BJ270114); Receptor protein kinase (CJ937725); CDPK-related (TC398911); Chromodomain-helicase- DNA-binding protein (TC409667); Bifunctional protein thiED (CV777298).
VIII	miR172e	GGAAUCUUGAUGAUGCUGCAU	21	15.67	35.34	0.33	0.53	AP2 domain transcription factor (CA626451); Starch negative regulator RSR1(CA652598); Floral homeotic protein (CA648892); Pre-mRNA-splicing factor SF2 (EB515877); Chaperone protein DnaJ-like (TC413366).
VIII	miR2628	CAUGAAAGGAAUCGAUAGUAG	21	428.45	199.03	6.86	4.22	Cytochrome c (CA639557); Catalase (TC404243); Geranylgeranyl transferase type-2 subunit (TC382783).
VIII	miR3509	AUACUAGUAAAAGACCGUUAGAUGA	25	79.92	63.07	0.39	0.6	ORG4 (TC380408); Superkiller viralicidic activity 2-like protein (TC422705); UDP-glucosyltransferase (TC395072); cyclin-A3-1-like (TC449456).
VIII	miR396b	UUCCACAGCUUUCUUGAA	18	90.57	7.54	2.94	2.79	Stem-specific protein TSJT1-like (CA650798); Regulator of telomere elongation helicase (TC424497); Transcription initiation factor TFIID subunit (TC384255); Rho GTPase-activating protein gacA (TC393968); Serine/threonine-protein kinase (TC410032); Heat shock protein 90 (CA682559).
VIII	miR2097	UAGAGAUGAUGGACGGGGAGGGAG	24	29.06	0.9	1.63	0.6	Patatin group A-3-like (TC414415).
VIII	miR1060	UUUGGUCAUAGAUCGCACACG	21	34.08	0.76	0.33	0.83	Helicase-primase family protein (CK197315); Protein kinase (TC412491).
VIII	miR1852	AGAGGUUUCAGAAUGCAGGUA	21	33.79	0.62	0.33	0.98	LRR repeats and ubiquitin-like domain protein (CV759173); eEF1-alpha (CA501547); Phosphoribulokinase (TC386107); Ubiquitin carboxyl-terminal hydrolase (TC438439).
VIII	miR1142	AAGGCUGUGAUGGUCGAGCAUGGG	24	49.91	28.98	6.01	0.3	Phosphatase-like (BG274957)
VIII	miR1146	AUCGGUCGGAUCGGGAAGACGU	22	238.59	132.29	13.78	1.66	GATA transcription factor (CJ588634); Calmodulin (CA484949); Peroxidase (TC421793).
VIII	miR1023e-3p	AUGGAAUCGUGUGGAUGCAUC	21	29.8	6.64	2.81	2.86	RING/FYVE/PHD-type zinc finger (TC422426); cAMP-dependent protein kinase (TC399172); Rab1 GTPase (TC407610); Single-stranded nucleic acid binding R3H protein (TC397461).
VIII	miR1520a	UAGGAACAUGAACAGACAAGUAA	23	41.48	6.29	2.35	3.69	hypothetical protein (TC423173); expressed RNA (CA603716).
VIII	miR172d	UUGAGAAUUUUGUGAUGAUGACAU	24	20.7	16.25	2.16	1.28	CBL-interacting protein kinase (TC393199); Calmodulin-3 (CA620409).
VIII	miR1919	ACGAGAUCAUCUGGAAGA	18	80.88	20.26	13.39	11.74	Wall-associated receptor kinase (CJ601035); Rubisco small (CJ933824); 40S ribosomal protein (TC369290); histone H4 (TC419842); Glucan synthase (TC437170); Retrotransposon (TC445246).
VIII	miR2079	AGAGUUGUAUGAUGUCGAUGACGA	24	26.91	12.66	4.96	2.94	Zinc-binding protein (TC411077); CDPK (TC430574); Methyltransferase (TC394949).
VIII	miR2658	AGUACCUUGUAUUUGAGC	18	51.53	26.69	8.62	4.89	Ras-related GTP-binding protein (CA625194); CTDP RNA polymerase II C-terminal domain phosphatase (CJ642595); HSP26 (GH729021); tRNA-specific 2-thiouridylase (TC428993)
VIII	miR1444a	UCCACAAUGGUAGAAUGUUC	20	46.5	22.68	4.25	6.55	Triticum turgidum HMW-glutenin locus (CJ715057);
VIII	miR1854	UCCAUAUUAUUGGGGACUUGCUAU	24	23.95	6.92	2.81	4.29	Hydrolase, alpha/beta fold family protein (TC433975).
VIII	miR171a	UGAUUGAGCCGCGCCAAUAUC	21	23.51	7.26	2.16	3.69	NAC transcription factor (CA611625); Serine/threonine protein kinase (TC399588); Copper-transporting ATPase (CV774472)

## Sheet: Sheet2
miR2651	VIII
miR2916	VIII
miR167d	VIII
miR1132	VIII
miR1120	VIII
miR1436	VIII
miR1439	VIII
miR528	VIII
miR1117	VIII
miR168a	VIII
miR1848	VIII
	VIII
	VIII
	VIII
	VIII
	VIII
	VIII
	VIII
	VIII
	VIII
