# Supplementary material for: Development-associated microRNAs in grains of wheat (Triticum aestivum L.)
Source: BMC Plant Biol. 2013 Sep 23;13:140. doi: 10.1186/1471-2229-13-140 (PMC4015866; doi:10.1186/1471-2229-13-140)
Supplement: Additional file 5 — Novel miRNAs identified in developing grains. Listed sequences, abundances and precursors for novel miRNAs identified. [file 1471-2229-13-140-S5.xls]

## Sheet: sheet 1
Additional file 5. Novel miRNAs identified in developing wheat grains
miRNA	Sequence	5DAP-TPM	15DAP-TPM	25DAP-TPM	30DAP-TPM	Precursor	Structure	Location	MFE	TPM>=10
Ta-miR004-1-5p	TCACAAATATAAGATGTTCT	2.95737	12.7244	6.72752	16.6379	CTCCCTCCGTTCACAAATATAAGATGTTCTAACTTTTTTCTGATTCGGATGTATATAGACGCATTTTAGGTGTTTGTTCACTCATTTCAGTCTGTATGTAGTCCATATTGAAATATCCAAAACATCTTATATTTGGGAACGGAGGGAGT	((((((((((((.(((((((((((((((........((((.(((..((((..((((((((........((((......)))).......))))))))...))))..))))))).......))))))))))))))).)))))))))))).	gi|141652249|gb|CJ948054.1|CJ948054:68:216:-	-61.42	*
Ta-miR004-2-5p	TCACAAATATAAGATGTTCT	2.95737	12.7244	6.72752	16.6379	CTTCCTCCGTTCACAAATATAAGATGTTCTATCTTTTTTCTGATTTGGATGTATATAGACGCATTTTGATGTATCTGTTCACTCATTTCAGTACATATGTACGTAGTTCACATTGCAATATCTAAAACATCTTATATTTATGAACAGAGGGAGT	(((((((.(((((.((((((((((((((...........((((..((..((...(((((..(((....)))..))))).))..))..))))...........(((((....))))).........)))))))))))))).))))).))))))).	gi|25147714|gb|CA596304.1|CA596304:16:169:+	-50.5	*
Ta-miR004-3-5p	TCACAAATATAAGATGTTCT	2.95737	12.6553	6.72752	16.6379	CTCCCTCCTATCACAAATATAAGATGTTCTAGTAACTTTTTTTCTGAACCAGATGTATATAAACATGTTTTAGTGTGTTTGTTCACTCGTTTCACTCTATGTAGTCCATATTGAAATATCCAAAATATCTTATATTTGT	............((((((((((((((((..............((((...)))).((..(((((((..(....)..)))))))..))..((((((...((((.....)))).))))))......))))))))))))))))	gi|32683072|gb|CD908748.1|CD908748:430:568:+	-27.7	*
Ta-miR007-3p	AGAAGATTAGAAGATTAAGCA	666.296	1234.41	0	0	TCAGTTGGTCTCTCTTAATTTTGTAATCTTCTGGAAATATGCTTACATATAATAAATGATGCGAAGGTAGATCATAGAAACATGAACACAATTCTTAATCTAAAGCAAGATGGTGTAGGCTACTTTTTGTGATTTAACACAAATAGCAGGCACACATGCACCAATACTAAGAAAATTAGCAAAGAAAATGAGTAAAAGAGGCACTTGACTTGTAGATTATAAAAGAGTGATGATCTAGAAGTCAACCCTCTTTTACCTGTAGTTTTGATCTACCTTCTCATCCATAGGATTAGTTATTATATTTAAGCATGTTTTTAGAAGATTAGAAGATTAAGCAAGCTCATTTG	.(((.((..((..(((((((((.((((((((((((((((((((((.(((((((((..((((.((((((((((((.((..(((.........(((((..............(((((((.(((.((.((((((......)))))).))..))).....)))))))...((((.....))))..))))).....((((((((((...(((((((.((((((((.........)))))))).))))))).)))))))))).)))..)).)))))))))))).))))...........))))))))).)))))))))))))))))))))).)))))))))..))..)).)))	gi|143393621|gb|CJ832040.1|CJ832040:353:699:+	-123.22	*
Ta-miR007-5p	CTTAATTTTGTAATCTTCTGG	109.645	149.927	0	0	TCAGTTGGTCTCTCTTAATTTTGTAATCTTCTGGAAATATGCTTACATATAATAAATGATGCGAAGGTAGATCATAGAAACATGAACACAATTCTTAATCTAAAGCAAGATGGTGTAGGCTACTTTTTGTGATTTAACACAAATAGCAGGCACACATGCACCAATACTAAGAAAATTAGCAAAGAAAATGAGTAAAAGAGGCACTTGACTTGTAGATTATAAAAGAGTGATGATCTAGAAGTCAACCCTCTTTTACCTGTAGTTTTGATCTACCTTCTCATCCATAGGATTAGTTATTATATTTAAGCATGTTTTTAGAAGATTAGAAGATTAAGCAAGCTCATTTG	.(((.((..((..(((((((((.((((((((((((((((((((((.(((((((((..((((.((((((((((((.((..(((.........(((((..............(((((((.(((.((.((((((......)))))).))..))).....)))))))...((((.....))))..))))).....((((((((((...(((((((.((((((((.........)))))))).))))))).)))))))))).)))..)).)))))))))))).))))...........))))))))).)))))))))))))))))))))).)))))))))..))..)).)))	gi|143393621|gb|CJ832040.1|CJ832040:353:699:+	-123.22	*
Ta-miR018-5p	TCTGTAAACAAATGTAGGACG	2.21803	24.5498	8.68699	59.2491	AATTACTCCCTCTGTAAACAAATGTAGGACGTTAATTAAACTGCGTAAACGTCCCACATTTGTTTACAGAGGGAGTAGGT	..(((((((((((((((((((((((.(((((((.((........)).))))))).)))))))))))))))))))))))..	gi|20113376|gb|BJ302489.1|BJ302489:206:285:+	-47.8	*
Ta-miR021-1-5p	TCTGGCGAGGGACATACACTGT	1.25688	61.8932	1771.23	7480.74	CGTAGGATCATCTGGCGAGGGACATACACTGTATAAGTGAAAAGCGGCGCGCCGTGCGGCGTGTACAGTTTATGTCCCCGGCAGACGATCTACGA	(((((.(((.((((.((.((((((((.(((((....((.....)).(((((((....)))))))))))).)))))))))).)))).)))))))).	gi|20312117|gb|BQ167596.1|BQ167596:55:149:+	-49.9	*
Ta-miR021-2-5p	TCTGGCGAGGGACATACACTGT	1.25688	61.8932	1771.23	7480.74	CGTAGGATCATCTGGCGAGGGACATACACTGTACAAGTGAATCGCGGCGCGCCCTGCGGCCTGTACAGTTTATGTCCCCGGCAGACGATCTACGA	(((((.(((.((((.((.((((((((.((((((((.((....(((((......))))))).)))))))).)))))))))).)))).)))))))).	gi|93247093|gb|CJ652184.1|CJ652184:12:106:+	-50.8	*
Ta-miR023b-5p	TCGCAAATAATGGTGGCCCTCG	0	6.08559	9.20952	12.0456	ATTGCACCCGTCGCAAATAATGGTGGCCCTCGGCGCTCTCTAACCTGGCTCGTCCGTGGAGGTGCCCCCATCATCGCAGCACCCTGTAGTAGAGGGGTAGCGGAAGAACCCACGCCCGTCCTGTGGCCTCGCCCAGCTTGCGCAGGCCACCATTATTTGCGACGCCTGCGAA	.(((((..((((((((((((((((((((....((((..............((..(((((...((((((..((((..(((....)))..)).)))))))).(....)...)))))..))..(((.(((...))))))...)))).))))))))))))))))))))..))))).	gi|21556577|gb|BQ607248.1|BQ607248:5:176:+	-81.1	*
Ta-miR033-3p	TCAAAGGATGAGCAAATACT	1.77442	3.9418	0	10.0882	TGATTGTTTCTGTAGATTTTCTCGTTTTTTGCACTGTCGCCATGGCGCATGTATCAAAGGATGAGCAAATACTGCAACAATAT	..(((((...(((((((((.(((((((((((.((((.(((....))))).))..))))))))))).)))).))))))))))..	gi|25228716|gb|CA650420.1|CA650420:88:170:+	-26.7	*
Ta-miR034-3p	AGGGGGCAATCTCACCTCAAC	6.21049	14.315	8.16446	27.1778	TTTCTCTCTGTAGCGGCCGTTGAGATGAGATTACCCCATACCCTATAGCGGCAGCTCGACTCCGCACACGCGTAGGGGGCAATCTCACCTCAACAGCTGCTCTCAGTGAGCTTT	...(((.(((.((((((.((((((.(((((((.((((.(((......((((.((.....))))))......))).)))).))))))).)))))).))))))..))).)))....	gi|25237721|gb|CA659209.1|CA659209:113:226:+	-52.8	*
Ta-miR034-5p	TGAGATGAGATTACCCCATAC	85.1724	75.7932	56.7594	163.669	TTTCTCTCTGTAGCGGCCGTTGAGATGAGATTACCCCATACCCTATAGCGGCAGCTCGACTCCGCACACGCGTAGGGGGCAATCTCACCTCAACAGCTGCTCTCAGTGAGCTTT	...(((.(((.((((((.((((((.(((((((.((((.(((......((((.((.....))))))......))).)))).))))))).)))))).))))))..))).)))....	gi|25237721|gb|CA659209.1|CA659209:113:226:+	-52.8	*
Ta-miR036-3p	TTCCGAAAGGCTTGAAGCAAAT	8.87212	55.6001	21.0317	24.9945	AATGCTCACGTTGCTTAGCTTCAAGCCTTTCAGAATAGGATAGATTGCACTGAGCTATGTGCAGTGCAGTCTACACTATTCCGAAAGGCTTGAAGCAAATTAACCCGCAT	.((((....((((.((.((((((((((((((.((((((..((((((((((((.((...)).))))))))))))..)))))).)))))))))))))).)).))))..))))	gi|25553476|gb|CA737852.1|CA737852:305:414:-	-57.5	*
Ta-miR039-5p	CAGAACCAGAATGAGTAGCTC	18.9272	0	21.2276	0	GAGGCGCCTCCAGAACCAGAATGAGTAGCTCATGCACCTACTCAACATAGTGAATGTGAGCTGCTCATTCTGGTTTTAGATGCGCTTCC	(((((((.((.((((((((((((((((((((((.(((............)))...)))))))))))))))))))))).)).))))))).	gi|32560343|gb|CD876527.1|CD876527:487:575:+	-52.1	*
Ta-miR042-3p	TGATTGAGCCGTGCCAATATC	0	11.203	0	0	GGGTGGAATGGTCACTATGATGTTGGCTCGACTCACTCAGACCACGCCTGCCGGCCGGCCGTAGCCATGCATCTGCATGCGGTGGTGGCTCTGATTGAGCCGTGCCAATATCTCAGTGCTCTTTCATGCATG	(.((((((.((.((((..(((((((((.((.((((.((((((((((((.(((....)))......(((((....))))).))).)))).))))).)))).)).)))))))))..)))))).)))))).)...	gi|32685227|gb|CD910903.1|CD910903:74:205:+	-62.4	*
Ta-miR044-1-3p	TGAGAAGGTAGATCATAATAGC	3174.59	5490.93	3890.6	9689.9	TTGTTGCTCAATTGTTATGATCTGCTTCTCATTTGAAGACTAGTTTATTACATATAAGCATATTTTTGAAAGTTTGAGAGAGAGATCACAAGCAGATCCCGTGCAGAAGGGAACATCATTGCTACAACTACAATAATTCTTCCACTTCAAGAGCCATTGGACCGCTAAACAAGTCTTTAGATGAGAAGGTAGATCATAATAGCTGAGCGAAAT	...(((((((.((((((((((((((((((((((((((((((.(((((.........((((......(((..(((((.((......)).)))))...((((........))))...))).)))).......((((..(((((.......)))))..))))......))))).)))))))))))))))).)))))))))))))).)))))))...	gi|39556279|gb|CK193889.1|CK193889:279:491:+	-73.8	*
Ta-miR044-2-3p	TGAGAAGGTAGATCATAATAGC	3174.59	5490.93	3890.6	9689.9	TTGTTGCTCAATTGTTATGATCTGCTTCTCATCTGAAGACTAGTTTATTACATATAAGCATGTTTTTGGAAGTTTGAGAGAGAGATCACAAGCAGATCCCGTGTAGAAGAGAACATCATTGATACAACTATAATAATTCTTCCACTTCCAAGAGCCATTGGACCACTGAGAAATATGTTTAGATATAATAGACAAGTCTTTTGATGAGAAGGTAGATCATAATAGCTGAGCCGAAT	.....(((((.((((((((((((((((((((((.(((((((.((((((((.((.(((((((((((((((((((..(((((...((((.......))))..((((.((.((.....)).)).))))...........)))))..))))))))))))..(..(....)..).....))))))).)).)))))))).))))))).)))))))).)))))))))))))).))))).....	gi|39568892|gb|CK206502.1|CK206502:607:842:+	-84.2	*
Ta-miR044-3-5p	TGAGAAGGTAGATCATAATAGC	3174.59	5490.93	3890.6	9689.9	AGTCTTTTGATGAGAAGGTAGATCATAATAGCTGAGCCGAATGAATGTGATACAGTTGCTCAATTGTTATGATCTGCCTCTCATTGAAGACTA	(((((.(..((((((.(((((((((((((((.(((((....((.........))...))))).)))))))))))))))))))))..)))))).	gi|39568892|gb|CK206502.1|CK206502:801:893:+	-43.4	*
Ta-miR051-3p	AATAAGTGTGTGATTGCTACT	1.18295	0	10.1893	15.7345	ATTGTAGTTATTTGGTGGCCCTTAAGCCATATTTATTGTAATAAGTTCTCTTTTGAGACACTCGATGTAATAAGTGTGTGATTGCTACTCTGCTATAAA	.(((((((.....((((((..(((...(((((((((((((.(.(((((((....)))).))).).))))))))))))))))..))))))..))))))).	gi|49517760|gb|AL811059.1|AL811059:31:129:-	-25.7	*
Ta-miR053-3p	AGGTGGTTAGGATACTCGGCT	1.84836	4.14926	1.82884	10.6151	CCCGGGATATCGTCGACCCACGCGTCCGTTAATATGGCCGTGTGTGGATGTATACATTAACACGCAGGTTAAAGGGCAAGTGATTATGATTGTCGATATGGTTCAGACTAAAGCTTAAGAACATATCCTCCGTCGTAGTCTAGGTGGTTAGGATACTCGGCTCTCACCCGAG	.(((((.((((.(.((((.((..((((.......(((((((((((.((((....)))).)))))).)))))..))))....(((((((((.(..((((((.(((..............)))))))))..).)))))))))...))))))).)))))))))..(((....)))	gi|55684635|gb|CV779695.1|CV779695:98:269:+	-53.34	*
Ta-miR057-1-3p	TGGCCGTTGGTAGAGTAGGAGA	67.7978	13.2776	2.74326	2.63497	CAAAGGCGGCCTCGCTTCTCTTCCACTCTACCAACAGCCACGTCTCCCCCGCGACCATGGCGTGGCCGTTGGTAGAGTAGGAGACGAGCATGGCCACCTGTTCC	...(((.((((..((((.(((((.(((((((((((.((((((((..............)))))))).))))))))))).))))).))))..)))).))).....	gi|92492816|gb|CJ576106.1|CJ576106:209:312:-	-59.74	*
Ta-miR057-2-5p	TGGCCGTTGGTAGAGTAGGAGA	67.7978	13.2776	2.74326	2.63497	GACCATGGCGTGGCCGTTGGTAGAGTAGGAGACGAGCATGGCCACCTGTTCCCCGCCCTGATGCCCAGCAATCAAGGCGTGCCAGCGTACAGCCAGAAGGTCTACCCGGGCTGCCAAGCTCCACGCCGTGCTCT	((.((((((((((...(((((((..(.((((((.....((((.(((((...(.((((.((((((...)).)))).)))).).))).))...))))....)))).)).)..)))))))...)))))))))).)).	gi|92492816|gb|CJ576106.1|CJ576106:127:260:-	-56	*
Ta-miR068-5p	CTCTCTCGGGAGGGCTGATC	14.639	8.57514	1.50226	1.35513	AAGCCCTAATCTCTCTCGGGAGGGCTGATCTGGAGTCCGATCGGGGCTCCGGAGAGGGGGATTCATCG	.........((((((((.((((..((((((.((...))))))))..)))).)))))))).........	gi|93261351|gb|CJ622557.1|CJ622557:194:261:-	-28.7	*
Ta-miR106-5p	CGGTGGAGCTGGTTGATGGAC	0	141.213	0	0	GAGGGAGGGNCGGTGGAGCTGGTTGATGGACATGCGGCGGTGGCGGCAAAGGGGACCAAAGTCTTTATATTTTAGGACTTTTGTCCCTTCGCCGCCGCCGCCACCTCCCATCCATCCCTCAACTCCGCCGCCTCTCTCTCT	(((((((((.((((((((.(((..((((((...(.((((((((((((..(((((((.((((((((........)))))))).))))))).)))))))))))).)......))))))..))).)))))))).))))))))).	gi|39571642|gb|CK209252.1|CK209252:381:521:-	-89.7	*
Ta-miR107-2-3p	AAAATACTTGTCGGAGAAATG	0	12.6553	0	0	TTTTTTTTTGAAAAGTGTTTCTGAATTCAATGCATGGAAGGGCCAAAATAACCAAAACTCTAGGCAGGGTAGAATGCACAGATATATTACAAAAATGTCTAGTGGTTGCTAAGAGATACTCCCTCTATGTCAAAATATAAGACCTTTTTTGACAACAAAAAAACGTCTCAATGCTCGTTGCCAAATGAGATGAAATTGCTCCTGGTTGAATATTCAAACAAAGGGGGCATGTTACAGACGACACACGCCATTCCTTTATACTCCCTCTGTCCAAAAATACTTGTCGGAGAAATGAATGTATCTA	..(((((((((.((((((((.((............((((.(((.....((((((.....(((((((..((((.(((......))).)))).....)))))))))))))...((((.......)))).((((((((...........)))))))).........(((((.....((((((....)))))).......(((((((.(((((....)).)))...)))))))......)))))......))).)))).....((.......)).)).)))))))).)))))))))............	gi|62531986|gb|DN829327.1|DN829327:602:905:-	-67.9	*
Ta-miR113-5p	TGGCTACTTCCTTTCCCTTGCC	0	22.6826	13.5204	14.0782	TCTTGAGCGTTGGCTACTTCCTTTCCCTTGCCCGTCGGTGCTCTTGTTCGCCTGGTGCGACAACGCCCCCTTGCACTGGCCACTCGGCCGCTCGTCGTGGTCGCCAGAGACGGGCGCCGTCGGATCTGCGGCCATGGGGAACATATTGTGACGGGACTGAGGTGCGAGTGGGTGCCTCAGGAT	((((((.....(((.(((..(((.(((((.(((((((((.((((((..(((..(((.((((..(((((.....(.(((((.....((((((.....))))))))))).)..)))))..)))).))).)))..)).)))).))......)))))))...)))).).)))..)))))))))))).	gi|55684257|gb|CV779317.1|CV779317:115:297:-	-76.1	*
Ta-miR128-5p	GTGGATGATGAGATCACAAGTAA	0	21.5762	29.784	23.5641	TAGTATGGATGTGGATGATGAGATCACAAGTAAAAATACAGTTATCCCTGTCTTACTTCCTCGGAAGGGTGCTGAGAACACTTTCAATCTGACACGATTACTTAAAGCATTTTGTGCAGTATGGTTGGTTATAGAAAGAGTATTCTGTTAGATTCTGCTTGTTTTTGATGTTTGAAAACGTGTTGTCTTTATTTTGATTTGGATTGGTTGTCGAGCATGAAGAAGAAAATCATTCGGATTCCCATTGATTTGTAATAAACATGAGATCTTTAACCAGCTACTTCTGACTCGTCATACAATCTGCCATCAG	..(.((((...((.((((((((.(((.(((((...........((((..(((...((((....))))......((.(((((....(((((((((.((.(((((...((((...))))..(((((....)))))....))))).)))))))))))......(((((..(...)..)))))))))).))........)))..))))((((((..((.((((.......((((((...((....))..))))))........))))...))..))))))..))))).))))))))))).)).....)))))..	gi|93227690|gb|CJ723759.1|CJ723759:236:545:+	-76.06	*
Ta-miR154-5p	GGCGAGGGACATACACTGTACA	0	0	1772.21	7485.33	CCGTAGGATCATNTGGCGAGGGACATACACTGTACAAGTGAATCGCGGCGCGCCCTGCGGCCTGTACAGTTTATGTCCCCGGCAGACGATNTACG	.((((...((...((.((.((((((((.((((((((.((....(((((......))))))).)))))))).)))))))))).))...))..))))	gi|93095780|gb|CJ544247.1|CJ544247:555:649:-	-39.8	*
Ta-miR158-3p	AAGACAACTAATTTGGGACGG	0	0	0	12.7231	AATACTCCCTCCGTCCCAAGTTAGTTGTCTTAGAATTTTTCTAGATACAGATATCTAGACACATTGTAGTGTTATAGGTAGATCCGTATCTAACAAATCTAAGACAACTAATTTGGGACGGAGGTAATATG	.......(((((((((((((((((((((((((((.(((...(((((((.(((((((((((((......))))).))))))..)).)))))))..)))))))))))))))))))))))))))))).......	gi|141640254|gb|CJ777288.1|CJ777288:142:272:-	-65.8	*
Ta-miR159-3p	TGTAGAAATAGGCACCGGTGC	0	0	0	14.8311	CTTTTCTTAAGTGCCGATGCTTATTTGTACAGGAAAGACCCTTCCTGTAGAAATAGGCACCGGTGCTTCAAAAAAA	........(((..(((.(((((((((.((((((((......)))))))).))))))))).)))..)))........	gi|141708603|gb|CJ796861.1|CJ796861:62:137:+	-34.5	*
Ta-miR001-1-5p	TGCAGCGCCGGTGAACCGCTC	1.03508	1.72886	1.43695	3.4631	CGTCATTGCGTGCAGCGCCGGTGAACCGCTCCGGCCTCGGTGGAGGAGGACGGTTCATCAACGCTATGGCGCCTTTGCGT	((.((..(.((((((((..(((((((((.(((..((((....)))).))))))))))))..))))...)))))..)))).	gi|11542857|gb|BF473675.1|BF473675:397:476:+	-37.8
Ta-miR001-2-5p	TGCAGCGCCGGTGAACCGCTC	1.03508	1.72886	1.43695	3.4631	CGTCATTGTGTGCAGCGCCGGTGAACCGCTCCGGCCTCGGAGGAGGCCCGGACGGTTCATCAACGCTGCACT	.........((((((((..(((((((((.(((((((((....)))).))))))))))))))..)))))))).	gi|21833469|gb|AL821700.1|AL821700:478:549:+	-46.8
Ta-miR001-3-5p	TGCAGCGCCGGTGAACCGCTC	1.03508	1.72886	1.43695	3.4631	CGTCATTGCGTGCAGCGCCGGTGAACCGCTCCGGCCTCGGGGAGGAGGACGGTTCATCAACGCTATGGCGCCTTGCGT	((.((..((((..((((..(((((((((.(((..((((...)))).))))))))))))..))))...))))..)))).	gi|32781547|gb|CD933783.1|CD933783:451:528:+	-36.7
Ta-miR002-5p	ACCCCTAGGTCGTCAATTTGA	0.739343	0	0	0	GCGTGCGCGTACCCCTAGGTCGTCAATTTGACCAACCTAATACAAGTCAAATATTACAAAAAATATACCAATATAAACTTCATATGTTCTATTTTCAAACGGTATAATTTTTGTGCTATATAGTTTATATTAGGGTGATAAAATTGACAACCTAGGTATACGCACAGGA	.(.((.(((((..(((((((.((((((((...((.(((((((.(((..(.(((.((((((((.((((((((((((.......))))))............)))))).)))))))).))).)..))).))))))).))...)))))))).)))))))..))))).)).).	gi|11543860|gb|BF474678.1|BF474678:219:387:-	-56
Ta-miR003-1-5p	ATAAAAGGGGATGTATCTAGA	0.813278	0	0	0	ATCAAAATAGATAAAAGGGGATGTATCTAGAACTAAGATATGTCTACATACATCCCGTTTTATTCATTTTGATG	((((((((..((((((.(((((((((.((((.(........))))).))))))))).))))))..)))))))).	gi|93190016|gb|CJ618101.1|CJ618101:44:117:-	-31.4
Ta-miR003-2-5p	ATAAAAGGGGATGTATCTAGA	1.03508	0	0	0	ATCAAAATAAATAAAAGGGGATGTATCTAGATGTATATTAGTTCTAGATACATCTCTTTTTATCCATTTTGATG	((((((((..(((((((((((((((((((((...........)))))))))))))))))))))..)))))))).	gi|93203433|gb|CJ589539.1|CJ589539:147:220:+	-33.7
Ta-miR005-1-5p	TAATGTAAGACGTTTTTTGAC	1.40475	0	0	0	CTCCGTCCCATAATGTAAGACGTTTTTTGACACTACACTAGTGTCAAAAAACGTCTTTCATTGTGGGACGGAGG	(((((((((((((((.(((((((((((((((((((...))))))))))))))))))).))))))))))))))).	gi|39568892|gb|CK206502.1|CK206502:89:162:-	-55.1
Ta-miR005-2-5p	TAATGTAAGACGTTTTTTGAC	1.40475	0	0	0	CTCCGTCCCATAATGTAAGACGTTTTTTGACACTAGCATAGTGTCCAGAAACGTCCTATATTATGGGACGGAGG	(((((((((((((((((.(((((((((.(((((((...))))))).))))))))).))))))))))))))))).	gi|141705565|gb|CJ793823.1|CJ793823:17:90:+	-49.7
Ta-miR005-3-5p	TAATGTAAGACGTTTTTTGAC	1.40475	0	0	0	CTCCGTCCCGTAATGTAAGACGTTTTTTGACACTACAATAGAGTCAAAAAACGTCTTACATTATGGGACGGAGG	(((((((((((((((((((((((((((((((.(((...))).))))))))))))))))))))))))))))))).	gi|141706417|gb|CJ794675.1|CJ794675:209:282:+	-54.6
Ta-miR005-4-5p	TAATGTAAGACGTTTTTTGAC	1.40475	0	0	0	CTCCGTCCCATAATGTAAGACGTTTTTTGACTCTATTGTAGTGTCAAAAAACGTCTTACATTACGGGACGGAGG	(((((((((.(((((((((((((((((((((.(((...))).))))))))))))))))))))).))))))))).	gi|141706417|gb|CJ794675.1|CJ794675:208:281:-	-51.4
Ta-miR006-5p	GAGGCATCATTAGGAATACT	0.813278	0.414926	0	0	TTCTTGGTTAGAGGCATCATTAGGAATACTGACAGATGGGCTTTGTTTCCTTTCTGCCTGTAGCGACCGGCACAGGGACTCGAGTTTGTCCTTTTGATTCTTATATTNGTCTAGTTGCTTCTTCACCACCTC	....((((.(((((((..((((((((((..((((((.((((((((..(((((..((((.((....)).)))).)))))..))))...)))).))))..))...))))..)))))))))))))..))))....	gi|143288275|gb|CJ802265.1|CJ802265:234:365:-	-36.3
Ta-miR008-5p	ATACTTGTCGAAGAAATGGAT	0.887212	0	0	0	CCATCCCGAAATACTTGTCGAAGAAATGGATAAAATTGAATGTACCTATAACTAAAATACGTCTAGATTCATCCCTTTCTCCGACAAGTATTACCGGACCGAGGGA	((.(((((.(((((((((((.(((((.((((.((.(((.(((((.............))))).))).)).)))).))))).)))))))))))..)))...)).)).	gi|143443746|gb|CJ844480.1|CJ844480:54:159:+	-30.72
Ta-miR009-1-5p	AATAAGTGTCGTGGTTTTAGT	0.813278	0	0	0	TCTGTTTCAAAATAAGTGTCGTGGTTTTAGTTCAAATTTAAACTAAAACCACAACACTTAGTTTAGAA	.....((((((.(((((((.((((((((((((........)))))))))))).))))))).))).)))	gi|143485728|gb|CJ851722.1|CJ851722:661:728:+	-24.7
Ta-miR009-2-5p	AATAAGTGTCGTGGTTTTAGT	0.813278	0	0	0	TCTGTTTCAAAATAAGTGTCGTGGTTTTAGTTCAAATGTACACTAAAACCACAACACTTAGTTTACAACGGAG	((((((..(((.(((((((.(((((((((((..........))))))))))).))))))).)))..)))))).	gi|39623498|gb|CK217394.1|CK217394:730:802:+	-28
Ta-miR010-3p	AGACACTTACTTTGGGACGGA	0.369672	0	0	0	TACTACTCCCTTTGTCCCAAAATAAGTGTCTCAAGGTTAGTACAACTTTGTAAAGTTAGTATAAAGTTGAGACACTTACTTTGGGACGGAGGGAGTATTA	...((((((((((((((((((.((((((((((((..(((.((((((((....))))).))))))..)))))))))))).))))))))))))))))))...	gi|143499718|gb|CJ854508.1|CJ854508:441:540:+	-55.5
Ta-miR011-1-3p	AATGAACTTTGCACGCATGTAGA	0.961147	7.33037	0	0	TTGACGAATACTCAACATGCGTGCAATTTTCCATGAAGAAATAACATTCCAAAATGCTTCTGTAAAATGAAATAGTCGATTTGGAGCATCGATTTTGTTTCTTATAGGAGCATCTTGGAAAAAAATCTCAATGAACTTTGCACGCATGTAGAAAATNCGTCA	.(((((.((..((.((((((((((((..(((.((..(((.......((((((.((((((((((((...((((((((((((.......))))))..)))))))))))))))))).)))))).....)))..)))))..)))))))))))).))..)).)))))	gi|143561597|gb|CJ877788.1|CJ877788:440:632:+	-60
Ta-miR011-1-5p	AACATTGACGAATACTCAACA	0	2.14379	0	0	AAAAAAATCAGAAAAAATCAAACATTGACGAATACTCAACATGCGTGCAATTTTCCATGAAGAAATAACATTCCAAAATGCTTCTGTAAAATGAAATAGTCGATTTGGAGCATCGATTTTGTTTCTTATAGGAGCATCTTGGAAAAAAATCTCAATGAACTTTGCACGCATGTAGAAAATNCGTCAATGTTTG	..................((((((((((((.((..((.((((((((((((..(((.((..(((.......((((((.((((((((((((...((((((((((((.......))))))..)))))))))))))))))).)))))).....)))..)))))..)))))))))))).))..)).))))))))))))	gi|143561597|gb|CJ877788.1|CJ877788:440:632:+	-70.6
Ta-miR011-2-3p	AATGAACTTTGCACGCATGTAGA	0.961147	7.33037	0	0	TTGACGAATACTCAACATGCGTGCAATTTTACATGAAGAAATAACATTCCAAAATGCTTCTGTAAAAAATAATTGATGCTCCAAAAAGTCGTTTTTAGAGCAATTTGGAGCATCGATTTTGTTTCTTATAGGAGCATCTTGGGAAAAAAAATCTCAATGAACTTTGCACGCATGTAGAAAATTCGTCA	.((((((((..((.((((((((((((..((.(((..(((.......((((((.((((((((((((.(((((((((((((((((((..(((.......)).)..))))))))))))))..))))).)))))))))))).)))))).......)))..)))))..)))))))))))).))..))))))))	gi|93245457|gb|CJ621956.1|CJ621956:254:441:-	-80.04
Ta-miR011-3-3p	AATGAACTTTGCACGCATGTAGA	0.961147	7.33037	0	0	TTGACGAATACTCAACATGCGTGCAATTTTCCATGAAGAAATAACATTCCAAAATGCTTCTGTAAAATGAAATAGTCGATTTGGAGCATCGATTTTGTTTCTTATAGGAGCATCTTGGAAAAAAAATCTCAATGAACTTTGCACGCATGTAGAAAATTCGTCA	.((((((((..((.((((((((((((..(((.((..(((.......((((((.((((((((((((...((((((((((((.......))))))..)))))))))))))))))).))))))......)))..)))))..)))))))))))).))..))))))))	gi|93737239|gb|CJ580859.1|CJ580859:191:353:-	-64.82
Ta-miR011-4-3p	AATGAACTTTGCACGCATGTAGA	0.961147	7.33037	0	0	TTGACGAATACTCAACATGCGTGCAATTTTCCATGAAGAAATAACATTCCAAAATGCTTCTGTAAAAAATAATTGATGCTCCAAAAAGTCCTTTTTAGAGCAATTTGGAGCATCGATTTTGTTTCTTATAGGAGCATCTTGGAAAAAAAAATCTCAATGAACTTTGCACGCATGTAGAAAATTCGTCA	.((((((((..((.((((((((((((..(((.((..(((.......((((((.((((((((((((.(((((((((((((((((((..(..((....))..)..))))))))))))))..))))).)))))))))))).)))))).......)))..)))))..)))))))))))).))..))))))))	gi|143695769|gb|CJ922545.1|CJ922545:469:656:+	-82.74
Ta-miR012-1-3p	TGCAGGGTGAGGGTGGGATTC	0.369672	0	0	0	GGTGATGCGCCTACGGAGTTCATGTCCTTCACCAACTGCTTCCATGGCCGGACCATTGGCTCGCTCGCGCTGACTAGCAAGGTGCAGTACAGGGAGCCCTTTGAACCTGTCATGCCCGGCTCAACATTTGTCGAGTATGGCAATTTGGAGGAGGCCAAGAAGGTGATACAGTCGGGGAAGATTGCTGCTGTGTTTGTCGAGCCCGTGCAGGGTGAGGGTGGGATTCACAGTGCCAC	.(((..((((.....((((((....((((((((..((((......(((((.(((.((((((.((((.(.((((((.((.....))))).))))))))((((..((..((((((((.((((.........)))).)))))))).))..)))).))))))...)))(((((((.(((.((...)).))))))))))...)).)))...))))))))))))..))))))...)))))))	gi|143563148|gb|CJ878150.1|CJ878150:118:353:+	-89
Ta-miR012-2-3p	TGCAGGGTGAGGGTGGGATTC	0.369672	0	0	0	GACGCGCCTACGGAGTTCATGTCCTTCACCAACTGCTTCCATGGCCGGACCATTGGCTCGCTCGCGCTGACCAGCAAGGTGCAGTACAGGGAGCCCTTTGAACCGGTCATGCCCGGCTCAACATTTGCAGAGTATGGCAATTTGGAGGAGGCCAAGAAGGTGATACAGTCGGGGAAGATTGCTGCTGTGTTTGTCGAGCCCGTGCAGGGTGAGGGTGGGATTCACAGTGCTAC	...((((.....((((((....((((((((..((((...(((((((((..((..(((((.((.(..((((((.....))).)))..))).)))))...))..)))))))))...(((((.(((...(((.(((..((((((((........((..((..(.....)..))..)).))))))))))).))).))).)))))...))))))))))))..))))))...))))...	gi|143708072|gb|CJ926873.1|CJ926873:85:317:+	-96.1
Ta-miR012-3-3p	TGCAGGGTGAGGGTGGGATTC	0.369672	0	0	0	GGTGACGCGCCTACGGAGTTCATGTCCTTCACCAACTGCTTCCATGGCCGGACCATTGGCTCGCTCGCGCTGACCAGCAAGGTGCAGTACAGGGAGCCCTTTGAACCCGTCATGCCCGGCTCAACATTTGTCGAGTATGGCAATTTGGAGGAGGCCAAGAAGGTGATACAGTCGGGGAAGATTGCTGCTGTGTTTGTCGAGCCCGTGCAGGGTGAGGGTGGGATTCACAGTGCCAC	.(((..((((.....((((((....((((((((..((((.....(((((........(((((.((.(..((((((.....))).)))..))).)))))(((..((...(((((((.((((.........)))).)))))))..))..)))..))))).((....(((((((.(((.((...)).))))))))))..))........))))))))))))..))))))...)))))))	gi|49519342|gb|AL812641.1|AL812641:30:265:+	-88.1
Ta-miR013-3p	AGACTTATATTTAGAAACGGA	2.21803	0	0	0	TTGTACTCCCTTCTTTCCTAAATGTAAGTCTTTCTAGAGATTTCAATGCAAACTACATACGGAAATCTCTAGAAAGACTTATATTTAGAAACGGAGGGAGTAGTA	...((((((((((((((.((((((((((((((((((((((((((.(((.......)))...)))))))))))))))))))))))))))))).))))))))))...	gi|143578735|gb|CJ883130.1|CJ883130:98:202:+	-56.4
Ta-miR015-3p	ACAGAGTCGAATTAGAGGGTA	0.369672	0	0	0	TTCTTGAGGGCCATTTTAGATACTCTCTAATTCGACTTTATCCTCTGGTTTAGACAGGAATTTTGATAAAATCCTTTCTAAGTGAACGGACAGAGTCGAATTAGAGGGTACCCAAGCACG	.......(((..........(((((((((((((((((((.(((..(..((((((.((((.(((....))).)))).))))))..)..))).)))))))))))))))))))))).......	gi|143778879|gb|CJ951655.1|CJ951655:271:390:+	-44.5
Ta-miR016-1-3p	ACACTTATTATGGATCGGAGG	0.887212	0.62239	1.50226	1.58098	TCAGAACCACTTTAATTACTACTCCCTCCGATCCAAAATAAATGTCGCAGTTTTGAACAACCTTAGTTCAACGCAGCGACACTTATTATGGATCGGAGGGAGTATCTGT	.((((..............((((((((((((((((.(((((.((((((.((.((((((.......)))))).)).)))))).))))).)))))))))))))))))))).	gi|143792937|gb|CJ958667.1|CJ958667:695:803:-	-54.23
Ta-miR016-2-3p	ACACTTATTATGGATCGGAGG	0.887212	0.62239	1.50226	1.58098	TGGTGTACTACCTCCGATCCAAAATAAGTGTCGCGTTTTGAATCAGAGTTAGTTAAAAACCGCGACACTTATTATGGATCGGAGGTATTATTATT	....(((.(((((((((((((.(((((((((((((((((.(((........))).)))).))))))))))))).))))))))))))).)))....	gi|25419159|gb|CA697367.1|CA697367:188:282:-	-47.1
Ta-miR016-3-3p	ACACTTATTATGGATCGGAGG	0.887212	0.62239	1.50226	1.58098	CCCTCCGATCCAAATAAGTTTCTCAGTTTTGAACTAAGGTTAGTTCAACCTTGGTTCAAAACTGCGACACTTATTATGGATCGGAGGT	.((((((((((((((((((.((.((((((((((((((((((.....)))))))))))))))))).)).))))))).))))))))))).	gi|22303267|gb|BQ904483.1|BQ904483:558:645:+	-55.9
Ta-miR017-5p	TAGCCAAGGATGATTTGCCT	1.62656	2.21294	0.326579	0	CCATCTTCGATAGCCAAGGATGATTTGCCTGTGAAACTCCCTTGGCAGCCGAGCTCTCTGCCACAGAGAGCGGCGTCCGGCGGTTCCATGGGCAAGTCACCCTGGGCTACCCGAAGTACC	....(((((.(((((.(((.(((((((((((((.((((.((..(((.(((..((((((((...)))))))))))))).)).)))).))))))))))))).))).)))))..)))))....	gi|19956307|gb|BJ225371.1|BJ225371:412:531:-	-62.3
Ta-miR019-5p	TGACCCTGAGGCACTCATACCG	1.47869	0	0.522526	0	CACCTGAGTTTGACCCTGAGGCACTCATACCGCCAGCTTGTTTAGAATGCTAGCCGCATGAGTGCCTCATGCAGCGGTATCGCCGGTATGAGTGTTTCAGGGTCAAGCTTCGGTT	.(((.(((((((((((((((((((((((((((.(..((.....)).(((((.((.(((((((...))))))).))))))).).))))))))))))))))))))))))))).))).	gi|20114431|gb|BJ304328.1|BJ304328:124:238:+	-66.3
Ta-miR020-3p	AGGACAAGTATTTCCGGACGG	0.961147	0	0	0	TAATACTCCCTCCGTCCGGAAATACTTGTCCTAGAAATGATTGTATCTAGACTTATTTTAGTTATAGATCTAGGACAAGTATTTCCGGACGGGGGAGAACAT	.....(((((.((((((((((((((((((((((((.....(((((.(((((.....))))).))))).))))))))))))))))))))))))))))).....	gi|20299646|gb|BQ162589.1|BQ162589:151:252:+	-59
Ta-miR020-5p	GTCCGGAAATACTTGTCCTAG	0.147869	0	0	0	TAATACTCCCTCCGTCCGGAAATACTTGTCCTAGAAATGATTGTATCTAGACTTATTTTAGTTATAGATCTAGGACAAGTATTTCCGGACGGGGGAGAACAT	.....(((((.((((((((((((((((((((((((.....(((((.(((((.....))))).))))).))))))))))))))))))))))))))))).....	gi|20299646|gb|BQ162589.1|BQ162589:151:252:+	-59
Ta-miR021-1-3p	AGTTTATGTCCCCGGCAGACG	0	0	3.20047	8.43189	CGTAGGATCATCTGGCGAGGGACATACACTGTATAAGTGAAAAGCGGCGCGCCGTGCGGCGTGTACAGTTTATGTCCCCGGCAGACGATCTACGA	(((((.(((.((((.((.((((((((.(((((....((.....)).(((((((....)))))))))))).)))))))))).)))).)))))))).	gi|20312117|gb|BQ167596.1|BQ167596:55:149:+	-49.9
Ta-miR021-2-3p	AGTTTATGTCCCCGGCAGACG	0	0	3.20047	8.43189	CGTAGGATCATCTGGCGAGGGACATACACTGTACAAGTGAATCGCGGCGCGCCCTGCGGCCTGTACAGTTTATGTCCCCGGCAGACGATCTACGA	(((((.(((.((((.((.((((((((.((((((((.((....(((((......))))))).)))))))).)))))))))).)))).)))))))).	gi|93247093|gb|CJ652184.1|CJ652184:12:106:+	-50.8
Ta-miR022-5p	TTGCACTACAGAGGACATCAA	0.443606	0	0	0	AAGTCCAGGGTTGCACTACAGAGGACATCAAGTCTGCCCTGCGTCAGATTGGTGTGCCGACACAATAACATCTTTGCGCGCACCACACGAAAAGGAAGAAGAAAAGGAGAGGAAGAACGAGCCAAACCGAGCGCCACTATTTCCATACCTGATGGGAATGTCGATTTTGTTTGTAGATTGTAGAGTGTGGGTGT	...((((.(.((((((((((((.((.(((...(((..(((.(((.....(((((((((((.............))).)))))))).)))...))).)))......((...(......)...))..............(((((((((.....)))))))))..))).)).)))))))..)))))..).))))...	gi|20441405|gb|BQ245529.1|BQ245529:307:500:+	-47.82
Ta-miR023a-5p	TCGCAAATAATGGTGGCCCT	0.51754	0	0	0	ATTGCACCCGTCGCAAATAATGGTGGCCCTCGGCGCTCTCTAACCTGGCTCGTCCGTGGAGGTGCCCCCATCATCGCAGCACCCTGTAGTAGAGGGGTAGCGGAAGAACCCACGCCCGTCCTGTGGCCTCGCCCAGCTTGCGCAGGCCACCATTATTTGCGACGCCTGCGAA	.(((((..((((((((((((((((((((....((((..............((..(((((...((((((..((((..(((....)))..)).)))))))).(....)...)))))..))..(((.(((...))))))...)))).))))))))))))))))))))..))))).	gi|21556577|gb|BQ607248.1|BQ607248:5:176:+	-81.1
Ta-miR024-5p	AATGGATAAAAAAAGATGTATCT	0.51754	0	0	0	TTGTCATCCAAATGGATAAAAAAAGATGTATCTATAACTAAAATACGTCTAGATACATTCCCTTTTATCCATTTTGATGACAAG	((((((((.((((((((((((...((((((((((..((........)).))))))))))...)))))))))))).)))))))).	gi|222364046|gb|GH725064.1|GH725064:80:163:-	-33.7
Ta-miR025-5p	TTAATTGACGCAGCCTCTATA	1.92229	2.97364	1.82884	6.09806	CCGATCCGAGTTAATTGACGCAGCCTCTATACAATGTCCCGTTTACATTGTATAGAGGCTGCCTAAATTAATTCAGATCGGA	((((((.(((((((((...((((((((((((((((((.......))))))))))))))))))...))))))))).)))))).	gi|222364247|gb|GH724087.1|GH724087:238:319:+	-49.5
Ta-miR026-3p	AAGACAAGTAATTCGGGACGG	2.07016	0	0	0	TGTATTGCCTCCTCCTTAAGTTACTTGTCTCTAAATTTGTCTAGATACCTATGTACTTGACACAAAAACATGTCTAGGTACATTTGTATCTAACAAATGTAAGACAAGTAATTCGGGACGGAGTTAATGTC	..(((((.((((((((..((((((((((((....((((((.(((((((..((((((((((((........)))).))))))))..)))))))))))))...)))))))))))).)))).)))).)))))..	gi|239862333|gb|GR304718.1|GR304718:341:471:+	-52.9
Ta-miR027-5p	ACAATTAATTTGGATCGGAGG	0.739343	0	0	0	TAAAGCTGCGACAATTAATTTGGATCGGAGGGAGTAGCACATTGGTTGATATATGCTTATACTTGTTTGTGTCAACCAGGTAATGAACAATCAGGAAGCCGTTGATGTGGTGAAAAGGTACAAGGACCCACAAACAGCTGCCAAGCAATTAGTCCGCCGAAGCAGTGGAAAAGAGACAGTAAAGATGATATACATGCGTGGGTCCTTCCGGTCAAGATGTAAATTGTTGCAAGCAACC	....((((((((((((.((((.(((((((.....((.((((((((((((((((.((........)).)))))))))).(((..(((....)))....)))...)))))).))..........(((((((((.....(((....)))......(((((.......)))))............................)))))))))))))))).))))...))))))))).)))....	gi|25193967|gb|CA615670.1|CA615670:67:304:+	-77.9
Ta-miR028-3p	TTGCTGGAAGAGTTTTATTCAA	0.369672	2.90448	1.63289	4.14066	CACAGGTATTTCGGACATTGGTAAAACAAACCAGCAGGCCTCCNGACATGCNGACACCTTGATAGTGGCCGCGCGTACCTCATCTCAGGCCACAATCGGATTGTCCAAACTTCTAGTAGGCCAATCGAGAAGTGCCCCTGGCGGCTACCGGTGGTTGACAGGTTTGACCAACACTCATGAGCACTGGCCCGTGTTGTTGATTAAGAATCCTCGGGCTAATTACTCCTGATGCAAATTTTAGTTGTTATTAGGCAAATGGTAAAACCAAAGTCGGGCCTTGCTGGAAGAGTTTTATTCAAGGAAAACTGT	.((((...((((.....((((((((((...(((((((((((...(((.....((((..(((((.((((((..(.(........).).)))))).)))))..))))..........((..((((.(((.(.((((((...))).))).))))))))..)).(((((.((((..............(((((((.(((.((....)).)))...)))))))......((((((((((.......))).)))))))....)))).)))))...)))))))).))))))....)))))).)))).)))).))))	gi|25197956|gb|CA619660.1|CA619660:11:319:-	-93.5
Ta-miR029-3p	ATATTAGTTTACGGAGGGAAT	0.813278	0	0	0	TGTAGTACTCCCTCTGTAACTTAATNTAAGAGCATTTAGATTACTTAAAATAGTGATCTAAACACTCTTATATTAGTTTACGGAGGGAATAGTAGTTACA	.((((((((((((((((((.(((((.((((((..(((((((((((......)))))))))))..)))))).))))).)))))))))))...))).)))).	gi|25205291|gb|CA626995.1|CA626995:346:445:-	-43
Ta-miR030-3p	AATATGGATCAGAGGAGGTAA	2.73557	3.11195	0	0	TCAAAAGAAAGTACTTCCTCTAATCCATATTAGTTGTCGCTGATTTAGTAGTGTACTAAATCAATGACAATTAATATGGATCAGAGGAGGTAACATGTATTTT	...........((((((((((.(((((((((((((((((.((((((((((...)))))))))).))))))))))))))))).))))))))))...........	gi|25210966|gb|CA632670.1|CA632670:235:337:-	-49.3
Ta-miR031-3p	TCAATTAATTTGGATCGGAGG	1.18295	0	0	0	GTTCCTACTCCTCCCATCCATATTAATAGACGCATGCTTTGTGCGTCAATTAATTTGGATCGGAGGGAGTACTAAA	.....((((((..(((((((.((((((.(((((((.....))))))).)))))).))))).))..)))))).....	gi|25211102|gb|CA632806.1|CA632806:29:104:-	-35.2
Ta-miR032-3p	ATCTTGCTTAAGGCGTTACT	0.443606	0	0	0	GTCCTCACCCAGTGACAGTAGGGGTAGCGAGGCATGTATTGTATTGTTGCCATCAAGGATAACAAGATGGGGTTTTCTTCATATTGCATGAGTTATCCCTCTACATCATGTCATCTTGCTTAAGGCGTTACTGTGTTTAACT	......((.(((((((.((..((((((.((((((((...((((((((((((.....)).))))))...(((((....(((((.....)))))..)))))..)))).)))))).))))))))...))))))))).))......	gi|25216031|gb|CA637735.1|CA637735:265:406:+	-38.9
Ta-miR032-5p	TGACAGTAGGGGTAGCGAGGC	0.147869	0	0	0	GTCCTCACCCAGTGACAGTAGGGGTAGCGAGGCATGTATTGTATTGTTGCCATCAAGGATAACAAGATGGGGTTTTCTTCATATTGCATGAGTTATCCCTCTACATCATGTCATCTTGCTTAAGGCGTTACTGTGTTTAACT	......((.(((((((.((..((((((.((((((((...((((((((((((.....)).))))))...(((((....(((((.....)))))..)))))..)))).)))))).))))))))...))))))))).))......	gi|25216031|gb|CA637735.1|CA637735:265:406:+	-38.9
Ta-miR035-3p	AGGAGGGGAGGGAAGGGAAGG	0.739343	1.5214	0	0	TCCGGCGGCCTCCTCTTCCCATCCACGCCGCGCCGGCGACCTCCCTATCCTCTCCTCTGTCTGCCTGGTCGGGCCGAGACCCTAGCCCGATGCCATGGCGACCATGGCAGCAGGAGGAGCCCGGTCATGGCGGCCTCCTCTCCCTGCAGCGCTGCCGCACCTCACCTTCTCTTCTCTTCTCTCCTCTTCTCTCCCAGTNNNNGAGAGGAGGGGAGGGAAGGGAAGGCCTTCTCCGG	.((((.(((.(((((..........(((((...)))))..................(((.((((((((((((((..........)))))).((....))..))).)))))))))))))))).(((..(((((((((.(.......).)).))))))).)))...((((((((((((((((((((((((..............))))))))))))))))))))))))......))))	gi|25548750|gb|CA733152.1|CA733152:54:289:+	-104.94
Ta-miR035-5p	TTCTCTTCTCTTCTCTCCTCT	0	0.0691544	0	0	TCCGGCGGCCTCCTCTTCCCATCCACGCCGCGCCGGCGACCTCCCTATCCTCTCCTCTGTCTGCCTGGTCGGGCCGAGACCCTAGCCCGATGCCATGGCGACCATGGCAGCAGGAGGAGCCCGGTCATGGCGGCCTCCTCTCCCTGCAGCGCTGCCGCACCTCACCTTCTCTTCTCTTCTCTCCTCTTCTCTCCCAGTNNNNGAGAGGAGGGGAGGGAAGGGAAGGCCTTCTCCGG	.((((.(((.(((((..........(((((...)))))..................(((.((((((((((((((..........)))))).((....))..))).)))))))))))))))).(((..(((((((((.(.......).)).))))))).)))...((((((((((((((((((((((((..............))))))))))))))))))))))))......))))	gi|25548750|gb|CA733152.1|CA733152:54:289:+	-104.94
Ta-miR037-5p	CATCAAAATGGACAAAAAGG	0.369672	0	0	0	AAGTACTTGTCATCAAAATGGACAAAAAGGGATATATCTAGAACTATTATACATCTGGATACATCACCTTTTATTCATTTTGATGACAAATATTTT	(((((.((((((((((((((((..(((((((((.((((((((...........)))))))).))).)))))).)))))))))))))))).))))).	gi|32548468|gb|CD864652.1|CD864652:375:470:+	-38
Ta-miR038-1-5p	AATACTTGTCGGAGAAATGGA	7.39343	0	0	0	TCCGTCTAGAAATACTTGTCGGAGAAATGGATGTATCTAGACATATTTTAATTCTAGATACATTCAATTTTATCTATTTGTGCGACTAGTATTTCCGGACGGAA	((((((..((((((((.((((.(.(((((((((((((((((...........))))))))))..........))))))).).)))).))))))))..)))))).	gi|32549671|gb|CD865855.1|CD865855:136:239:-	-45.8
Ta-miR038-2-5p	AATACTTGTCGGAGAAATGGA	7.0977	0	0	0	TCTGTCTGAAAATACTTGTCGGAGAAATGGATATATCTAGATGTATTCTAGTTCTAGATACATCCATTTTTATCCATTTCTCTGACAAGTATTTTCTAGACGGAG	(((((((((((((((((((((((((((((((((......(((((((.(((....))))))))))......)))))))))))))))))))))))))).))))))).	gi|45802875|gb|CN012843.1|CN012843:405:509:+	-59.2
Ta-miR038-3-5p	AATACTTGTCGGAGAAATGGA	7.17163	0	0	0	TCCATCCCAAAATACTTGTCGGAGAAATGGATAAAATTGGATGTATCTATAACTAAAATACGTCTAGATTCATTCATTTCCCCGACAAGTATTTTCGGACGGAG	(((.(((.((((((((((((((.(((((((((.((.((((((((((...........)))))))))).)).))))))))).)))))))))))))).))).))).	gi|93260901|gb|CJ607944.1|CJ607944:61:164:+	-47.8
Ta-miR040-3p	AGTAAAACGGAATGGAGGGAG	0.369672	0	0	0	TTAGGAAGTACTCCCTCCGTTCCGATTTACTCGTTGTGGTTTTAGTTCAAATTTAAACTAAAATCACGACGAGTAAAACGGAATGGAGGGAGTACATGAACA	.......(((((((((((((((((.((((((((((((((((((((((........)))))))))))))))))))))).))))))))))))))))).......	gi|32658810|gb|CD889929.1|CD889929:396:497:+	-65.3
Ta-miR041-3p	TATGGGACAGAGGGAGTAGTAG	0.443606	0	2.0901	4.36651	TTGTATCATCTACTCCCTCCTTCCCATAATTCCCATAATATAAGACTTTTTTGACATTACATTATGGGACAGAGGGAGTAGTAGAAAGATAAGT	...((((..((((((((((..(((((((((..............................)))))))))..))))))))))......))))...	gi|32662431|gb|CD892022.1|CD892022:90:183:+	-29.21
Ta-miR042-5p	TGTTGGCTCGACTCACTCAGA	1.84836	1.79801	1.11037	0.978701	GTCACTATGATGTTGGCTCGACTCACTCAGACCACGCCTGCCGGCCGGCCGTAGCCATGCATCTGCATGCGGTGGTGGCTCTGATTGAGCCGTGCCAATATCTCAGTGCT	(.((((..(((((((((.((.((((.((((((((((((.(((....)))......(((((....))))).))).)))).))))).)))).)).)))))))))..))))).	gi|32685227|gb|CD910903.1|CD910903:84:193:+	-53.3
Ta-miR043-5p	AGGAGGAAGGAGGAAGAAGAG	0.591475	0	0	0	AGGAGGAAGGAGGAAGAAGAGGGTTTTGCTACGTGGCATGGAATTCATGGCATAGTTGGTTCTTTCTTCTTCCTCTTCCTACCTC	(((((((((.(((((((((((((....((((((((.((((.....)))).))).).)))).))))))))))))))))))).))).	gi|32776208|gb|CD928444.1|CD928444:1:85:+	-40.3
Ta-miR044a-5p	TGTTATGATCTGCTTCTCATT	1.62656	0.345772	2.61263	0.451708	TTGTTGCTCAATTGTTATGATCTGCTTCTCATTTGAAGACTAGTTTATTACATATAAGCATATTTTTGAAAGTTTGAGAGAGAGATCACAAGCAGATCCCGTGCAGAAGGGAACATCATTGCTACAACTACAATAATTCTTCCACTTCAAGAGCCATTGGACCGCTAAACAAGTCTTTAGATGAGAAGGTAGATCATAATAGCTGAGCGAAAT	...(((((((.((((((((((((((((((((((((((((((.(((((.........((((......(((..(((((.((......)).)))))...((((........))))...))).)))).......((((..(((((.......)))))..))))......))))).)))))))))))))))).)))))))))))))).)))))))...	gi|39556279|gb|CK193889.1|CK193889:279:491:+	-73.8
Ta-miR044b-5p	TGTTATGATCTGCTTCTCATC	5.39721	0	8.75231	0	TTGTTGCTCAATTGTTATGATCTGCTTCTCATCTGAAGACTAGTTTATTACATATAAGCATGTTTTTGGAAGTTTGAGAGAGAGATCACAAGCAGATCCCGTGTAGAAGAGAACATCATTGATACAACTATAATAATTCTTCCACTTCCAAGAGCCATTGGACCACTGAGAAATATGTTTAGATATAATAGACAAGTCTTTTGATGAGAAGGTAGATCATAATAGCTGAGCCGAAT	.....(((((.((((((((((((((((((((((.(((((((.((((((((.((.(((((((((((((((((((..(((((...((((.......))))..((((.((.((.....)).)).))))...........)))))..))))))))))))..(..(....)..).....))))))).)).)))))))).))))))).)))))))).)))))))))))))).))))).....	gi|39568892|gb|CK206502.1|CK206502:607:842:+	-84.2
Ta-miR045-5p	TGAAGACTAGTTTATTACAT	2.07016	0	0	0	TGCCTCTCATTGAAGACTAGTTTATTACATATAAGCATATTCTTGAATGGTTGAGAGAGAGATCACAGCAGATCTCGTGCAGAAGAGAGCATCATTGATACCACTATTATGATTCTTCACTTCAGGAACCATTGGGCCGCTAAAAATATGTTAAATATAATAACCAGTCTTTAAATGAAAGGCGA	.((((.((((((((((((.(((.((((.((...((((((((((..(.(((((......((((((......)))))).....((((.(((.(((((.((((....))))))))).)))..))))...))))))..))........))))))))..)).))))))).))))))).))))).))))..	gi|39568892|gb|CK206502.1|CK206502:875:1059:+	-50.5
Ta-miR046-5p	AACAAATATAAGAGCGTTTAG	0.591475	0	0	0	TCGCTCCATAAACAAATATAAGAGCGTTTAGATCACTACTTTAGTAATCTAAACGCTCTTATATTTCTTTACAGAGGGAGTAC	((.(((..((((.((((((((((((((((((((.((((...)))).)))))))))))))))))))).))))..))).))....	gi|39571986|gb|CK209596.1|CK209596:272:354:-	-37.1
Ta-miR047-5p	TTGAGGTGGATTTGAAGGGGAT	1.92229	0	0.91442	1.20456	CCTTGTTCGGTTGAGGTGGATTTGAAGGGGATTGAGGTGGATTTGGAGGGATTAAATCCCCTACAAGTTAAGAACCCTCTAAATCTCGTTCAATCCTCTCCAATCCCCTTAACCGAACAAGGC	((((((((((((((((.(((((.((.((((((((((..((((((((((((.((((............))))...))))))))))))..)))))))))))).))))))))))))))))))))).	gi|39572972|gb|CK210582.1|CK210582:408:530:-	-67.6
Ta-miR048-3p	AATAGGCACCGGTGCTTCAGA	0.369672	0.829853	0	0	ACCAGACTTTTCTTAAATGCCGATGCTTATTTGTACAGGAGAGACGCTTCATGAATAAATAGGCACCGGTGCTTCAGAAAACCCGATT	....(..((((((.((..((((.(((((((((((.((((((.....)))).)).))))))))))).))))..)).))))))..)....	gi|39620252|gb|CK214148.1|CK214148:211:298:+	-27.5
Ta-miR049-5p	ACAAGTATTTGGGAACGGAGG	2.1441	0	0	0	GCCTAGAAGGACAAGTATTTGGGAACGGAGGGAGTACATGGCAAATAATTACAGCGAAGAAGTGGTAACCTATACATATATGCAATGCAGTCTAATTCTAGTTCTTTACTGCATTGTTCTGCAAAAAGTAGGA	.((((..((((((((((...(((((((((.(((.(.(((.(((.(((.((((.((......)).))))........))).))).))).).)))...))).))))))...))).)))))))........)))).	gi|45799705|gb|CN009673.1|CN009673:550:682:-	-26.5
Ta-miR050-3p	CGTGCTTCCTCGTCGAACGGT	1.03508	4.42588	1.30631	3.53838	TAGCGGCGTAGCCGGCTCCGTTCGCCGGAGAAGCATGTTGCGGACCAGCGCCGCGTGCTTCCTCGTCGAACGGTGGCGACCATGTTGCACGCGC	..(((((((.(.((.(.(((((((.((..(((((((((.(((......))).)))))))))..)).))))))).).)).).)))))))......	gi|49516861|gb|AL810160.1|AL810160:71:164:+	-49.8
Ta-miR050-5p	TTCGCCGGAGAAGCATGTTGC	2.66164	8.09106	5.8131	9.78701	TAGCGGCGTAGCCGGCTCCGTTCGCCGGAGAAGCATGTTGCGGACCAGCGCCGCGTGCTTCCTCGTCGAACGGTGGCGACCATGTTGCACGCGC	..(((((((.(.((.(.(((((((.((..(((((((((.(((......))).)))))))))..)).))))))).).)).).)))))))......	gi|49516861|gb|AL810160.1|AL810160:71:164:+	-49.8
Ta-miR052-3p	AATATGGATTGGAGGGAGTAT	0.665409	0	0.587841	0	GTAAAATAAGTACTCCCTCGGATTCATATTAGTTGTCGCATGTTTAGTACAACTTTAGTACAAAGTTGTACCAAACCAGCAACAGTTAATATGGATTGGAGGGAGTATCATAATTTTG	.((((((..((((((((((.(((((((((((..(((.((..((((.((((((((((.....)))))))))).))))..)).)))..))))))))))).))))))))))....))))))	gi|55596002|gb|CV758739.1|CV758739:514:631:+	-51.8
Ta-miR054-3p	ATTTCTGGACAGAGGGAGTAT	0.443606	0.691544	0.391894	1.20456	ACCAAAGAAGATACTCCCTCCGCCCCAAAATGTAAGAGACCGTTAGTCTTACATTTCTGGACAGAGGGAGTATGTTTTACTCA	.....((((.((((((((((.(.((..((((((((((.........))))))))))..)).).)))))))))).)))).....	gi|55687576|gb|CV782636.1|CV782636:190:272:+	-32.5
Ta-miR055-5p	ACATTTGAGGAGCTCGTGGCA	0.369672	0	0	1.20456	TCGTGTTCGGACATTTGAGGAGCTCGTGGCAAAAAAGACAAAATCGGTCCGAACAGTGAGTGAACAGTAAACTTTCTCACAGACCCCAATTTTTTTTTCTGGGAGTTACTCAGATGTCCAAACACCA	..(((((.(((((((((((.(((((.(((.((((((((.......((((......(((((.....((....))..))))).)))).....))))))))))).))))).))))))))))).)))))..	gi|55687624|gb|CV782684.1|CV782684:145:271:+	-43.6
Ta-miR056-5p	TGGCTGTTGGTAGAGTGGAAG	1.40475	0	0	0	GGGGGAGACGTGGCTGTTGGTAGAGTGGAAGAGAAGCGAGGCCGCCTTTGATGGTGAGCACCGCGCAGGCGCAGCTGCTCGGCCACTCCGACCGAAAGCCAGTGCTCCGAG	...((((((.(((((.(((((.((((((..(((.(((...((.((((.((.((((....)))))).)))))).))).)))..))))))..))))).))))))).))))...	gi|92492816|gb|CJ576106.1|CJ576106:263:373:+	-56.3
Ta-miR057-1-5p	TTCCACTCTACCAACAGCCACG	0.665409	0	0	0	CAAAGGCGGCCTCGCTTCTCTTCCACTCTACCAACAGCCACGTCTCCCCCGCGACCATGGCGTGGCCGTTGGTAGAGTAGGAGACGAGCATGGCCACCTGTTCC	...(((.((((..((((.(((((.(((((((((((.((((((((..............)))))))).))))))))))).))))).))))..)))).))).....	gi|92492816|gb|CJ576106.1|CJ576106:209:312:-	-59.74
Ta-miR058-5p	TTGTACAATGGGAGATGCTTA	1.33082	0	0	0	GCGGCAGTACTTGTACAATGGGAGATGCTTAGTGAGGTGCTTAGAAAAATAAACTGATTTTTTTTAAAGCACTGATGCCTATTTCTACAGGAGAAACGCTTAGTTAAGCGTCTATCCTGTACAAATAAGCACCGGTGCCTAAGGAAAGCCTGGTTTATTTCTCTAAGCATCCTCCCTAAGCACCTGCATTGTACGAGGCCTT	..(((....(((((((((((.(.(.(((((((.((((((((((((.((((((((((..((((((((..((((((.(((.(((((.(((((((...((((((....))))))...))))))).))))).))).)))))).))))))))..).))))))))).)))))))).)))).)))))))).).))))))))))))))..	gi|93020625|gb|CJ543226.1|CJ543226:48:249:-	-94.6
Ta-miR059-5p	CAGAAATGGATGTATCTAGAC	1.33082	0	0	0	TTACTTGTCACAGAAATGGATGTATCTAGACATATTTTAGTTCTAAATACATCCATTTTCGAGACAAGC	...((((((.(..((((((((((((.(((((........).)))).))))))))))))..).)))))).	gi|93035514|gb|CJ734014.1|CJ734014:227:295:+	-27.5
Ta-miR060-3p	ACTTATTTTGGACGGAGGGAG	0.739343	0	0	0	TCCCTCGGTCCTGAAATAACTGTAGTGGTTTTAGTTCCAATTTAAACTAAAATTTACTGAAACCACAACACTTATTTTGGACGGAGGGAGTACTATTTAA	((((((.((((.(((((((.(((.(((((((((((...(((((......))))).))))))))))).))).))))))))))).))))))...........	gi|93063080|gb|CJ658560.1|CJ658560:1:100:+	-42.3
Ta-miR061-1-3p	CTCTTATATTGTGGGACAGAG	0.961147	0	0	0	TCTTTTCTCCCTCCGTCCCATAATATAAGAGCATTTTCGTCCCATAATATAAGAGCGTTCCTAACACTTAGTGTAGTGTCAAAAAGGCTCTTATATTGTGGGACAGAGGGAGTACATT	......(((((((.((((((((((((((((((.((((.(...(((.((((..(((.((.....)).))).)))).))).).)))).)))))))))))))))))).)))))))......	gi|93074783|gb|CJ592247.1|CJ592247:13:130:+	-49.1
Ta-miR061-1-5p	CCGTCCCATAATATAAGAGCA	0.295737	0	0	0	TCTTTTCTCCCTCCGTCCCATAATATAAGAGCATTTTCGTCCCATAATATAAGAGCGTTCCTAACACTTAGTGTAGTGTCAAAAAGGCTCTTATATTGTGGGACAGAGGGAGTACATT	......(((((((.((((((((((((((((((.((((.(...(((.((((..(((.((.....)).))).)))).))).).)))).)))))))))))))))))).)))))))......	gi|93074783|gb|CJ592247.1|CJ592247:13:130:+	-49.1
Ta-miR061-2-5p	CCGTCCCATAATATAAGAGCA	0.147869	0	0	0	CTTTTACTCCCTCCGTCCCATAATATAAGAGCATTTTCGTCCCATAATATAAGAGCGTTCCTAACACTTAGTGTAGTGTCAAAAAGGCTCTTATATTGTGGGACAGAGGGAGTACATT	....(((((((((.((((((((((((((((((.((((.(...(((.((((..(((.((.....)).))).)))).))).).)))).)))))))))))))))))).)))))))))....	gi|93180997|gb|CJ698246.1|CJ698246:246:363:-	-52.1
Ta-miR062-5p	ATATAAGAGCGTTTTTGACAC	0	0	2.61263	0	CCGTCCCACAATATAAGAGCGTTTTTGACACTACGCTAGTGTCAGAAACGCTCTTATATTATGGAACGGA	((((.(((.((((((((((((((((((((((((...)))))))))))))))))))))))).))).)))).	gi|33216706|gb|CF133018.1|CF133018:456:525:-	-44.7
Ta-miR063-5p	TGCCTGGCTCCCTGTATGCCA	1.03508	2.76618	0	0	CAATGGGATATGCCTGGCTCCCTGTATGCCACTCGCGTAGCTGCCAACTCCCCAAACCTTGCGTTGGCTCTACCGCGGATGGCGTGCGAGGAGCCAAGCATGACCGTCT	..((((..(((((.(((((((.(((((((((..(((((((..((((((..............)))))).))).))))..))))))))).))))))).))))).))))..	gi|93162853|gb|CJ641547.1|CJ641547:399:507:+	-58.54
Ta-miR064-3p	ATTAATATGAATCGGAGGGAG	0.591475	0	0	0	CAGAGAACTACTCCTTCCGATCCATATTAATTGTAGCTGATTTAGTACAAAATTGTACTAAACCAGCGACAATTAATATGAATCGGAGGGAGTACCACATTA	........(((((((((((((.((((((((((((.((((.(((((((((....))))))))).)))).)))))))))))).)))))))))))))........	gi|93199041|gb|CJ574224.1|CJ574224:739:840:-	-52.7
Ta-miR065-3p	TTAGGAAACATGTAGTTTAGA	0.591475	1.72886	0.326579	1.27984	CATTCTTTATTCTGAACTACATGTTTCCTAATTTTATAGTTTTTCTGAAAGCTAAAAAACTATAAAATTAGGAAACATGTAGTTTAGAACCAACCTAA	.........(((((((((((((((((((((((((((((((((((..(....)..))))))))))))))))))))))))))))))))))).........	gi|93202479|gb|CJ574296.1|CJ574296:557:654:+	-46.4
Ta-miR066-3p	AATATGGATCGGAGGGAGTAC	1.03508	0	0	0	ACGGAAGGATGTACTTCCTCCAATCCGTATTACTTATCTTAGATTTGTCTAGATACATACATTTATACAAATTTAAGACGAATAATATGGATCGGAGGGAGTACCTGATAATAA	.(....)...(((((((((((.((((((((((.(..((((((((((((.(((((......))))).))))))))))))..).)))))))))).)))))))))))..........	gi|93216578|gb|CJ725784.1|CJ725784:359:472:+	-48.9
Ta-miR067-3p	CTCAGGTCGCCCCCGCTGGAG	0	0.138309	0.0653157	0	CGAGGAAATTCCTGCGGGGTCGAACTGGGAACACATGGGATACGAACCGCTTGATTGAGGAGCGACTCTTATCAACTCATGTGTTCTCAGGTCGCCCCCGCTGGAGCCTCCTCGC	((((((..((((.((((((.(((.((((((((((((((((((.((..(((((.......)))))..)).))))...)))))))))))))).))).)))))).))))..)))))).	gi|93224516|gb|CJ711035.1|CJ711035:65:179:+	-64.2
Ta-miR067-5p	CCTGCGGGGTCGAACTGGGAA	1.18295	9.61246	8.62167	0	CGAGGAAATTCCTGCGGGGTCGAACTGGGAACACATGGGATACGAACCGCTTGATTGAGGAGCGACTCTTATCAACTCATGTGTTCTCAGGTCGCCCCCGCTGGAGCCTCCTCGC	((((((..((((.((((((.(((.((((((((((((((((((.((..(((((.......)))))..)).))))...)))))))))))))).))).)))))).))))..)))))).	gi|93224516|gb|CJ711035.1|CJ711035:65:179:+	-64.2
Ta-miR068-3p	TCGGGGCTCCGGAGAGGGGG	0.369672	0.0691544	0	0	AAGCCCTAATCTCTCTCGGGAGGGCTGATCTGGAGTCCGATCGGGGCTCCGGAGAGGGGGATTCATCG	.........((((((((.((((..((((((.((...))))))))..)))).)))))))).........	gi|93261351|gb|CJ622557.1|CJ622557:194:261:-	-28.7
Ta-miR069-5p	CAGGGATGGAGCAGAGCAAGG	0.961147	0	0	0	GGGGAGGAGACAGGGATGGAGCAGAGCAAGGGATGAGGCAAGCAACAAAATTTACCACCTGATTATGAGAAGAGGGAGAGAGTTGCCAGAGCTTCTGTTGCTGTTGTTGCTCCCTCCCTGCACTGCCTCTTCCCTGGCTCCCCTCCCAAATCTCTCCCTCCCCC	(((((((.((..(((((((((..((((.(((((.((((((.((..((.((((........)))).)).....((((((.((((.((.(.(((.......))).).)).)))).))))))))..)))))).))))).))))..))))...)))))))))))))).	gi|9417200|gb|BE419354.1|BE419354:66:229:+	-76.9
Ta-miR070-3p	ATTAATATGGATCTGAGGGAG	0	1.17562	0	0	AATTTTGTTACTCCCTCCGATCCATCTTAATTGTAGCTGATTTAGTACAAAGTCGTACTGAATCAGCGACAATTAATATGGATCTGAGGGAGTATAATATTC	........(((((((((.(((((((.((((((((.(((((((((((((......))))))))))))).)))))))).))))))).)))))))))........	gi|11542259|gb|BF473029.1|BF473029:78:179:+	-56.2
Ta-miR071-5p	TGTTGTCTCAAGCTTGCTGCC	0	2.07463	0	0	GTTGTGCAGTTGTTGTCTCAAGCTTGCTGCCTCCCTTTGCCAGAACTTAAGCTCCGAGTTGGGGTTTGCAACANGTTGCTGCTCCTC	.....((((((((((((((.((((((..((.....(((....))).....))..)))))).)))...))))))....))))).....	gi|141655456|gb|CJ872146.1|CJ872146:602:688:+	-20.5
Ta-miR072-1-3p	TATAAATTTGGTCAAACTTTA	0	1.5214	1.04505	4.36651	AAACTTCACAAAGTTTGACCATATTTATATATAAAAAAATCAACATCTTCCATGCTAAAGTGATACAATATAAAACTTTAAGTCACAACACATCTACTGGTATTGATTTCACATTCTGAATGTTGATATTTTTTTCTATAAATTTGGTCAAACTTTACAAGGCT	...(((...((((((((((((.(((((((...(((((.(((((((((......).....((((..((((((..........((....))..........))))))...)))).......)))))))).)))))...))))))).))))))))))))..)))...	gi|141676327|gb|CJ774218.1|CJ774218:144:307:+	-36.55
Ta-miR072-1-5p	AAGTTTGACCATATTTATATA	0	0.553235	0.522526	1.58098	GTCTCAAGTCAAACTTCACAAAGTTTGACCATATTTATATATAAAAAAATCAACATCTTCCATGCTAAAGTGATACAATATAAAACTTTAAGTCACAACACATCTACTGGTATTGATTTCACATTCTGAATGTTGATATTTTTTTCTATAAATTTGGTCAAACTTTACAAGGCTTGACTTCAGACAA	((((.(((((((.(((...((((((((((((.(((((((...(((((.(((((((((......).....((((..((((((..........((....))..........))))))...)))).......)))))))).)))))...))))))).))))))))))))...))).))))))).))))..	gi|141676327|gb|CJ774218.1|CJ774218:134:320:+	-50.95
Ta-miR072-2-3p	TATAAATTTGGTCAAACTTTA	0	1.5214	1.04505	4.36651	AAACTTCACAAAGTTTGACCATATTTATATATAAAAAAATCAACNTCTTCCATGCTAAAGTGATACNATATAAAACTTTAAGTCACAACACATCTACTGGTATTGATTTCACATTCTGAATGTTGATATTTTTTTCTATAAATTTGGTCAAACTTTACAAGGCT	...(((...((((((((((((.(((((((...(((((.((((((....((.((((((..(((((.................)))))...........)))))).)).((((.....)))).)))))).)))))...))))))).))))))))))))..)))...	gi|141678579|gb|CJ774518.1|CJ774518:142:305:+	-33.95
Ta-miR073-1-3p	CAATAACGTTCCTATATTATG	0	0.0691544	0	0.0752847	TTCCGTCCCATAATATAGGAACGTTATTGACACTGAGTACAACTTTATACTAAAGTTGAGATTGTCAATAACGTTCCTATATTATGGGACGGAGA	((((((((((((((((((((((((((((((((.......((((((((...))))))))....)))))))))))))))))))))))))))))))).	gi|141697051|gb|CJ786097.1|CJ786097:109:203:+	-58.3
Ta-miR073-1-5p	TAATATAGGAACGTTATTGAC	0	0.968161	0.522526	1.43041	TTCCGTCCCATAATATAGGAACGTTATTGACACTGAGTACAACTTTATACTAAAGTTGAGATTGTCAATAACGTTCCTATATTATGGGACGGAGA	((((((((((((((((((((((((((((((((.......((((((((...))))))))....)))))))))))))))))))))))))))))))).	gi|141697051|gb|CJ786097.1|CJ786097:109:203:+	-58.3
Ta-miR073-2-3p	CAATAACGTTCCTATATTATG	0	0.0691544	0	0.0752847	CTCCGTCCCATAATATAGGAACGTTATTGACAATCTCAACTTTAGTATAAAGTTGTACTCAGTGTCAATAACGTTCCTATATTATGGGACGGAA	.(((((((((((((((((((((((((((((((....((((((((...)))))))).......))))))))))))))))))))))))))))))).	gi|141697051|gb|CJ786097.1|CJ786097:109:202:-	-59.6
Ta-miR073-2-5p	TAATATAGGAACGTTATTGAC	0	1.17562	0.45721	1.43041	CTCCGTCCCATAATATAGGAACGTTATTGACAATCTCAACTTTAGTATAAAGTTGTACTCAGTGTCAATAACGTTCCTATATTATGGGACGGAA	.(((((((((((((((((((((((((((((((....((((((((...)))))))).......))))))))))))))))))))))))))))))).	gi|141697051|gb|CJ786097.1|CJ786097:109:202:-	-59.6
Ta-miR073-3-3p	GAATAACGTTCCTATATTATG	0	0.0691544	0	0	CTCCGTCCCATAATATAGGAACGTTATTGACACTGTACAACTTTATACTAAAGTTGAGATTGTGAATAACGTTCCTATATTATGGGACGGAGG	((((((((((((((((((((((((((((.(((.(.(.((((((((...))))))))).).))).)))))))))))))))))))))))))))).	gi|39568914|gb|CK206524.1|CK206524:269:361:-	-58.8
Ta-miR073-3-5p	TAATATAGGAACGTTATTGAC	0	0.968161	0.522526	1.43041	CTCCGTCCCATAATATAGGAACGTTATTGACACTGTACAACTTTATACTAAAGTTGAGATTGTGAATAACGTTCCTATATTATGGGACGGAGG	((((((((((((((((((((((((((((.(((.(.(.((((((((...))))))))).).))).)))))))))))))))))))))))))))).	gi|39568914|gb|CK206524.1|CK206524:269:361:-	-58.8
Ta-miR074-3p	TAAAAACATTCTTATATTTTC	0	0	0	0.150569	CTCCGTTCCATAATATAAGAACGTTTTTTACACTAGTGTAGTGTTAAAAACATTCTTATATTTTCGGAAAGAGGGAGT	((((.((((..((((((((((.((((((.((((((...)))))).)))))).))))))))))...))))....)))).	gi|14315055|gb|BG907379.1|BG907379:181:258:+	-28.4
Ta-miR074-5p	TAATATAAGAACGTTTTTTAC	0	2.07463	1.76352	4.36651	CTCCGTTCCATAATATAAGAACGTTTTTTACACTAGTGTAGTGTTAAAAACATTCTTATATTTTCGGAAAGAGGGAGT	((((.((((..((((((((((.((((((.((((((...)))))).)))))).))))))))))...))))....)))).	gi|14315055|gb|BG907379.1|BG907379:181:258:+	-28.4
Ta-miR075-5p	TCGCTGTAGTACGCGCAGTCC	0	0.691544	0	0	AAACGGAGACTCGCTGTAGTACGCGCAGTCCCTACCAGCAGCGCTGTTGTAAGGGGGTCCCATGACATCGAGAACAGCGCAAGGAGTCAGCGCCGTGAAGCAGTGCAGGTTGCCTCCGTTC	.(((((((.((((((((..(((((((.(.((((.......((((((((.(...(..(((....)))..).).)))))))).))).).).))).))))..)))))).)).....))))))).	gi|143297593|gb|CJ803065.1|CJ803065:62:182:-	-44.6
Ta-miR076-3p	CTGCTGAAGTTACTCCCATTG	0	0	0	0.0752847	GAAGATCGCATTGGGACATGTGATGTTACAGTAACTACCTAAGTTACTCAAACTACCTCTCTCCTCATTAACTCAATGCGACAGAAGCAAATTTTCTGAGTTGGAATCGATGTTACTGCTGAAGTTACTCCCATTGTGACTAGTCTTA	.(((((((((.(((((...(((((.((((((((((......((((.....)))).............((((((((.(((.......))).......)))))))).......))))))).))).)))))))))).)))))....)))).	gi|143385506|gb|CJ828237.1|CJ828237:67:214:+	-35.8
Ta-miR076-5p	TTGGGACATGTGATGTTACAGTA	0	0.760698	0	0.677563	GAAGATCGCATTGGGACATGTGATGTTACAGTAACTACCTAAGTTACTCAAACTACCTCTCTCCTCATTAACTCAATGCGACAGAAGCAAATTTTCTGAGTTGGAATCGATGTTACTGCTGAAGTTACTCCCATTGTGACTAGTCTTA	.(((((((((.(((((...(((((.((((((((((......((((.....)))).............((((((((.(((.......))).......)))))))).......))))))).))).)))))))))).)))))....)))).	gi|143385506|gb|CJ828237.1|CJ828237:67:214:+	-35.8
Ta-miR077a-3p	ATTATGGGACAGAGGGAGTAA	0	1.5214	1.56758	1.43041	GACGAGAAGTACTCCCTCCGTCCGATAATATAAGAGCGTGGCAAAAAACGCTCTTATATTATGGGACAGAGGGAGTAATATTTAGATA	.....(((.(((((((((.((((.(((((((((((((((........))))))))))))))).)))).)))))))))...))).....	gi|32771113|gb|CD923349.1|CD923349:369:456:-	-47.8
Ta-miR077b-3p	ATTATGGGACAGAGGGAGTAG	0	0	0	0.602278	TCCTTGTAAGGTACTCCCTCCGTCCCATAATATAGGAGCGTTTTTTACACTAGTGTCGTGTCAAAAACGGTTTTATATTATGGGACAGAGGGAGTAGAAATGAAGTG	...........(((((((((.((((((((((((((((.(((((((.((((.......)))).))))))).)))))))))))))))).)))))))))...........	gi|20433768|gb|BQ237892.1|BQ237892:163:269:-	-52.5
Ta-miR077c-1-3p	ATTATGGGACAGAGGGAGTAT	0	0.968161	0	0	TTATTACTCAGCTACTCCCTCCGCCCCATAATTTAAGGCGTTTTTACATTATGGGACAGAGGGAGTATTTTGTAAGTG	...((((.....(((((((((.(.((((((((.((((.....)))).)))))))).).)))))))))....))))...	gi|143405731|gb|CJ835712.1|CJ835712:4:81:-	-29
Ta-miR077c-2-3p	ATTATGGGACAGAGGGAGTAT	0	0.968161	0	0	GGGAGAACTGTCGAATTTGATTCCTGGCTGCTAGCTACTCCCCACGTCCCATAATATAAGAGCATTTTTTACACTGCTGTCTTATATTATGGGACAGAGGGAGTATTTGTTTCTCC	.((((((..(((((((...))))..))).......(((((((...(((((((((((((((((((..........)))..))))))))))))))))...))))))).....))))))	gi|32779611|gb|CD931847.1|CD931847:135:250:-	-42.9
Ta-miR078-1-5p	AAATAAGTGTCGTGGTTTTA	0	2.97364	1.37163	1.43041	CTCTGTTTCAAAATAAGTGTCGTGGTTTTAGTTCAAATTTAAACTAAAACCACAACACTTAGTTTAGAACGGAGG	(((((((..(((.(((((((.((((((((((((........)))))))))))).))))))).)))..))))))).	gi|143518475|gb|CJ863480.1|CJ863480:40:114:-	-35.8
Ta-miR078-2-5p	AAATAAGTGTCGTGGTTTTA	0	2.97364	1.37163	1.43041	CTCTGTTTCAAAATAAGTGTCGTGGTTTTAGTTCAAATGTACACTAAAACCACAACACTTAGTTTACAACGGAGG	(((((((..(((.(((((((.(((((((((((..........))))))))))).))))))).)))..))))))).	gi|39623498|gb|CK217394.1|CK217394:729:803:+	-31.1
Ta-miR078-3-3p	AAATAAGTGTCGTGGTTTTA	0	2.83533	1.241	1.43041	TGATCGCGTAGAAAACCGAGATGACATTTGCAACTGTATATATTTTCATATGTTATTTTACAATATGTTACTCCCTCGTTTTCAAAATAAGTGTCGTGGTTTTAGCAGCAAAGG	.....((....((((((...((((((((((....((((.((((......)))).....))))...((..((......))...))...))))))))))))))))....)).....	gi|55673566|gb|CV768626.1|CV768626:337:450:-	-18.4
Ta-miR079-1-5p	TCTATCTCAAAATGTAAGACA	0	0.345772	0	0	AAGTACTCCCTCTATCTCAAAATGTAAGACATTTTTTAACACTATCATAGTGTCAAAAAACGTCTTACATCTTGAGACGGAGGAGTAGTTA	((.((((((.((..((((((.(((((((((.((((((.((((((...)))))).)))))).))))))))).))))))..)))))))).)).	gi|143513893|gb|CJ858920.1|CJ858920:39:129:+	-42.3
Ta-miR079-2-5p	TCTATCTCAAAATGTAAGACA	0	0.345772	0	0	AAGTACTCCCTCTATCTCAAAATGTAAGACATTTTTTAACACTATCATAGTGTCAAAAAACGTCTTACATCTGAGACGGAGGAGTAG	...((((((.((..(((((..(((((((((.((((((.((((((...)))))).)))))).))))))))).)))))..)))))))).	gi|93081785|gb|CJ553727.1|CJ553727:1:87:-	-38.3
Ta-miR080-3p	ACTTATTATGGATCGGAGGGA	0	5.87812	0	6.54977	ATTCAGAACCACTTTAATTACTACTCCCTCCGATCCAAAATAAATGTCGCAGTTTTGAACAACCTTAGTTCAACGCAGCGACACTTATTATGGATCGGAGGGAGTATCTGTGA	...((((..............((((((((((((((((.(((((.((((((.((.((((((.......)))))).)).)))))).))))).))))))))))))))))))))...	gi|143792937|gb|CJ958667.1|CJ958667:693:805:-	-54.23
Ta-miR081-3p	CGGGCTTGATGTCGTAGTGCACG	0	0.484081	0	0	AGGCCGAAGTCGGCCACTTTGGGCGTGAGGCCGCCGTCAAGGAGGACGTTGCCGGGCTTGATGTCGTAGTGCACGATCTTCTGCT	.(((.(((((((..((((...(((((.(((((((((((......))))..))..))))).)))))..))))..))).)))).)))	gi|143795097|gb|CJ961025.1|CJ961025:656:740:+	-34.8
Ta-miR082-3p	CCCCCTCTGGTACTTATTGGCT	0	0.691544	0	0	TGAGTTATATACCAGAAGATGGGCACCGGAGGTGGGCCGAGGGGGCTACTACCCACCATGGCGCACCTGGGCTACCTGGCGCGCCCAGGTAGGTTGTGCCCACCTGACCCCCCTCTGGTACTTATTGGCTCCAATAATTC	.(((((((.....((..((((((.((((((((.(((.(.(((((((.((.(((.(((..(((((.((.((....)).)).)))))..))).))).)))))).)))).))).)))))))).))))))..))...)))))))	gi|19947733|gb|BJ209333.1|BJ209333:37:176:-	-69.3
Ta-miR083-5p	AGTCTGTTCAGATCGGAGGGG	0	0.829853	0	0	TGGCCGTTTCAGTCTGTTCAGATCGGAGGGGTTCTTTGCGCGAGTCCCCCGCCTGTCTGGGTAAACTGAGGCGGCCT	.((((((((((((.((..(((((.((.((((..(((.....)))..)))).)).)))))..)).)))))))))))).	gi|19948907|gb|BJ210283.1|BJ210283:141:217:+	-47.2
Ta-miR084-5p	ATAATATAAGACGTTTTTTGACA	0	1.17562	0	0	CCTCCATAACATAATATAAGACGTTTTTTGACACCATGACAGTGTCAAAAACTTCTTATATTATGTTACAGAGA	.(((..(((((((((((((((.((((((.(((((.......))))))))))).)))))))))))))))..))).	gi|20049739|gb|BJ231602.1|BJ231602:42:115:+	-31.2
Ta-miR085-3p	ACAAATGATGATAGCAAGACAG	0	2.76618	0	0	CTTTGGCTTCCCTCCGTGAAGCTGGTCTAGTAGTCTTAAGAACATCATCAGTATGTTTCTCATACCAATTTGATTGATCTGTTTTTTAATTTTCTGGTTGGTGATCATGAAAACAAATGATGATAGCAAGACAGGGACATCAGA	....((((((.......)))))).((((....(((((..(...(((((((...(((((.(((((((((((.((((((........))))))....)))))))....)))))))))..)))))))..))))))..))))......	gi|20083078|gb|BJ261623.1|BJ261623:333:476:-	-35.4
Ta-miR086-5p	ATGACTCAACTTTATACTAAC	0	0.829853	0	0	TCCAAGATAAATGACTCAACTTTATACTAACTTTAACATAAACTTAGTACAAAGATGAGTCATCTATTTAAAACGGAG	(((.(((((.((((((((.((((.((((((.((((...)))).)))))).)))).)))))))).))))).....))).	gi|20298739|gb|BQ161682.1|BQ161682:71:148:+	-22.4
Ta-miR087-3p	ACTTACTCTGGATCGGAGGGA	0	2.07463	0	0	GGATTGTATTACTACCTCTGATCCATAATAAGTGTTGCAGTTTTGAACTAGTCCCAGTTCGAAACTGCGACACTTACTCTGGATCGGAGGGAGTATCAAGTT	...(((...((((.(((((((((((.(.(((((((((((((((((((((......))))))))))))))))))))).).))))))))))).)))).)))...	gi|20432067|gb|BQ236191.1|BQ236191:121:222:-	-55.6
Ta-miR088-3p	GAGCGGTTCACCGGCGCTGCA	0	0.207463	0	0	AGTGCAGCGTTGATGAACCGTCCGGGCCTCCTCCGAGGCCGGAGCGGTTCACCGGCGCTGCACA	.(((((((((((.(((((((..(.((((((....)))))).)..))))))).))))))))))).	gi|21833469|gb|AL821700.1|AL821700:486:549:-	-49.4
Ta-miR088-5p	CAGCGTTGATGAACCGTCCGG	0	1.03732	0.979736	1.9574	AGTGCAGCGTTGATGAACCGTCCGGGCCTCCTCCGAGGCCGGAGCGGTTCACCGGCGCTGCACA	.(((((((((((.(((((((..(.((((((....)))))).)..))))))).))))))))))).	gi|21833469|gb|AL821700.1|AL821700:486:549:-	-49.4
Ta-miR089-5p	CGCAAAACTGTAACCATAGAG	0	1.93632	1.43695	0	TTTGGCTTTACGCAAAACTGTAACCATAGAGCTCTCCACCAGCCAAATATGCATATAGATTAGCCTATTTCATTCCGTTACTCTCTATGTGTTACTTTGCCAGCATAT	....(((....(((((...((((((((((((.............(((((.((.((.....)))).)))))............))))))).)))))))))).)))....	gi|21835584|gb|AL816468.1|AL816468:302:409:+	-20.91
Ta-miR090-1-5p	CACTTGTTTTGGGACGGAGGG	0	1.45224	0	0.677563	AAAGTTGAGACACTTGTTTTGGGACGGAGGGAGTATATGGTAGGTGCTACCATGCCCTTGCTCAGGCTGGAACTTCGTCCGAAGAAGGGTATGTCTGAAGAAC	....((.(((((((..((((.((((((((......((((((((...)))))))).((..((....)).))..)))))))).))))..)))..)))).))....	gi|222367894|gb|GH729465.1|GH729465:182:284:+	-35.7
Ta-miR090-2-3p	CACTTGTTTTGGGACGGAGGG	0	1.45224	0	0.677563	AAAACATACTCCCTCTGTCCCAAAAATGTCTCAACTTTTAGTAACATTAGTACTAAAGTGAGAACACTTGTTTTGGGACGGAGGGAGTATATGGT	.....((((((((((((((((((((.(((((((...(((((((.......))))))).)))).)))....)))))))))))))))))))).....	gi|32672262|gb|CD897934.1|CD897934:495:589:-	-46.2
Ta-miR091-3p	CAGGAGGTCGCCGCAGACGCT	0	0.62239	0	0	CCGGCAGCGGAGAGCCTCTGGGGCGACCTGCTCCCGGAGATCCAGTCGGAGATCCTGTCGCGGGTGCCATACCGGTCGCTCTGCCGCTTCAAGTGCGTGTCCACGGCGTGGCTGGCGCTCTGCTCCGACCCGGCCGTCCGCAGGAGGTCGCCGCAGACGCTCTCCGGCTTC	..(((..((((((((.((((.((((((((.((..((((...((.(((((((..........((((((((..(((((((....(((((.......))).))...)))).))).))))))))..)))))))..))...)))).)).)))))))).)))).)))))))))))..	gi|222368510|gb|GH728339.1|GH728339:162:332:+	-86.9
Ta-miR093-5p	CGGGCGCGGCCGAGGCGGTGGA	0	0.345772	0	0	GACGCGGCGACGGGCGCGGCCGAGGCGGTGGAGGTCGCCAAGCCGGCGCTCATGCGGCGGCTCGACCTGCCCGCGCGCAACCTCCGCCTCCTCGACCCGCTCTTCGTCTACCCCTCCGCCATCCTCGGCCGCGAGCGCGCCGTCGTCT	(((((((((.((..(((((((((((.((((((((..........((((....(((((((((.......).)))).)))).....)))).....(((.........)))....))))))))..)))))))))))..))))))).)))).	gi|222371704|gb|GH732967.1|GH732967:242:389:+	-82.1
Ta-miR094-1-3p	TTCAGTTTTCTCCAACATCTTA	0	1.45224	2.74326	5.64635	GCACGAGGATTTTAGTAGTAGCTAGCTCCGCAAGTAAGAGTTGTGGGAAACTGAACTCTTCTCCCATGTCCCCAGACACTCATTTCTTCACGAGTTCAGTTTTCTCCAACATCTTATCTTCAACGC	((..(.(((..(((((....))))).))).)..((((((((((..(((((((((((((........((((....)))).............)))))))))))))..)))).)))))).......))	gi|25149453|gb|CA597098.1|CA597098:1:126:+	-36
Ta-miR094-2-5p	TTCAGTTTTCTCCAACATCTTA	0	1.45224	2.74326	5.64635	TCTTCACGAGTTCAGTTTTCTCCAACATCTTATCTTCAACGCTGTCTGGCCCTCGCAACTTGGAAAATTTTGGCAGATGAATTTGAGTGTTGGATGGGACCAAATCTTACCGCCGGGTGTGGCAAGATTTGGTTTCCTCCAATATCTTATGTTCATATGTCAGACACTGAGTGTTAGCTACAACAAGTGATAGTTGGATGGACACCTGGGCCTGTCTCAAGAA	((((.(((.((((((..((((((((((((...........(((....)))....((.(((..(.....(((((((.((((((.(((((((((((.(..((((((((((.((((.....)))).))))))))))..).))))))).)))).)))))).)))))))..)..)))....))..........))).)))))).)))...)))))).)))...)))).	gi|25149453|gb|CA597098.1|CA597098:85:307:+	-75.4
Ta-miR095-5p	AGTGTTGGATGGGACCAAATC	0	0.553235	0	0	GATGAATTTGAGTGTTGGATGGGACCAAATCTTACCGCCGGGTGTGGCAAGATTTGGTTTCCTCCAATATCTTATGTTCATA	.((((((.(((((((((((.(..((((((((((.((((.....)))).))))))))))..).))))))).)))).)))))).	gi|25149453|gb|CA597098.1|CA597098:160:241:+	-40.3
Ta-miR096a-1-3p	GACAAGTTTTTTCGGACGGA	0	0.760698	1.89416	2.71025	ATACTTTCTCCGTCCGAAAAAACTTGTCGCTCCAATGGATGTGTCTAGCACCAAGTTAGTGCCAGATACATTGATGCTAAATATATTCATTCGAGAAACAAGTTTGAGACAAGTTTTTTCGGACGGACAGCAAGTCT	..((((.(((((((((((((((((((((.(((.(((((((((((.(((((.(((....(((.....))).))).))))).))))))))))).)))...((....)).))))))))))))))))))))..).))))..	gi|25157312|gb|CA602150.1|CA602150:189:325:+	-54.5
Ta-miR096a-2-5p	GACAAGTTTTTTCGGACGGA	0	0.760698	1.89416	2.71025	CCATTGGAGCGACAAGTTTTTTCGGACGGAGAAAGTATTTACTAGTTGGTGGAATGATGGAGGACAGGAGTACGAGTGACATTATACTAGTACTACGGCGTCTTGAACAAACTGGGCGGGCACATGATTGCGTCCGCATTAGTCGATGGCTCGGATCTTACCATGGTATCATTGCGACGTATACTAGTACTCAGTACTACTCCCTCCGTTCGAAATTACTTGTCGC	........(((((((((..((((((((((((......((((((....)))))).....((((......(((((((((........(((((((.((((.(((..(((....(((((((((((.((....)).)))))).)))))(.((((...........)))).)..)))..))).))))))))))))))).))))).))))))))))))))))..)))))))))	gi|25157312|gb|CA602150.1|CA602150:1:226:-	-85.6
Ta-miR096b-3p	GACAAGTTTTTTCGGACGGAG	0	1.38309	0	0	GACTTGCTGTCCGTCCGAAAAAACTTGTCTCAAACTTGTTTCTCGAATGAATATATTTAGCATCAATGTATCTGGCACTAACTTGGTGCTAGACACATCCATTGGAGCGACAAGTTTTTTCGGACGGAGAAAGTATTTA	....((((.((((((((((((((((((((..........(((......)))........((..(((((..(((((((((.....)))))))))......)))))..))))))))))))))))))))))...))))....	gi|25157312|gb|CA602150.1|CA602150:186:324:-	-54.5
Ta-miR098-3p	AGATGATTTTCGATATTATACT	0	0.414926	0	0	GTTCAGACGGCATGACTTTGAGAACTTCATCTCCACCGCGGACCTGGTTCTAATTCAAACAGAAACCATATTTCATTACTACCTCCGTTCAAAAATATAAGATGATTTTCGATATTATACTCCATATATGA	........((.((((..(((((((..((((((.....(((((...(((..((((.......((((.....))))))))..))))))))...........)))))))))))))..))))...))........	gi|25197036|gb|CA618740.1|CA618740:95:225:+	-18.4
Ta-miR099-5p	ATATTATGCAGATTGAAGAT	0	0.62239	0.653157	1.9574	GTTCATCCCAATATTATGCAGATTGAAGATATGTTTAGTATTCNCCCAAAACCCGTGGACCGGTATATGTGTAGTGCTATATTGGACATCCATTCCAGTCAATGCTTTGGGGCCCCAAACCAAATTCACTTGCCAATCAGGAAGCGCCCGCTTATTCAGCGAGAACAGCGGGGTACACCGTAAAGTACGTGAGGTCGTGGAGCAAAGCTGGACTGCAGACTAAGTCGCTGCATCCCAGTTGTGATGCCAGCTAATTGCCCGTTAGCGCCTTGAGTCCTATGTACTTGAACTGCTTGCAAGGTAATTAAAATGTTACATCATGCTTGTTGTCGTGTATGTTGTTGGGAGTGACA	(((..((((((((.(((((((((..(((.((((....(((....((((((...(((.(((.((...((((.(((((...))))).)))).....)).))).))).))))))...........((((..(((((.((.(((...((.((((((..(((.....))).))))))))........((((((((.(((.(..((..((.((((((..(((((.(......))))))..)))))).))...)).((((((.....)))))).......).)))))))))))...))).)))))))..)))).......)))..)))))))...))).)))))).))))))))..))).	gi|25418264|gb|CA696478.1|CA696478:109:461:-	-103.9
Ta-miR100-1-3p	ATCTGGGACGCCTTCGCGGCC	0	0.138309	0	0	TTCGGGACGGCCGCGTCGGCGTACCAGGTGGAGGGCATGGCGAGGCAGGGCGGCCGCGGGCCCAGCATCTGGGACGCCTTCGCGGCCATACCGGGG	(((((...(((((((..(((((.(((((((..((((....((.(((......))).)).))))..))))))).)))))..)))))))...))))).	gi|25435400|gb|CA713607.1|CA713607:130:225:+	-59.6
Ta-miR100-1-5p	CCGCGTCGGCGTACCAGGTGG	0	1.93632	1.37163	4.59237	TTCGGGACGGCCGCGTCGGCGTACCAGGTGGAGGGCATGGCGAGGCAGGGCGGCCGCGGGCCCAGCATCTGGGACGCCTTCGCGGCCATACCGGGG	(((((...(((((((..(((((.(((((((..((((....((.(((......))).)).))))..))))))).)))))..)))))))...))))).	gi|25435400|gb|CA713607.1|CA713607:130:225:+	-59.6
Ta-miR100-2-5p	CCGCGTCGGCGTACCAGGTGG	0	1.93632	1.37163	4.59237	TTCGGGACGGCCGCGTCGGCGTACCAGGTGGAGGGCATGGCGAGGCTGGGCGGCCGAGGGCCCAGCATCTGGGACGCCTTCGCAGCCATACCAGG	...((...(((.(((..(((((.(((((((..((((....(..((((....))))..).))))..))))))).)))))..))).)))...))...	gi|32690561|gb|CD916237.1|CD916237:126:220:+	-50.7
Ta-miR101-3p	CTTATTTTGGGATGGAGGGAG	0	0.899007	0.522526	0.602278	TACTGATATACTCTCTCCATCCCAAAATAAGCATCTTTGATTTAGTAGATGCTTATTTTGGGATGGAGGGAGTGCTTGCCTT	........((((((((((((((((((((((((((((..........))))))))))))))))))))))))))))........	gi|32665785|gb|CD894348.1|CD894348:32:113:+	-47.2
Ta-miR102-3p	TAAGCGCGTTGGCGTCGAACG	0	0.0691544	0	0	GGTCAGCCCCTTCGCCGGTAGCGCGTTTTCCCTTGCGGTAAGCGCGTTGGCGTCGAACGGGTTGCCA	((.((((((.((((.((.((((((((((.((.....)).)))))))))).)).)))).)))))))).	gi|32686470|gb|CD912146.1|CD912146:329:395:+	-37.8
Ta-miR102-5p	TTCGCCGGTAGCGCGTTTTCC	0	1.10647	0.979736	0.602278	GGTCAGCCCCTTCGCCGGTAGCGCGTTTTCCCTTGCGGTAAGCGCGTTGGCGTCGAACGGGTTGCCA	((.((((((.((((.((.((((((((((.((.....)).)))))))))).)).)))).)))))))).	gi|32686470|gb|CD912146.1|CD912146:329:395:+	-37.8
Ta-miR103-3p	CTTGGGACAAGCTTTTTCGGA	0	0.899007	0	0	TACTCCCTCCATCCGAAAAAGTGTGTCCCTCGAATGGATGTATCTAGCACCAAATTACTGCTAGATACATTCATTTGATGGACAAGCTTGGGACAAGCTTTTTCGGACCAAGGGAGT	.(((((((...(((((((((((.((((((((((((((((((((((((((.........))))))))))))))))))))...........)))))).)))))))))))...)))))))	gi|32772616|gb|CD924852.1|CD924852:336:452:-	-63.5
Ta-miR104-1-3p	ACTTATTTTGGGATGGAGGGA	0	1.79801	0	0	AAAGTTGTACTCCCCTCTGCTCCAAAATAAGTGTCCTGACTCAATACAAAGTTGTACTAAATCAACAACACTTATTTCTTATTTCCAAAATAAGTGTCACTCAGTACAAAGTTGCACTAAATCAACAATACTTATTTTGGGATGGAGGGAGTAGTANATT	.......(((((((.((((..(((((((((((((..(((.......(((..(((((((.........((((((((((..........)))))))))).....)))))))..))).......)))...)))))))))))))..))))))))))).......	gi|38985415|gb|CK159345.1|CK159345:514:673:+	-48.48
Ta-miR104-2-3p	ACTTATTTTGGGATGGAGGGA	0	1.79801	0	0	AAAGTTGTACTCCCTCTGCTCCAAAATAAGTGTCGCTGACTCAATACAAAGTTGTACTAAATCAACAACACTTATTTCTTATTTCCAAAATAAGTGTCACTCAGTACAAAGTTGCACTAAATCAACAATACTTATTTTGGGATGGAGGGAGTAGTAAATT	.......(((((((((((..(((((((((((((.(.(((.......(((..(((((((.........((((((((((..........)))))))))).....)))))))..))).......))).).)))))))))))))..))))))))))).......	gi|93181856|gb|CJ695531.1|CJ695531:303:462:+	-53.78
Ta-miR106-3p	CCATCCCTCAACTCCGCCGCC	0	0.207463	0	0	GAGGGAGGGNCGGTGGAGCTGGTTGATGGACATGCGGCGGTGGCGGCAAAGGGGACCAAAGTCTTTATATTTTAGGACTTTTGTCCCTTCGCCGCCGCCGCCACCTCCCATCCATCCCTCAACTCCGCCGCCTCTCTCTCT	(((((((((.((((((((.(((..((((((...(.((((((((((((..(((((((.((((((((........)))))))).))))))).)))))))))))).)......))))))..))).)))))))).))))))))).	gi|39571642|gb|CK209252.1|CK209252:381:521:-	-89.7
Ta-miR107-1-5p	AAAATACTTGTCGGAGAAATG	0	9.47415	0	0	CCTCTGTCTGAAAATACTTGTCGGAGAAATGGATATATCTAGATGTATTCTAGTTCTAGATACATCCATTTTTATCCATTTCTCTGACAAGTATTTTCTAGACGGAGGG	(((((((((((((((((((((((((((((((((((......(((((((.(((....))))))))))......)))))))))))))))))))))))))).))))))))).	gi|45802875|gb|CN012843.1|CN012843:403:511:+	-65.6
Ta-miR108-5p	TGTGTCTCAACTGCGGGTCGC	0	0.414926	0	0.451708	GAATCAAGCATGTGTCTCAACTGCGGGTCGCTGCCAGCGCATCGCACGCTGCCATGGGAGCCACCTGGAAGGGGCAGTCCGGTGCCCTCCAAACCTGTCTTCCTGGCTTCCTCCTTCCTATTGCCTGCCTCGCCGCTCATATCACCCACCAGGTTTCTTCTGCAGCTAGAATCCCTCAAAAGCCTGGGCGGAGGGTGGAGGTTCGCCGGCGCGGGCGGCGGGCGGCGGCCAACCGTAGCCTGCGTTTCCCGGACGCGTGGGTCGACG	........(((((((((.(((.((((((..(.((....))...((.(((((((..((((((((...((((((((((......)))))...........)))))))))))))...........(((.((((((((((((.((((..((.((((((((.(((((....)))))........))))))))..))..)))))))......))))).))))))).))))))))).....)..)))))))))....)))))))))........	gi|55606295|gb|CV764373.1|CV764373:90:356:-	-107.7
Ta-miR109-5p	TCTGTAAACTTGTATAAGAGC	0	0.484081	0	0.526993	TGATACTTCCTCTGTAAACTTGTATAAGAGCGGTTAGATCACTAAAGTAGTGATCTAAATGCTCCTATATTAGTTTACCGAGGGAGTACTT	...(((((((((.(((((((.(((((.(((((.(((((((((((...))))))))))).))))).))))).))))))).)))))))))...	gi|55673511|gb|CV768571.1|CV768571:613:703:+	-47.3
Ta-miR111-3p	ATCTTCTATCGTGGGACGAAG	0	1.31393	0	1.12927	AATGTACTCCCTCCGTCCCACAATAGAAGATTGTTTTTCAAGCTTACATAGCTTGAAAAACGATCTTCTATCGTGGGACGAAGGGAGTAGTTA	....((((((((.((((((((.((((((((((((((((((((((.....)))))))))))))))))))))).)))))))).))))))))....	gi|55674480|gb|CV769540.1|CV769540:500:592:+	-63
Ta-miR111-5p	CCGTCCCACAATAGAAGATTG	0	0.0691544	0	0.301139	AATGTACTCCCTCCGTCCCACAATAGAAGATTGTTTTTCAAGCTTACATAGCTTGAAAAACGATCTTCTATCGTGGGACGAAGGGAGTAGTTA	....((((((((.((((((((.((((((((((((((((((((((.....)))))))))))))))))))))).)))))))).))))))))....	gi|55674480|gb|CV769540.1|CV769540:500:592:+	-63
Ta-miR112-1-3p	TTGAGACATTTATTTTGGGAC	0	1.10647	1.37163	2.78553	TTATTCCCTCCGGTCTCGGAAATAAGGTTTTCAACTTTGTATTAGGAGTTAGTCCAAAGTTGTATTAATTTGAGACATTTATTTTGGGACAGATGGTGTA	.(((.((.((..((((((.((((((((((((((((((((.(((((...))))).)))))))).........))))).))))))))))))).)).)).)))	gi|55678787|gb|CV773847.1|CV773847:710:809:-	-23.3
Ta-miR112-2-3p	TTGAGACATTTATTTTGGGAC	0	1.10647	1.37163	2.78553	TTACTCCCTCGTTCTCGAAATAAGTGTCTCAACTTTGTTTAGAGGTAGTACAAAGTTGTATTAAGTTTGAGACATTTATTTTGGGACAGATGGTGTA	.(((.((.((..(((((((((((((((((((((((......))).(((((((....)))))))...))))))))))))))))))))..)).)).)))	gi|55677016|gb|CV772076.1|CV772076:718:814:-	-35.3
Ta-miR114-5p	GAAATACTTGTCGGAGAAAT	0	3.25026	4.11489	6.09806	GATTAGTACGGAAATACTTGTCGGAGAAATAGATTTATCTATGGATTTTAGTTCTCAAATACTTTCTTTTTTATCTATTCCTGCGACAGGTATTTTTGGACCTACAGCTTTGGATGATCA	(((((...(((((((((((((((.((.(((((((........(((....(((........))).))).....))))))).)).)))))))))))))))..((.........)).))))).	gi|55687587|gb|CV782647.1|CV782647:389:508:+	-34.22
Ta-miR115-3p	TTTCTCTGACAAGTATTTTCT	0	0.207463	0	0	CCTCTGTCTGAAAATACTTGTCGGAGAAATGGATATATCTAGATGTATTCTAGTTCTAGATACATCCATTTTTATCCATTTCTCTGACAAGTATTTTCTAGACGGAGGG	(((((((((((((((((((((((((((((((((((......(((((((.(((....))))))))))......)))))))))))))))))))))))))).))))))))).	gi|45802875|gb|CN012843.1|CN012843:403:511:+	-65.6
Ta-miR116-3p	ACCCTTATTATGGATCGGAGG	0	0.829853	0	0	CTAGCTACTCCCCCCGATCCAAAATAAGTGTCACGGTTTTGAACTGGGGTCAGTTCAAAACTGCGACCCTTATTATGGATCGGAGGTAGTAGTTGT	.((((((((.((.((((((((.((((((.(((.(((((((((((((....))))))))))))).))).)))))).)))))))).)).)))))))).	gi|89920002|gb|DY742248.1|DY742248:157:252:+	-55.8
Ta-miR117-3p	TTTAGACTAGAAATAGAGCAG	0	0.414926	0	0	TTGCATAGGGTAAGGGTAAGGCGATGTGAGTAGTTTCAGCAGATGGGGTTATCACCTACCAGCTCCCTCCGGTTACAACTTTCGGCAGTAATATTTCGGCATTCCTCCCCATCAGAAATTTCCCAAAGTGCACTATTTTTACATCCAAAACCATCTTTTGCTGTTTTAACAGGGGTAACTGAATAAGTTACTGGAATTATTGTAGAGGAACTTTAGACTAGAAATAGAGCAGACTTATGCAG	.((((((((....(((....((....((((....)))))).(((((((......((..........((((((.........)))).)).........)).......)))))))........)))....(((.(((((((((..((.(((....((((((((.(((((......(((((((.....))))))))))))....))))))))..))).)).))))))))).)))..)))))))).	gi|92491192|gb|CJ531014.1|CJ531014:60:301:+	-56.73
Ta-miR118-3p	AAAAAATATGGGTTCAAGATT	0	0.553235	0	0	CCTTCTCCCAGAATCTTGAATCCATGTTTTTACAATCCTAAGCTCTTTACATCCTAACTAACTAGGATTGAAAAAAATATGGGTTCAAGATTCTAGGAGAAG	.(((((((.((((((((((((((((((((((.((((((((......................))))))))..)))))))))))))))))))))).)))))))	gi|92492151|gb|CJ547729.1|CJ547729:256:357:-	-48.25
Ta-miR120-3p	TTGCTAAAAATAGGACATAT	0	2.48956	2.87389	8.58246	CAAGTACCCCATATGTCCTATTTTTAGCAAAGTCATGCTAAAATTCATGGAAAATTTCAGCATGACCTTTGCTAAAAATAGGACATATGGAGTACCCG	...((((.(((((((((((((((((((((((((((((((.(((((.......))))).))))))).)))))))))))))))))))))))).))))...	gi|93044920|gb|CJ537877.1|CJ537877:38:135:+	-54.2
Ta-miR120-5p	ATGTCCTATTTTTAGCAAAG	0	0	0.130631	0.0752847	CAAGTACCCCATATGTCCTATTTTTAGCAAAGTCATGCTAAAATTCATGGAAAATTTCAGCATGACCTTTGCTAAAAATAGGACATATGGAGTACCCG	...((((.(((((((((((((((((((((((((((((((.(((((.......))))).))))))).)))))))))))))))))))))))).))))...	gi|93044920|gb|CJ537877.1|CJ537877:38:135:+	-54.2
Ta-miR121-3p	ACACTTATTTTGGACGGAGGG	0	0.691544	0	0	TCCCTCGGTCCTGAAATAACTGTAGTGGTTTTAGTTCCAATTTAAACTAAAATTTACTGAAACCACAACACTTATTTTGGACGGAGGGAGTACTATTT	((((((.((((.(((((((.(((.(((((((((((...(((((......))))).))))))))))).))).))))))))))).)))))).........	gi|93063080|gb|CJ658560.1|CJ658560:1:98:+	-42.3
Ta-miR122a-5p	GCCCGGTCATAGTCAGGTATC	0	0.414926	0	0	TGTCCATTATGCCCGGTCATAGTCAGGTATCTGTCTTTAAATCTTGTGGTTGATACAGTTACATGACCGGTACATAGATGCTA	......(((((.((((((((.((...(((((..((............))..)))))....))))))))))..)))))......	gi|93077395|gb|CJ567377.1|CJ567377:688:770:-	-21.4
Ta-miR122b-5p	GCCCGGTCATAGTCAGGTATCT	0.665409	0	0	0	TGTCCATTATGCCCGGTCATAGTCAGGTATCTGTCTTTAAATCTTGTGGTTGATACAGTTACATGACCGGTACATAGATGCTA	......(((((.((((((((.((...(((((..((............))..)))))....))))))))))..)))))......	gi|93077395|gb|CJ567377.1|CJ567377:688:770:-	-21.4
Ta-miR123-5p	CATGGCCAAGGCCTCTGAGGTTC	0	0.553235	0	0	ATCCCACGGCCATGGCCAAGGCCTCTGAGGTTCGCGTGACCTTTTAGGCCTCGCCCATGGCTATGGTGT	...(((..(((((((.(.((((((..((((((.....))))))..)))))).).)))))))..)))...	gi|93092307|gb|CJ647065.1|CJ647065:117:185:+	-38.2
Ta-miR124-3p	ATTAATATGGATTGAAGGGAG	0	0.345772	0	0	GGAAGAGGAAGAAGATGGCGATACATAATTTTAGTACCCCGTTCCATTCATATTAATTGTGGCTGATCTAGTACAACTTTATACTATATCAACGGCAATTAATATGGATTGAAGGGAGTAACTTTTCG	.((((((.((((..(((......)))..))))..((((((.(((.(((((((((((((((.(.((((.(((((........))))).)))).).))))))))))))))).)))))).))).)))))).	gi|93151476|gb|CJ549865.1|CJ549865:265:392:-	-42.2
Ta-miR125-3p	TATGGATGAAGATATGCACT	0	9.54331	8.75231	0	TTCGGGACTGATCGGTCGCTATGCGTCCATGCTGTCTTTCTGCAATTCTGAAGCCAAATTGAACAGCTTTTGAGTGTTTAGTTGAATTGTCATGCATTCTTCAGTATGTTATTTTTTTTGGACACTGTGCTACAGATTTCAAATGTTGTGTGGTATGGATGAAGATATGCACTGGGCTCCGAG	.((((..((...((((.(((((.((((((((((.........(((((.((....))))))).(((((.((((((.((((((..(((.((.(((((........))))).)).)))..)))))).(((.....)))..)))))).)))))..))))))))))...))).))))))))..)))).	gi|93157190|gb|CJ555032.1|CJ555032:348:530:-	-49.5
Ta-miR126-3p	AGAGAGAAGGAAGGAGAGGAGA	0	0.553235	0	0	ACTCCCTTCCTCCTTCTCCTTCCTCCCTCGTCTGCCGCCGCCACTCCCTCCCTCCTCATCGCCCTGCCTCCGCCCTAGGAGCTTCGCCGCCTCCCTCGTGCTCGTCCTCTCATCTCCCATGGAGGGGAGGGGTGGGGATGTAGTGGAAGGAGGAAGCCAGAGATGTTGCTGCTGCTGACGTCCATGTAGATGTTGTTGCTGTGGATCGAGAAAGCAAAGAAATTANGGGGAGGATGTGAGAGAGAAGGAAGGAGAGGAGAGGTCAGGGAG	.((((((.((((((((((((((((.((((....((....))(((..(((((((...((((.....((.(((......)))))...((..(((((.((.(((((((((((.(..(((((......)))))..).))))))).)))))).)))))..))....))))...((..((((..(((((((((((......)))).))))).))....)))).)).......)))))))..))).))).).)))))))))))).))))..))))))	gi|93159250|gb|CJ630036.1|CJ630036:18:287:+	-116.9
Ta-miR127-5p	TTGACGCTCAAACGGATGTAT	0	1.79801	0	2.25854	CCCATATTAATTGACGCTCAAACGGATGTATCTCGACGTATTTCAGACTTTCAGTGCTAGATACATCCGTTTGAGTGTCAATTAATATGGGA	(((((((((((((((((((((((((((((((((....(((((..........))))).))))))))))))))))))))))))))))))))).	gi|93214896|gb|CJ528093.1|CJ528093:54:145:-	-55.1
Ta-miR129-5p	TTTGTAAACTTTCATAAGACG	0	1.65971	0.91442	1.20456	ATGTACCCCCTTTGTAAACTTTCATAAGACGTCTAAGGTCACGCTTTAGTGACCTAAACCGTCTTATAAAAGTTTACGGAGGGAGTACTA	..((((.(((((((((((((((.((((((((..(.(((((((......))))))).)..)))))))).))))))))))))))).))))..	gi|93266299|gb|CJ521946.1|CJ521946:32:121:+	-49.3
Ta-miR130-3p	CTTTTTTTGGATCGGAGGGAG	0	0.968161	0	0	TAAATGTTACTCCCTCATATCCAAAATAAGTGTCGCAGCTTGGAACTAACCTTAGTTCAAAGTTGCGACACTTTTTTTGGATCGGAGGGAGTATCTTATTT	.(((((.(((((((((..((((((((.((((((((((((((.((((((....)))))).)))))))))))))).))))))))..)))))))))...)))))	gi|9360151|gb|BE400683.1|BE400683:267:367:+	-56.8
Ta-miR131-5p	TAAGTTTCTTAGATACTGGTA	0	0.968161	0	1.27984	GTTTTCTTGTTAAGTTTCTTAGATACTGGTAATCAAGGTAGGAATCTTGCAAGTTTACGAATCGAGTTCAACAGATGGCTTATAAGGTATCTAAGTTGATTACTAGTGTCTAAGCAACTTTGCAAGAGAAG	.(((((((((.(((((.(((((((((((((((((((..((((.((((((.(((((.....(((..........)))))))).)))))).))))..))))))))))))))))))).))))).))))))))).	gi|93738355|gb|CJ541433.1|CJ541433:40:170:-	-53.9
Ta-miR132-3p	TATAAACTTGGTCAAAGTTTG	0	4.63334	0	0	TTAAACCTTACAAAATTTGACCAATTTTTTGGAGAAAACATTTTTATCTAGAAAACAAAACACATATTATTAGATTTACTATAAGCAGTTCCATATTTTATATATTTGGTATTGTAGATATAAATAGTTTCTCTTTATAAACTTGGTCAAAGTTTGCAATGTTTGG	.(((((.((.((((.(((((((((.(((..(((((((..((((.(((((.....................(((.....)))...(((((.(((.((.......)).))).)))))))))).))))..)))))))....))).))))))))).)))).)).))))).	gi|9442556|gb|BE443030.1|BE443030:193:358:+	-35.9
Ta-miR133-5p	TTCTTCCAGGATCGTTCATTA	0	0	0.391894	0	ACAGGGCATGTTCTTCCAGGATCGTTCATTATCTCCACGGTAAGGCGGGGCATCTTCTCTGCAAGCTGTCGGCATGCGCCCAGGGTCAATGAGCACGACGACATCCAAAGGGATCGCATTGTCTCCAGCTTGGCAGCATTTGCCAGCAACGGCTTATTTCCAAATGGGCAGTCCCTGATCTCCAGCTTCTTCAGGCTCTTGCAGCCAGAGAGGATATAATGCAGGCCAAGATCACTGTTCCCAGCAAAGGCGATTGACAGCATCTCAAGACAATTACCATTTGCACCGATTGATTTGAACACGAGATCTGTGAGAAGGCCAGACACAGAGAGGCGCCTAAGGCCCTTG	....(((...((((..((((.(((((((..(((....((((.....(((..((((((((((...(((((.((.....(((((.((..(((((((..(((((.((((....))))....)))))....(((.(((((...))))))))....))))))).))...)))))....(((((............)))))..)).))))))))))))))).....((((..........)))).))).(((((((..((((..............))))..)).)))))))))...))).)))..))))..))))..)))).))).........((((.(((...))))))).	gi|11116818|gb|BF202076.1|BF202076:205:552:-	-111.34
Ta-miR134-3p	ACTGGACGCGTCGGGCGCGT	0	0	1.241	1.05399	ACGCGGCGGCGAGCCGGGCGCGACCGGTGCGTGTTATGGGTGTGCACTGGACGCGTCGGGCGCGTCGGGACCGCG	.((((((((((.(((.((((((.((((((((..(.....)..)))))))).)))))).))).)))))...)))))	gi|12864212|gb|BG262746.1|BG262746:156:230:+	-50.2
Ta-miR135-5p	GCGAGGTGATGATGTTATGTATG	0	0	0.91442	0	TTGGATTCATGCGAGGTGATGATGTTATGTATGATAGTCTGTCAATCCCCTGATGTCACAAGGTGATGACACGCATACATCCCGACAGGCTCTGATCGCATCTGGACTG	..((.(((((((((...((...(((((((((((...((..((((.((.(((.........))).)))))))).)))))))...))))...))...)))))..)))))).	gi|20052880|gb|BJ237209.1|BJ237209:523:631:+	-27.5
Ta-miR136-3p	ATTAATATGGATCGAAGGGAG	0	0	0.522526	0	AGAAATATTACTCCCTCCGATTCCATATTAATTGTCACCAGCTTAGTAACAACTTTTGTACTTAAAGTTATACTAAGTCGACGATTAATATGGATCGAAGGGAGTAGTAAATCA	.((..(((((((((((.((((.((((((((((((((....((((((((..((((((.......)))))).)))))))).)))))))))))))))))).)))))))))))..)).	gi|20097427|gb|BJ272296.1|BJ272296:25:138:-	-51.9
Ta-miR137-3p	ATTCGAGAATCATTGGACGAT	0	0	0.326579	0	AATACGTCGCCGTCGCCGTGCTTCTCGACTGGCGGGAGAAGGCGGCCGTCTCGTGCGGCGGCACGGCGTCGTAGGCAGGCGGCTTGTTGGAACTTGGAACAAGAAATTGTGACTGGTGTCATTCGAGAATCATTGGACGATTCGAATGTAT	.((((((((..(((((((((.(((((((.((((.......((((((((((((.(((((((......))))))).).))))))).))))...(((.(..((((....))))..).))))))).))))))).)).))).)))).)).))))))	gi|20432032|gb|BQ236156.1|BQ236156:107:257:-	-59.3
Ta-miR138-1-5p	TGGACATGTATAACATGGTGG	0	0	0.45721	0	GCCATGGAACTGGACATGTATAACATGGTGGTGCAAGCGGACGGCAGCGTCACATACCAGCTGACCGATCCAACAACGTGGGGCGCATGGGCACACGAGGGGCATCGGCTGTGGGCGTCCATGTCGGAGGACTTCTGGCT	((((.((..((.((((((.((..(((((((((((....((((((((((...........)))).))).)))..(..((((..((......)).))))..).))))).))))))...)).)))))).).)..))..)))).	gi|20436106|gb|BQ240230.1|BQ240230:242:381:+	-50.2
Ta-miR138-2-5p	TGGACATGTATAACATGGTGG	0	0	0.45721	0	GCCATGGAACTGGACATGTATAACATGGTGGTGCAGGCGGACGGCAGCGTCACATACCAGCTGACCGACCCAACAACGTGGGGCGCGTGGGCACACGAGGGGCATCGGCTGTGGGCGTCCATGTCGGAGGATTTCTGGCT	((((.((((((.((((((.((..(((((((((((..((...(((((((...........)))).))).((((......)))))).((((....))))....))))).))))))...)).))))))...)).)))))))).	gi|20436520|gb|BQ240644.1|BQ240644:326:465:+	-49.9
Ta-miR139-5p	AAAGATAAAAAGTTTGAGTGG	0	0	1.17568	0	ACTTCTCAAGAAAGATAAAAAGTTTGAGTGGTCCCCACAGTGTGAACACAGTTTTCAGGAACTGAAAAGGCGCCTGACCTCTGCTCCCATACTTGTGCCACCGGATTTCACTAAAGACTTTATTATCTACTGCGACGCCT	............(((((((((((((.((((((((.(((((((((....(((...(((((..((....))...)))))...)))....))))).)))).....))))..))))..))))))).))))))............	gi|21482485|gb|BQ579168.1|BQ579168:354:493:+	-35.4
Ta-miR140-5p	GCGACGAGTAATTTGGAACGGAG	0	0	0.522526	0	TCCATTTCTGGCGACGAGTAATTTGGAACGGAGGGAGTAGTATGCAATGGTCGACTGGAACTGTGTATTGGAATTACTACCCACAACTTATTCTATACATGTGTTACCAGGCTGTTCAGGGTATGCATGACCAGTAATAAGATACTAAACCAGCTTCGTTCAGTTGAAGACTTACGCCAAGAAAGTAC	....(((((((((..((((..((..((((((((((....((((((..((..((.((((((((((((((.(((((...............)))))))))))).))).))))..))..))..))))))......((((......))))...))..))))))))....))..)))).)))).)))))....	gi|21889982|gb|BQ743195.1|BQ743195:503:690:-	-51.56
Ta-miR141-3p	AAAGAAGTTGAACTAAGGCTA	0	0	1.241	1.9574	TCTTCTCTACAGGCTTTTCTGAAGGAAGATACTGCTATAGTTCCACTTGTTATATTTGATGATGCAATTGGTGATCCTTTATCTACTCTTGACCAGTTTTGCTAATTCATTTTTTGGATCTGGAATCATAATAGAGGTATGCCTAAAATGCATTAGTCTGTATTCAACACTATGCTGATGAGAGGTATAGTCGATGATAGATAGTGTTAAAGATTCTAAATCCGCCCCTTGCTTTTGTGCCCTTAGATATTTGATTTGAGTGTTGGCATCTGTCAATATTTTCTTTTGCAAAGTACACCTCATTAACTTTTTCTCACAATTGCAGGCGTCAAAAAGAAGTTGAACTAAGGCTATTAGAGGAGG	.((((((((.((..(((((.....)))))..))(((.((((((.((((.((...(((((((.((((((((.(((..............(((((.((...(((((((.........((((.(((((((.......(((....))).....((((((.(((((..((...((((((((.......)))))))).))..)))))))))))....))))))).)))).......((......)).(((((((.....))))))).))))))).))))))).............(((((...........)))))...)))))))))))..))))))))).)))).)))))).)))...)))))))).	gi|21890485|gb|BQ743711.1|BQ743711:19:381:+	-93.8
Ta-miR142-3p	ATAGATAAGTTGGAATACAGTA	0	0	0.718473	0.903417	ATGTGTTATTTGCTTATTTTGATGAATCTATGAGTAGTATTGGAGGGTGTGAACCATAGATAAGTTGGAATACAGTATATATTACNC	..(((.(((.(((((((((..((..(((((((.((..(((........))).)))))))))..))..))))).)))).))).)))..	gi|238637166|gb|FG203266.1|FG203266:72:158:-	-18.6
Ta-miR142-5p	CTTATTTTGATGAATCTATGA	0	0	0.0653157	0	ATGTGTTATTTGCTTATTTTGATGAATCTATGAGTAGTATTGGAGGGTGTGAACCATAGATAAGTTGGAATACAGTATATATTACNC	..(((.(((.(((((((((..((..(((((((.((..(((........))).)))))))))..))..))))).)))).))).)))..	gi|238637166|gb|FG203266.1|FG203266:72:158:-	-18.6
Ta-miR145-5p	GGTGTTTCGTCAATATGCAAC	0	0	1.89416	0	TAAGTCATGTGGTGTTTCGTCAATATGCAACGGAGTTGCATGTTGAGCTCCACTTAATTTGT	(((((...((((.((....((((((((((((...)))))))))))))).))))...))))).	gi|25266758|gb|CA681103.1|CA681103:93:154:+	-21.7
Ta-miR146-3p	ACTTATATTTGGGAACAGAGGG	0	0	0.326579	0	TTGATGTACTACCTCTGTTTCTAAATATAAGATGTTTTGGCAGTTTAAATTGAAATGCCAAAACGACTTATATTTGGGAACAGAGNNNGTATCTCTG	..((.((((...(((((((((((((((((((.((((((((((.(((.....))).)))))))))).)))))))))))))))))))...)))).))..	gi|25548686|gb|CA733088.1|CA733088:450:546:+	-43.6
Ta-miR147-3p	CAAATGTTGGCTAGTGATTGGTT	0	0	0.783789	0	TTAAGAGCATGATTGGTTTGATACCAAAATTTGGCATGCCAAGGTTTGGCAAATGCCAAATGTTGGCTAGTGATTGGTTTGTTTCTTGT	.((((((((.(((..(((...((((((.(((((((((((((.....)))))..)))))))).)))).))..)))..))))).)))))).	gi|25552082|gb|CA736484.1|CA736484:133:221:-	-31.2
Ta-miR148-3p	TACTCCTAATGGAGCAGTTGGTA	0	0	0.718473	0	AGTTGCATGAGTGTTTGCCATCAGGTGTAGAGTGCATAGCACATAAGTATAATTGATTCATGTAATTGTGTCTGGCCGTTATAGTTTTGTTCTTTGGGGATCTGCCTCTGCCAAGTAATATCAAAGTCATTTTTCGTGTAATATGGCGAATTTCAGTTGCATCTATAACAATCTCTACTCCTAATGGAGCAGTTGGTAGCC	.(((((.(((.(((...((((.(((.((((((.((.(((.((((((.((((.........)))).))))))))))).(((((((...(((.((..((((.....)))).((((.((.((((.((((....)))).)))).)).)))).......))..))).)))))))...)))))).))).)))).))).)))))))).	gi|32693065|gb|CD918741.1|CD918741:448:648:+	-54.9
Ta-miR149-5p	ATAATATAAGAGCGTTTCTGACA	0	0	0.587841	0	CCTCCGTTCCATAATATAAGAGCGTTTCTGACACTAGCGTAGTGTCAAAAACGCTCTTATATTGTGGGACGGAGGG	(((((((((((((((((((((((((((.((((((((...)))))))).))))))))))))))))))))))))))).	gi|33216706|gb|CF133018.1|CF133018:454:529:+	-57.1
Ta-miR150-3p	GTCAGAAACGCTCTTATATTA	0	0	0.0653157	0	CCGTCCCACAATATAAGAGCGTTTTTGACACTACGCTAGTGTCAGAAACGCTCTTATATTATGGAACGGA	((((.(((.((((((((((((((((((((((((...)))))))))))))))))))))))).))).)))).	gi|33216706|gb|CF133018.1|CF133018:456:525:-	-44.7
Ta-miR151-5p	CATCGTTCTGATGCAGAGACCGG	0	0	0.587841	0.602278	TGACCCTATGCATCGTTCTGATGCAGAGACCGGTGAGTCCCCTTTTTAGAAGAAAAAAAAAACAAGTCGTTGACACCTCAGCCTCGTCCAGGCAGAGGCACGTCGGCGGGAAACCGGGAACGTCCTGGTGCAGACGGTCCGGTAGCAGCACGTGCACGGCCACTCCTCCTAGGCGCACATGGGCCTTGGGTCG	.(((((..((((.(((.(((.(((.(.(((((.....((((.(((((....)))))............((((((.((((.((((.....)))).))))...)))))))))).((((((.....)))))).....)))))).))).))).))))))).((((.(.((.....)).)......))))..))))).	gi|70960374|gb|DR733570.1|DR733570:198:390:-	-70
Ta-miR152-5p	TGACCAAGTTTGTAGAGAAAA	0	0	0.391894	0	TCACAAACTCTGACCAAGTTTGTAGAGAAAACTATTTATATCTACAATACCAAATAGATAAAATATGGAACTACATCTTACGATGGATCTAATGATACATGTTTGATATTCTAGATGTAAATATTTTTCCCCCACAAACTTGGCCAAAGTTTGTGAT	(((((((((.((.((((((((((.(.(((((.((((((((((((.((((.((((((..((..((.((((....((((....))))..))))))..))..)))))).)))).)))))))))))).)))))..).)))))))))).)).))))))))).	gi|93028438|gb|CJ519260.1|CJ519260:76:232:+	-54.7
Ta-miR153-3p	TCTAAACGTTCTTATATTAGT	0	0	0.0653157	0	CTCTGTAAACTAATATAAGAGTGTTTAGATAACTATTTTAGCATTCTAAACGTTCTTATATTAGTTTACGGAGG	(((((((((((((((((((((((((((.....(((...))).....))))))))))))))))))))))))))).	gi|93064383|gb|CJ631755.1|CJ631755:596:669:-	-32
Ta-miR153-5p	TAATATAAGAGTGTTTAGATA	0	0	0.849104	1.80683	CTCTGTAAACTAATATAAGAGTGTTTAGATAACTATTTTAGCATTNTAAACGTTCTTATATTAGTTTACGGAGG	(((((((((((((((((((((((((((.....(((...))).....))))))))))))))))))))))))))).	gi|93064383|gb|CJ631755.1|CJ631755:596:669:-	-32
Ta-miR154-3p	TACAGTTTATGTCCCCGGCAG	0	0	3.20047	8.43189	CCGTAGGATCATNTGGCGAGGGACATACACTGTACAAGTGAATCGCGGCGCGCCCTGCGGCCTGTACAGTTTATGTCCCCGGCAGACGATNTACG	.((((...((...((.((.((((((((.((((((((.((....(((((......))))))).)))))))).)))))))))).))...))..))))	gi|93095780|gb|CJ544247.1|CJ544247:555:649:-	-39.8
Ta-miR155a-1-5p	TATTTCGGTACAGAGGGAGTA	0	0	0.522526	0.978701	CAAAGACATATATTTCGGTACAGAGGGAGTAAAAGGGTATGTTTTTACACATCAATGACGCTGCCCCCTATGTACAGAAATATCCACTGATG	.........(((((((.(((((.((((.(((....(((.(((....))).)))........))).)))).))))).))))))).........	gi|93168691|gb|CJ583612.1|CJ583612:128:219:+	-21.5
Ta-miR155a-2-3p	TATTTCGGTACAGAGGGAGTA	0	0	0.522526	0.978701	ACTTATACTCCCTCTGTACCGAAATAGTTGTCGCAGCTACTCCAGCGACAATTATTTCGGTACAGAGGGAGTATTTAG	.((.((((((((((((((((((((((((((((((..........))))))))))))))))))))))))))))))..))	gi|143669403|gb|CJ917393.1|CJ917393:209:286:+	-52.7
Ta-miR155b-1-5p	TATTTCGGTACAGAGGGAGTAA	0	0	0.522526	0	CAAAGACATATATTTCGGTACAGAGGGAGTAAAAGGGTATGTTTTTACACATCAATGACGCTGCCCCCTATGTACAGAAATATCCACTGATG	.........(((((((.(((((.((((.(((....(((.(((....))).)))........))).)))).))))).))))))).........	gi|93228122|gb|CJ690046.1|CJ690046:452:543:-	-21.5
Ta-miR156-3p	ACACTTTTTTTGGATCGGAGGGA	0	0	0.326579	0.828132	TAAATGTTACTCCCTCATATCCAAAATAAGTGTCGCAGCTTGGAACTAACCTTAGTTCAAAGTTGCGACACTTTTTTTGGATCGGAGGGAGTATCTTATT	.......(((((((((..((((((((.((((((((((((((.((((((....)))))).)))))))))))))).))))))))..))))))))).......	gi|9360151|gb|BE400683.1|BE400683:267:366:+	-56.2
Ta-miR157-3p	ACAAGTTTTTTCGGACAGAG	0	0	0.587841	0	TTATTACTCCCTCGGTCCGGAAAAGGTTGTCCCAAGCTTGTTCCTCAAATGGTTGTATCTAGCGCTAACTTGGTGCTAGATACATCCATATCAAGGACAAGTTTTTTCGGACAGAGGGAGTACTTA	....(((((((((.(((((((((((.((((((......((.....)).((((.(((((((((((((.....))))))))))))).)))).....)))))).))))))))))).)))))))))....	gi|93762255|gb|CJ542073.1|CJ542073:279:404:-	-66.1
Ta-miR160-3p	AGACAAGAATTTTGGAACGGA	0	0	0	0.978701	ACCTCCGTCCCAAAATTCTTGTCTTACATTTGTTTAGAACACTAAAACATGATTAGATACATCCGTATTTAGGCAAATCGAAGACAAGAATTTTGGAACGGAGG	.(((((((.((((((((((((((((..(((((((((((...((((.......)))).(((....))))))))))))))..)))))))))))))))).)))))))	gi|143546294|gb|CJ873431.1|CJ873431:583:686:+	-44.3
Ta-miR160-5p	CGTCCCAAAATTCTTGTCTTA	0	0	0	0.0752847	ACCTCCGTCCCAAAATTCTTGTCTTACATTTGTTTAGAACACTAAAACATGATTAGATACATCCGTATTTAGGCAAATCGAAGACAAGAATTTTGGAACGGAGG	.(((((((.((((((((((((((((..(((((((((((...((((.......)))).(((....))))))))))))))..)))))))))))))))).)))))))	gi|143546294|gb|CJ873431.1|CJ873431:583:686:+	-44.3
Ta-miR161-3p	AGAGATTTCACTATGGACTACA	0	0	0	1.88212	AGGATTGCCTAGTAGTATACGGGGTGAGCGCTTTCTTTGGATTGAGACCTTGTTTCCTGTCAGGGTGTTGGCCGAGTTTTTTATGTTGGAGGTTTGGAGAGTTCAGTTATCAGTTTGGATGCATAGATTGGCTTTTGCTTGTTGGGAATCCGACCCCTTGGCCTTGTACGGTTATGTATTGGATTTACTAACTCTCTAGAGAACTGGGTCATTTCCTGTTTGGAGCATGTGCCAAAAACTGGATTGTTATTTTGGGGAGCATTCTACTCCTTTCGCTTATAAATATAAGCCCTTTTAGAGATTTCACTATGGACTACATATATGTATG	(((....))).(((((...((.((((((..((((....(((...(((...((((((((..(((((...(((((.(((((((.....(((((..((((.(((((((((...((..((((((.(...(((.(((....))).)))..).)))))).....(((((......))))))).))))))))).))))..)))))))))))).)))))..))))).....((((....(((.....)))..)))).....)))))))).)))..)))....((((((....))))))......))))..)))))).)).)))))...........	gi|143563615|gb|CJ878306.1|CJ878306:144:471:+	-91.4
Ta-miR163-5p	AATTCTTGTCTTAGATTCGTC	0	0	0	1.88212	TCAGTCCTAAAATTCTTGTCTTAGATTCGTCTAGACACGGGTATATCTAAGACAAGAATTTTGGAATGGA	(((.(((.((((((((((((((((((((((......))))....))))))))))))))))))))).))).	gi|143682696|gb|CJ920279.1|CJ920279:318:387:-	-29.1
Ta-miR164-3p	AAACCACTTCACTTATTTATG	0	0	0	0.0752847	CCTCCGTCCATATATAAGTGACGTGGTTTTAGTCCAAATTTAAACTAAAACCACTTCACTTATTTATGAACGGAGGG	(((((((.((((.((((((((.(((((((((((..........))))))))))).)))))))).)))).))))))).	gi|143756826|gb|CJ941684.1|CJ941684:178:254:-	-41.7
Ta-miR164-5p	TATATAAGTGACGTGGTTTTA	0	0	0	0.376424	CCTCCGTCCATATATAAGTGACGTGGTTTTAGTCCAAATTTAAACTAAAACCACTTCACTTATTTATGAACGGAGGG	(((((((.((((.((((((((.(((((((((((..........))))))))))).)))))))).)))).))))))).	gi|143756826|gb|CJ941684.1|CJ941684:178:254:-	-41.7
Ta-miR165-3p	TGATGCCTGAAGATTGCACTG	0	0	0	0.677563	GTGGCTACAACAGTGTATCTGTGGCTTATCAACACAGATTTCTACGAGTGGAAAACAGAGCTTCTCAAGATGCTCAATTTGAATTCAGGAGATATATCCGTACCGAGCACCAGCTCGTAGAGCACATCCATGATTTGTCAGTGGCTGACCCCTTCCGCAGCCATAGACAGGATTGATGCCTGAAGATTGCACTGTCTTAGTGTC	...((((..(((((((((((..(((..(((((....(((((((((((((((......((((.((....)).))))............(((......)))..........))).)))))))))...))).....((((((.(((((((..........))))))).)))))).))))))))...))).))))))))..))))...	gi|20082426|gb|BJ260457.1|BJ260457:94:297:+	-68.2
Ta-miR166-1-3p	TTGTCTAGATACGGATGTACC	0	0	0	0.828132	CCCAATGCAAAGTACATATGTTTCTAGGAAAAGAAATTGTGCCACACATCCAAAATGAGCATTCCATGGCTTATGTGCCAAAACAACCACCAAAATGAGCAAAGTGAAACTTGCAAAATCTTCAGGCTCAACAAAGAAGGCATATTACATACTCCCTATCTCCCGAATTATTTGTCTAGATACGGATGTACCAAAACACCTT	...........((((((.(((.(((((..(((.....((((((.....((.....(((((......((((......))))..................((((........))))...........))))).....)).))))))..............((....))....)))..))))).))).))))))...........	gi|20105891|gb|BJ286429.1|BJ286429:16:217:+	-37
Ta-miR166-2-3p	TTGTCTAGATACGGATGTACC	0	0	0	0.903417	CCCAATGCAAAGTACATATGTTTCTAGGATAAGAAATTGTGCCACACATCCAAAATGAGAATTCCATGGCTTATGTGCCAAAACAACCACCAAAATGAGCAAAGTGAAACTTGCAAAATCTTTAGGCTCAACAAAGAAGGCATATTACATACTCCCTATCTACCGAATTATTTGTCTAGATACGGATGTACCTAAACACCTT	...........((((((.(((.(((((.(((((....((((((.......................((((......))))...............(((((.....((...........)).....)))))........))))))..............((....))....)))))))))).))).))))))...........	gi|20115940|gb|BJ306841.1|BJ306841:20:221:+	-36.3
Ta-miR166-3-3p	TTGTCTAGATACGGATGTACC	0	0	0	0.828132	AAAGTACATATGTTTCTAGGGAAAGGAATTGTGCCACACATCCGAGATGAGCATTCCATGGCTTATGTGCCAAGACAACCACCAAAATGAGCAAAGTGAAACTTGCAAAATCTTCAGGCTCAACAAAGAAGGCATATTACATACTCCCTATCTCCCGAATTATTTGTCTAGATACGGATGTACCAAAACACCTT	...((((((.(((.((((((.((((((..((((...)))))))(((((.((......(((....(((((((..(.....).......(((((....((((..((....))..)))).)))))........)))))))..))).....)))))))........))).)))))).))).))))))...........	gi|32690538|gb|CD916214.1|CD916214:281:474:-	-40.5
Ta-miR166-4-3p	TTGTCTAGATACGGATGTACC	0	0	0	0.828132	CACAATGCAAAGTACATATGTTTCTAGGAAAAGAAATTGTGCCACACATCCAAAATGAGCATTCCATGGCTTATGTGCCAAAACAACCACCAAAATGAGCAAAGTGAAACTTGCAAAATCTTCAGGCTCAACAAAGAAGGCATATTACATACTCCCTATCTCCCGAATTATTTGTCTAGATACGGATGTACCATAACACCTT	...........((((((.(((.(((((..(((.....((((((.....((.....(((((......((((......))))..................((((........))))...........))))).....)).))))))..............((....))....)))..))))).))).))))))...........	gi|39563313|gb|CK200923.1|CK200923:204:405:+	-37
Ta-miR167-3p	CACTTAATTTGGGACGGAGGG	0	0	0	0.602278	CAGGACAGTTATATACTTCCTCCGTCCTAAAATAAGTCACTCGACTTTGTACTAACCTTAGTACAAAGTTAGTAAAAAGTTGAGTCACTTAATTTGGGACGGAGGGAGTAGTACCT	.(((((.......((((((((((((((((((.(((((.((((((((((.(((((((.((.....)).))))))).)))))))))).))))).)))))))))))))))))))).)))	gi|20299230|gb|BQ162173.1|BQ162173:58:173:+	-57.01
Ta-miR168-3p	ACACTTACTCTGGATCGGAGG	0	0	0	1.35513	ATTGTATTACTACCTCTGATCCATAATAAGTGTTGCAGTTTTGAACTAGTCCCAGTTCGAAACTGCGACACTTACTCTGGATCGGAGGGAGTATCAAG	.(((...((((.(((((((((((.(.(((((((((((((((((((((......))))))))))))))))))))).).))))))))))).)))).))).	gi|20432067|gb|BQ236191.1|BQ236191:123:220:-	-55.6
Ta-miR169-3p	AGATGGATGGATGGATGGATGGA	0	0	0	0.451708	GGCAGTGGCTGATCATCAACTGATCCAGGGACGCCGTACGTGCACCGATCAAATTGATCCAAAAGAGAAAAGACATGCATATGCATGCAAGTTGCAAGGGAATTAGTAATGGAAACAAACTACTAGGGAGGAGACAAGATGGATGGATGGATGGATGGATCCTACTTTG	(((....)))(((((.....)))))..((((..((((.(((.(((((.(((..(((.(((...........(.(((((....))))))..............((((((.((....))...))))))...)))..)))..))).))).)).))).)))).))))......	gi|21890716|gb|BQ743929.1|BQ743929:405:573:-	-41.1
Ta-miR170-3p	TTCTATTTTGTTGGTTTCTA	0	0	0	1.80683	CGCGGTAATTCCAGCTCCAATAGCGTATATTAAAGTTGTTGACGTTAAAAAGCTCGTAGTCGAACTTCGGCCTCTGGCAGTTGGTCCGCCTTTTGGTGTGTACTGATTTGTTGGAGGCTTACCTCTTGGTGAACTTCAATGCACTTTACTGGGTGTTGGAGGGAACCAGGATTTTTACTTTGAAAAAATTAGAGTGTTCAAAGCAGGCTTATGCCTGAATACATTAGCATGGAATAATAAAATAGGACGTGTGATTCTATTTTGTTGGTTTCTAGGATTACCGT	.((((((((((..(((.(((((((..........)))))))..............(((...((((...((((((..(((((..(((((((....)))).).))..).))))..))))))....(((((((...(((((((((.((.....)))))))))))...))))))).....(((((((.....)))))))))))....(((((....)))))..)))...)))..(((((((((((((((((.......)))))))))))).)))))..))))))))))	gi|239860308|gb|GR302601.1|GR302601:245:528:+	-96.1
Ta-miR170-5p	GGAATAATAAAATAGGACG	0	0	0	0.0752847	CGCGGTAATTCCAGCTCCAATAGCGTATATTAAAGTTGTTGACGTTAAAAAGCTCGTAGTCGAACTTCGGCCTCTGGCAGTTGGTCCGCCTTTTGGTGTGTACTGATTTGTTGGAGGCTTACCTCTTGGTGAACTTCAATGCACTTTACTGGGTGTTGGAGGGAACCAGGATTTTTACTTTGAAAAAATTAGAGTGTTCAAAGCAGGCTTATGCCTGAATACATTAGCATGGAATAATAAAATAGGACGTGTGATTCTATTTTGTTGGTTTCTAGGATTACCGT	.((((((((((..(((.(((((((..........)))))))..............(((...((((...((((((..(((((..(((((((....)))).).))..).))))..))))))....(((((((...(((((((((.((.....)))))))))))...))))))).....(((((((.....)))))))))))....(((((....)))))..)))...)))..(((((((((((((((((.......)))))))))))).)))))..))))))))))	gi|239860308|gb|GR302601.1|GR302601:245:528:+	-96.1
Ta-miR171-5p	TAATGTAAGAGCGTTTTTGAC	0	0	0	0.376424	TCCAGTAATGTAAGAGCGTTTTTGACACAGTTTTTGACATTAATGTCAAAAACACTCTTACATTATGGGAC	(((.((((((((((((.((((((((((................)))))))))).)))))))))))).))).	gi|239861632|gb|GR303846.1|GR303846:583:653:-	-30.49
Ta-miR172-3p	TGCAGTGGCATATGCAACTCT	0	0	0	0.677563	GGTTATGGGATAGAGCTGCATTTGCACCTGCACCCTANGAGAGGAAGAAAGGTCGAGGGCTTGGAACTTGGCCATGCATGCGATTGCGATGCATGCAACGTTCTCCTTGACCCTCTCGCTCTTCCTGTAGGTGCAGTGGCATATGCAACTCTATCACAGGCA	.(((.((.(((((((.(((((.(((..(((((((....(((((..(((..((((((((....(((((...((.((((((((....)).))))))))...))))))))))))).)))..)))))......)))))))..))).))))).))))))).))))).	gi|25233588|gb|CA655063.1|CA655063:19:180:+	-73
Ta-miR173-1-3p	TATTTGAACGACAAGTAGTAT	0	0	0	0.376424	TCTGATACATATTACTTGTCGCTCAAATGGATCTAGATACATCTATTTGAACGACAAGTAGTATGGATCGGAG	((((((.((((((((((((((.((((((((((........)))))))))).)))))))))))))).)))))).	gi|25247093|gb|CA668404.1|CA668404:98:170:-	-38.1
Ta-miR173-1-5p	ATTACTTGTCGCTCAAATGGA	0	0	0	0.752847	TCTGATACATATTACTTGTCGCTCAAATGGATCTAGATACATCTATTTGAACGACAAGTAGTATGGATCGGAG	((((((.((((((((((((((.((((((((((........)))))))))).)))))))))))))).)))))).	gi|93171713|gb|CJ527752.1|CJ527752:38:110:-	-38.1
Ta-miR173-2-5p	ATTACTTGTCGCTCAAATGGA	0	0	0	0.752847	TCTGATACATATTACTTGTCGCTCAAATGGATCTAGATACATCTATTGAACGACAAGTAGTA	.........((((((((((((.((((.(((((........))))))))).))))))))))))	gi|93074736|gb|CJ592200.1|CJ592200:1:62:-	-21.4
Ta-miR174-5p	ATAATATAAGAGCATTTTTGACA	0	0	0	1.12927	TCCATCCCACATAATATAAGAGCATTTTTGACACTGCACTAGTGTAAAAAAAATGTTGTCATATTATGAGACGGAGGGAG	(((.(((..((((((((.(.(((((((((.((((((...))))))...))))))))).).))))))))....))).))).	gi|25548866|gb|CA733268.1|CA733268:249:328:-	-26.6
Ta-miR175-5p	AAAATAAGTGTCGCAGTTTT	0	0	0	1.05399	CCTCATATTCAAAATAAGTGTCGCAGTTTTGACATGAGGTTGGTTCAAAACTGCGGTACTTATTATGAATCGGAGGT	((((..(((((.(((((((..(((((((((((((......))..)))))))))))..))))))).)))))..)))).	gi|32549935|gb|CD866119.1|CD866119:235:311:-	-36.1
Ta-miR176-5p	ATATAAGAGCATTTTTGACAC	0	0	0	0.526993	CCATCCCATGATATAAGAGCATTTTTGACACTACACTAGTGTAAAAAACGCTTTTATATTATGGGAGTA	...(((((((((((((((((.(((((.((((((...)))))).))))).)))))))))))))))))...	gi|32556610|gb|CD872794.1|CD872794:565:633:-	-32.7
Ta-miR177-1-3p	AAAATGTCTTACATTATGGG	0	0	0	1.88212	ACTCCCTCCGTCCCATAATATAAAACATTTTTTGACATTAGTGTAGTGTCAAAAAATGTCTTACATTATGGGACGGAGGGAG	.((((((((((((((((((.(((.((((((((((((((((...)))))))))))))))).))).))))))))))))))))))	gi|32683301|gb|CD908977.1|CD908977:256:337:+	-54.1
Ta-miR177-2-3p	AAAATGTCTTACATTATGGG	0	0	0	1.27984	CTCCTTCCGTCCCATAATGCAAGACATTTTTGTAATGTCGAAAAATGTCTTACATTATGGGCCAGAGGGAC	.((((((.(.(((((((((.((((((((((((......).))))))))))).))))))))).).)))))).	gi|93056615|gb|CJ716409.1|CJ716409:163:233:+	-33
Ta-miR178-3p	AGTAGTTTTATGCTATTTACT	0	0	0	0.978701	GGCTGCAGGGGAGTAAATAGCATAACCCTAGCCTGTAAAGTAGTAGTTTTATGCTATTTACTCGCTGCAGGG	..((((((.(.((((((((((((((..(((..((....))...)))..))))))))))))))).))))))..	gi|32691017|gb|CD916693.1|CD916693:564:635:+	-32
Ta-miR179-5p	AATTATTGTCGTGGTTTTAGT	0	0	0	1.20456	TCCGTTGCATAATTATTGTCGTGGTTTTAGTTCAAATTTGGATTAAAACCACGACAATAATTCAAATTTGAACTAAAACCACGACAGTACTTATGGAACAGAGGAA	((((((.(((((.((((((((((((((((((((((((((((((((............)))))))))))))))))))))))))))))))).))))).)))...))).	gi|32769415|gb|CD921651.1|CD921651:389:494:-	-53
Ta-miR180-5p	CGGTGGCGGCAAAGGGGACCA	0	0	0	0.602278	GGACATGCGGCGGTGGCGGCAAAGGGGACCAAAGTCTTTATATTTTAGGACTTTTGTCCCTTCGCCGCCGCCGCCACCTCCC	(((...(.((((((((((((..(((((((.((((((((........)))))))).))))))).)))))))))))).).))).	gi|39571642|gb|CK209252.1|CK209252:413:494:-	-51.7
Ta-miR181-5p	ATATAAGACGTTTTAGATCA	0	0	0	0.526993	AGAACATCACATATAAGACGTTTTAGATCACTAGTGATCTAACACGTCTTAGCTTGTTTA	.(((((.......((((((((.((((((((....)))))))).))))))))...))))).	gi|39573285|gb|CK210895.1|CK210895:608:667:-	-22.9
Ta-miR182-3p	ACTTATTTTGGATCAGAGGGA	0	0	0	1.27984	CTATGAGATACTCCCTCTGATCCAAAATAAAACCACGACACTTATTTTGGATCAGAGGGAGTAGAACATA	.((((...((((((((((((((((((((((...........))))))))))))))))))))))...))))	gi|39573442|gb|CK211052.1|CK211052:180:249:-	-37
Ta-miR183-3p	TTAAGGATGTCACATCTAAGCT	0	0	0	0.451708	AGGCAGTACAGAGCATGGGATCATGAGCATTCTTATAAATGAGTCTAAGAAATCAAGAGAAAAACGCGCTAAAGTGAGGGAACTGGGGTGGCCAAGGCGGTGATGCCACAACTCGGAGGGCTGGACGGCGAGGATCAGCACGGAGGAGCCACCATTATTGCTTGAAAACAAGTAGAGATCGCCTCTACTATTGCGCCTCAGAAGAACTTGGCTGGCCAAATCCTTCACGGAGAAACCAGCAGGGTCAAATTCCACAGATACAAGATCAGTTTGTTTAATTCACATCTAGATGTTTTTAAGGATGTCACATCTAAGCTCCTACAAATA	.....(((..((((...((((..(((.((((((((.((((..(((((.((......(((......((((...(((((((((.....((((((...((((....))))....(((.(...(((((.(......).))))).).)))..))))))....(((((((....)))))))...)).)))).)))...)))))))....((.(((((((((.....(((.....)))....))))).(((......))).......)))).)).................))))))))))).))))))))))).))))..)))).))).....	gi|70960723|gb|DR733919.1|DR733919:400:726:-	-94.1
Ta-miR184-5p	ACACTCTTACTTATCGAAAGGAC	0	0	0	1.27984	ACACTCTTACTTATCGAAAGGACAACAATTGATCCCCTATACTTGTGGGTCATCAATATGCATCAACACAATGAGCTGAGACATGCAACCCATACTATACAACACCCATTTTGTTCTTTTTTAGCTGGAGAAGCTTTTCATTTTGCATTATTATTGGGTTTTACTCTAGTTACATGAAAAACTGTGAACACGCATCACGTTTATTGGATAGATAAGGTGC	.(((.((((.(((((.((..(((....((((((..(((((....)))))..)))))).(((.....((((((((((((((..(((.....)))..........(((((...(((........((((.....)))).........))).......)))))....))).)))).))).......)))).....)))....)))..)).))))).))))))).	gi|92496063|gb|CJ525216.1|CJ525216:1:220:+	-44.64
Ta-miR185-3p	AAAATTATGGAACGGAGGGAA	0	0	0	0.602278	GATTATTATACTTTCTCCGTTTCGTAATTCTTGTCGTGGTTTTTAGTTAAAAAATGAACTAAAATCATGACCAAAATTATGGAACGGAGGGAATACTATTTTG	...........(..(((((((((((((((...(((((((((((.((((........)))))))))))))))...)))))))))))))))..)...........	gi|93158515|gb|CJ588425.1|CJ588425:573:675:+	-37.1
Ta-miR186-5p	TCTGTACCGAAATACTTGTAG	0	0	0	1.05399	AACCACTAGCTCTGTACCGAAATACTTGTAGCTGGGGAAAGCTAGTACAAGTTCCCCCAACTACAAGTATTTTGGTAGAGAGGGAGTAGCT	....(((..((((.(((((((((((((((((.(((((..((((......)))).))))).))))))))))))))))).))))..)))....	gi|93177310|gb|CJ704076.1|CJ704076:204:294:-	-45.8
Ta-miR187-5p	TTACTTGTTTTAGATTTGTCT	0	0	0	0.752847	CTGTCCCAAATTACTTGTTTTAGATTTGTCTAGACAATGTATCTAGACAATTCTATGACAAGTAATTTGGGACGGA	(((((((((((((((((((.((((.(((((((((.......))))))))).)))).))))))))))))))))))).	gi|93255069|gb|CJ628570.1|CJ628570:105:180:+	-46.4
Ta-miR188-5p	ATATAAGTCTTTGTAGAGATTTC	0	0	0	2.10797	CCGTTCCAAAATATAAGTCTTTGTAGAGATTTCCACTATGTATCACATATAGATGTATACAGATACATTTTAGAGTTTAGCTTCACTCATTTTGCTCCATATGTAGTCCATGATGGAATCTATACAAAGGGTTGTATTTAGGAACGA	.((((((.((((((((.((((((((.(((((.(((.((((.((.((((((.(((((((....)))))))...((((........))))..........)))))).)).)))).)))))))).)))))))).)))))))).)))))).	gi|93255107|gb|CJ631005.1|CJ631005:323:469:-	-50.8
Ta-miR189-3p	TTAGGCACTCGTCAGTGACCA	0	0	0	0.903417	AAGCCCTCGCGGGACACGAGGCGCAGGACCTACAAGGTGGTAGGAGGCGGTTACCTTTAGGCACTCGTCAGTGACCAACATGTTCTT	........(..((.(((..((((.((..((((.(((((((..(....)..)))))))))))..)))))).))).))..)........	gi|9742244|gb|BE518214.1|BE518214:54:140:+	-25.6
Ta-miR189-5p	GACACGAGGCGCAGGACCTACAAG	0	0	0	0.526993	AAGCCCTCGCGGGACACGAGGCGCAGGACCTACAAGGTGGTAGGAGGCGGTTACCTTTAGGCACTCGTCAGTGACCAACATGTTCTT	........(..((.(((..((((.((..((((.(((((((..(....)..)))))))))))..)))))).))).))..)........	gi|9742244|gb|BE518214.1|BE518214:54:140:+	-25.6
Ta-miR190-5p	TGGGGGCGCGGCTGGAGATG	0	0	0	0.903417	CGGGGCCTGTTGGGGGCGCGGCTGGAGATGCCCTAAATCTTCATCCCGTCGAAGCCGCCACAAGGAGGCGGCGACATAGGCGACCCTTCTCTTCGACGCCGGCATTGAAGTTTGGTGGAGTGCGCTCCTTCTCTTCTTCCCATTGATGTCCCTGTCAACAACGCAACTTCGGCCGAGCGCTCCTAGGAGATGGATTCATCTAGAGACCGGCTCCT	.((((((..((((((((((((((((((.(((.(((((.(((((.(((((((((((((((.......)))))).....(((....)))....)))))))..))...)))))))))).((((....))))..............(((((......)))))....))).))))))))..)))))))))).(((((....))))).......)))))).	gi|9839153|gb|BE586121.1|BE586121:38:252:+	-86.9
Ta-miR191-3p	TTTTTGTATCTCGAGCAATGT	0	0	0	1.27984	AAAATTCAAAACAATGCTCAAGATACAAAAAAGATAAATTTGACGCCAACGTGCTAATGGGCCAAAACTGAAGCCCAACTGGTGTTATGTATTATTCAGTGTCAAATTTTTATTTTTGTATCTCGAGCAATGTTCCGAATATT	...((((..((((.(((((.(((((((((((.((.(((((((((((((..(..(((.(((((..........)))))..)))..)..)).........))))))))))))).))))))))))).))))).))))..))))...	gi|93050902|gb|CJ724421.1|CJ724421:116:258:+	-45.6
