# Supplementary material for: Development-associated microRNAs in grains of wheat (Triticum aestivum L.)
Source: BMC Plant Biol. 2013 Sep 23;13:140. doi: 10.1186/1471-2229-13-140 (PMC4015866; doi:10.1186/1471-2229-13-140)
Supplement: Additional file 7 — Predicted targets and annotation for grain filling-regulated conserved miRNAs. Listed the targets and annotations for conserved miRNAs from Clusters I through VIII, as shown in Figure 5. [file 1471-2229-13-140-S7.xls]

## Sheet: sheet 1
Additional file 7. Potential wheat targets predicted for grain filling-regulated conserved miRNAs
miRNA	Target_Acc.	Expectation	UPE	miRNA_start	miRNA_end	Target_start	Target_end	miRNA_aligned_fragment	Target_aligned_fragment	Inhibition	Target_Desc.	multiplicity
miR1023e-3p	TC378553	2.5	21.386	1	19	284	302	AUGGAAUCGUGUGGAUGCA	UGCAUCCAUGCGCUUCCAU	Cleavage		1
miR1023e-3p	TC395184	3	18.998	1	20	1696	1715	AUGGAAUCGUGUGGAUGCAU	AUGCAUUUACACGUUUCUAU	Cleavage		1
miR1023e-3p	TC397461	2	17.6	1	20	1144	1163	AUGGAAUCGUGUGGAUGCAU	GUACAUCCACAGGAUUCCAU	Translation	Single-stranded nucleic acid binding R3H protein	1
miR1023e-3p	TC399172	2	15.883	1	21	173	193	AUGGAAUCGUGUGGAUGCAUC	GAGUCAUCCGCACGAUUCUAU	Cleavage	protein serine/threonine phosphatases;protein kinases;catalytics;cAMP-dependent protein kinase regulators;ATP binding;protein serine/threonine phosphatases	1
miR1023e-3p	TC405759	2	16.207	1	21	81	101	AUGGAAUCGUGUGGAUGCAUC	GUUGUAUCCGCUCGAUUCCAU	Translation		1
miR1023e-3p	TC407610	2.5	18.017	1	19	910	928	AUGGAAUCGUGUGGAUGCA	UGUAUCUAUACGGUUCUAU	Cleavage	GTP-binding protein YPTM2-like; RAB1-like	1
miR1023e-3p	TC422426	1.5	14.137	1	21	118	138	AUGGAAUCGUGUGGAUGCAUC	GCUGUAUCUACAUGAUUCCAU	Cleavage	RING/FYVE/PHD-type zinc finger family protein	1
miR1023e-3p	TC424709	3	16.394	1	21	418	438	AUGGAAUCGUGUGGAUGCAUC	GAUGCUUCCAGACGAUUCCAG	Translation	predicted protein	1
miR1023e-3p	TC436496	1.5	14.461	1	21	78	98	AUGGAAUCGUGUGGAUGCAUC	GUUGCAUCCGCUCGAUUCCAU	Translation	predicted protein	1
miR1023e-3p	TC439855	3	15.894	1	20	722	741	AUGGAAUCGUGUGGAUGCAU	AUGCAUUUACACGUUUCUAU	Cleavage		1
miR1023e-3p	TC456250	2	19.102	1	20	796	815	AUGGAAUCGUGUGGAUGCAU	GUACAUCCACAGGAUUCCAU	Translation	predicted protein	1
miR1037	BG263197	2	15.913	1	18	364	381	GUCUUUUGGAUUUGAUGG	GCGUCAAAUCCAAAAGGC	Cleavage	Probable protein ABIL1	1
miR1037	CA598592	2	15.037	1	18	24	41	GUCUUUUGGAUUUGAUGG	UCAUCGAAUCCAAGAGAU	Cleavage	40S ribosomal protein S21	1
miR1037	CA608646	2	14.137	1	18	12	29	GUCUUUUGGAUUUGAUGG	UCAUCGAAUCCAAGAGAU	Cleavage	40S ribosomal protein S21	1
miR1037	CA614423	2.5	15.23	1	18	419	436	GUCUUUUGGAUUUGAUGG	CCAUCAGAUUCAAGAGAA	Cleavage	Rab7	1
miR1037	CA648744	2	13.955	1	18	21	38	GUCUUUUGGAUUUGAUGG	UCAUCGAAUCCAAGAGAU	Cleavage	40S ribosomal protein S21	1
miR1037	CA659628	2	10.48	1	18	256	273	GUCUUUUGGAUUUGAUGG	UCUUCAAAUCCAAAAGAU	Cleavage		1
miR1037	CA666227	2	16.702	1	18	31	48	GUCUUUUGGAUUUGAUGG	UCAUCGAAUCCAAGAGAU	Cleavage	40S ribosomal protein S21	1
miR1037	CA685851	2	15.576	1	18	27	44	GUCUUUUGGAUUUGAUGG	UCAUCGAAUCCAAGAGAU	Cleavage	40S ribosomal protein S21	1
miR1037	CA687616	2	19.524	1	18	429	446	GUCUUUUGGAUUUGAUGG	CCAUUCAAUCCAAAAGAU	Cleavage	Histone H3	1
miR1037	CA691234	1.5	15.465	1	18	15	32	GUCUUUUGGAUUUGAUGG	UCAUCGAAUCCAAAAGAU	Cleavage		1
miR1037	TC371859	2	20.421	1	18	590	607	GUCUUUUGGAUUUGAUGG	GCAUCAAAUUCAAAAGAU	Cleavage	RNA recognition motif family protein	1
miR1037	TC374646	2	17.955	1	18	914	931	GUCUUUUGGAUUUGAUGG	GCGUCAAAUCCAAAAGGC	Cleavage	Probable protein ABIL1	1
miR1037	TC378139	2	16.703	1	18	457	474	GUCUUUUGGAUUUGAUGG	GCAUCAAAUUCAAAAGAU	Cleavage	RNA recognition motif family protein	1
miR1037	TC383723	2	18.149	1	18	966	983	GUCUUUUGGAUUUGAUGG	GCGUCAAAUCCAAAAGGC	Cleavage	Probable protein ABIL1	1
miR1037	TC390257	2	16.453	1	18	457	474	GUCUUUUGGAUUUGAUGG	GCAUCAAAUUCAAAAGAU	Cleavage	RNA recognition motif family protein	1
miR1037	TC408312	2	14.644	1	18	32	49	GUCUUUUGGAUUUGAUGG	UCAUCGAAUCCAAGAGAU	Cleavage	40S ribosomal protein S21	1
miR1037	TC424182	2	16.661	1	18	64	81	GUCUUUUGGAUUUGAUGG	UCAUCGAAUCCAAGAGAU	Cleavage	40S ribosomal protein S21	1
miR1037	TC425406	2	14.864	1	18	102	119	GUCUUUUGGAUUUGAUGG	UCAUCGAAUCCAAGAGAU	Cleavage	40S ribosomal protein S21	1
miR1037	TC445183	2	18.744	1	18	358	375	GUCUUUUGGAUUUGAUGG	UUGUCAAAUUCAAAAGAC	Cleavage	Phosphoglycerate kinase	1
miR1037	TC446618	2.5	15.145	1	18	229	246	GUCUUUUGGAUUUGAUGG	CCAUUAAAUCCGAAGGAA	Cleavage		1
miR1037	TC447406	2	14.398	1	18	24	41	GUCUUUUGGAUUUGAUGG	UCAUCGAAUCCAAGAGAU	Cleavage	40S ribosomal protein S21	1
miR1037	TC450380	2.5	9.453	1	18	316	333	GUCUUUUGGAUUUGAUGG	CCAUCAAAUNCAAAAGGG	Translation		1
miR1037	TC456339	2	10.944	1	18	366	383	GUCUUUUGGAUUUGAUGG	UCAUCGAACCCAAAAGAC	Translation	GATA transcription factor 24-like	1
miR1042	BE400627	2.5	20.154	1	18	62	79	GGUGCAGGAGUAGAUAGG	UCUGUCUACUCCUGUAUU	Cleavage		1
miR1042	BE430899	2.5	19.308	1	18	415	432	GGUGCAGGAGUAGAUAGG	CCUGUCUGCUCCUGUGCU	Cleavage	TaGRP2 mRNA for glycine-rich RNA-binding protein	1
miR1042	BE498236	2.5	15.357	1	18	432	449	GGUGCAGGAGUAGAUAGG	ACUAUCUACUUCUGCGUC	Cleavage	Expressed protein	1
miR1042	CA637119	2.5	20.035	1	18	166	183	GGUGCAGGAGUAGAUAGG	CCUGUUUACUCCUGCAUG	Cleavage	weakly similar to UniRef100_Q93M04 Cluster: Aminotransferase-like protein; n=1; Streptomyces aureofaciens|Rep: Aminotransferase-like protein - Streptomyces aureofaciens, partial (30%)	1
miR1042	CA676462	2.5	19.201	1	18	184	201	GGUGCAGGAGUAGAUAGG	CCUGUUUACUCCUGCAUG	Cleavage	Powdery mildew resistance protein	1
miR1042	CA676518	2.5	19.46	1	18	168	185	GGUGCAGGAGUAGAUAGG	CCUGUUUACUCCUGCAUG	Cleavage	Pm3b-like disease resistance protein	2
miR1042	CA676518	2.5	16.551	1	18	242	259	GGUGCAGGAGUAGAUAGG	CCUGUUUACUCCUGCAUG	Cleavage	Pm3b-like disease resistance protein	2
miR1042	CA733015	2.5	1.993	1	18	43	60	GGUGCAGGAGUAGAUAGG	UCUAUCUAUUCCUCCACC	Cleavage	Lon protease homolog	1
miR1042	CD885217	1.5	14.681	1	18	323	340	GGUGCAGGAGUAGAUAGG	UCUAUCUACUCCUGCACA	Cleavage	predicted protein	1
miR1042	CJ840107	1	9.968	1	18	129	146	GGUGCAGGAGUAGAUAGG	CCUAUCUACUCUUGCACU	Cleavage	predicted protein	1
miR1042	CK204666	2	17.145	1	18	588	605	GGUGCAGGAGUAGAUAGG	CAUGUCUGCUCCUGCACC	Cleavage	Glyceraldehyde-3-phosphate dehydrogenase, cytosolic	1
miR1042	CV763228	2.5	2.039	1	18	631	648	GGUGCAGGAGUAGAUAGG	UCUAUCUACUCCCGUACC	Cleavage		1
miR1042	GR304894	3	9.092	1	18	204	221	GGUGCAGGAGUAGAUAGG	UGAAUCUACUCCUGCACC	Cleavage		1
miR1042	TC383018	3	21.531	1	18	320	337	GGUGCAGGAGUAGAUAGG	UGGAUCUACUCCUGCACC	Cleavage	PLAC8 family protein	1
miR1042	TC389316	2	13.094	1	18	393	410	GGUGCAGGAGUAGAUAGG	ACUAUCUACUACUGCACC	Cleavage	photosystem I assembly protein Ycf3	1
miR1042	TC389781	3	24.581	1	18	276	293	GGUGCAGGAGUAGAUAGG	UGGAUCUACUCCUGCACC	Cleavage	PLAC8 family protein	1
miR1042	TC393812	2	16.97	1	18	403	420	GGUGCAGGAGUAGAUAGG	ACUAUCUACUACUGCACC	Cleavage	photosystem I assembly protein Ycf3	1
miR1042	TC396447	2	12.845	1	18	383	400	GGUGCAGGAGUAGAUAGG	ACUAUCUACUACUGCACC	Cleavage	photosystem I assembly protein Ycf3	1
miR1042	TC397168	2	11.858	1	18	406	423	GGUGCAGGAGUAGAUAGG	ACUAUCUACUACUGCACC	Cleavage	photosystem I assembly protein Ycf3	1
miR1042	TC403898	3	19.735	1	18	207	224	GGUGCAGGAGUAGAUAGG	UGGAUCUACUCCUGCACC	Cleavage	PLAC8 family protein	1
miR1042	TC406235	3	20.786	1	18	380	397	GGUGCAGGAGUAGAUAGG	UGGAUCUACUCCUGCACC	Cleavage	PLAC8 family protein	1
miR1042	TC413328	2.5	22.791	1	18	614	631	GGUGCAGGAGUAGAUAGG	UUUAUCUACUCUUGCGCU	Cleavage	putative cysteine desulfurase	1
miR1042	TC424174	2	14.881	1	18	384	401	GGUGCAGGAGUAGAUAGG	ACUAUCUACUACUGCACC	Cleavage		1
miR1042	TC431260	2	16.196	1	18	405	422	GGUGCAGGAGUAGAUAGG	ACUAUCUACUACUGCACC	Cleavage	photosystem I assembly protein Ycf3	1
miR1042	TC439316	1.5	11.791	1	18	199	216	GGUGCAGGAGUAGAUAGG	CCUUUCUGCUCCUGCACC	Cleavage		1
miR1042	TC451365	2	12.845	1	18	1037	1054	GGUGCAGGAGUAGAUAGG	ACUAUCUACUACUGCACC	Cleavage	photosystem I assembly protein Ycf3	1
miR1043	BF478834	2.5	14.557	1	18	68	85	UGCGCGUGAUUUGAAACU	GGUUUCAAGUCACGAGCA	Cleavage	predicted protein	1
miR1043	CA633655	2.5	20.3	1	18	233	250	UGCGCGUGAUUUGAAACU	GGUUUCAAGUCACGAGCA	Cleavage	putative cyclopropane fatty acid synthase	1
miR1043	CJ888545	2.5	16.137	1	18	584	601	UGCGCGUGAUUUGAAACU	AGUUGUAAAUCAUGUGCA	Cleavage	Cytochrome b5	1
miR1043	CJ954656	3	19.236	1	18	204	221	UGCGCGUGAUUUGAAACU	AGUUUCAGAUCAUCCGUA	Cleavage		1
miR1043	CK196152	2.5	14.894	1	18	317	334	UGCGCGUGAUUUGAAACU	AGUUUUAAUUCAUGUGCA	Translation		1
miR1043	CK207124	2.5	16.654	1	18	63	80	UGCGCGUGAUUUGAAACU	GGUUUCAAGUCACGAGCA	Cleavage		1
miR1043	GW667586	2.5	21.207	1	18	267	284	UGCGCGUGAUUUGAAACU	GGUUUCAAGUCACGAGCA	Cleavage	putative cyclopropane fatty acid synthase	1
miR1043	TC370269	2.5	13.741	1	18	812	829	UGCGCGUGAUUUGAAACU	UGUUUUGAAUCACGCGUA	Cleavage		1
miR1043	TC382719	2	15.832	1	18	1031	1048	UGCGCGUGAUUUGAAACU	AGUUUCAAAGCAUGUGCA	Translation	Peroxidase	1
miR1043	TC383574	2.5	14.792	1	18	1402	1419	UGCGCGUGAUUUGAAACU	AGUUUUAAAUUACGGGCA	Cleavage	Glycosyltransferase family 29	1
miR1043	TC390531	2.5	21.331	1	18	337	354	UGCGCGUGAUUUGAAACU	GGUUUCAAGUCACGAGCA	Cleavage	putative cyclopropane fatty acid synthase	1
miR1043	TC391780	2.5	17.13	1	18	820	837	UGCGCGUGAUUUGAAACU	GGUUUCAAGUCACGAGCA	Cleavage	S-adenosylmethionine-dependent methyltransferases	1
miR1043	TC394178	2.5	14.792	1	18	763	780	UGCGCGUGAUUUGAAACU	AGUUUUAAAUUACGGGCA	Cleavage		1
miR1043	TC404271	2	8.797	1	18	330	347	UGCGCGUGAUUUGAAACU	AGUUUCAGAUCAUGUGUA	Cleavage	putative DUF1296 domain containing family protein	1
miR1043	TC405618	3	24.207	1	18	1103	1120	UGCGCGUGAUUUGAAACU	AGUUUCAGAUCGCGGGCG	Cleavage	Leucine-rich repeat protein	1
miR1043	TC411680	2	15.934	1	18	826	843	UGCGCGUGAUUUGAAACU	AGUUUCAAAGCAUGUGCA	Translation	Peroxidase	1
miR1043	TC412820	2.5	18.237	1	18	398	415	UGCGCGUGAUUUGAAACU	GGUUUCAAGUCACGCACA	Cleavage	One repeat myb transcriptional factor-like	1
miR1043	TC416726	2.5	23.056	1	18	205	222	UGCGCGUGAUUUGAAACU	GGUUUCAAGUCACGAGCA	Cleavage	putative cyclopropane fatty acid synthase	1
miR1043	TC431676	2.5	18.711	1	18	310	327	UGCGCGUGAUUUGAAACU	GGUUUUAAUUCGCGCGCA	Translation		1
miR1043	TC433343	2.5	23.951	1	18	789	806	UGCGCGUGAUUUGAAACU	GGUUUCAAGUCACGAGCA	Cleavage	S-adenosylmethionine-dependent methyltransferases	1
miR1043	TC436038	2	17.005	1	18	595	612	UGCGCGUGAUUUGAAACU	AGUUUCAAAGCAUGUGCA	Translation	Peroxidase	1
miR1043	TC443681	3	24.242	1	18	502	519	UGCGCGUGAUUUGAAACU	GGUUUCAGAUCGGGCGCA	Cleavage		1
miR1043	TC448417	2	11.808	1	18	1143	1160	UGCGCGUGAUUUGAAACU	AGUUUCAGAUCAUGUGUA	Cleavage	putative DUF1296 domain containing family protein	1
miR1043	TC461302	3	16.759	1	18	127	144	UGCGCGUGAUUUGAAACU	GUUUUUAAAUCACGCGCG	Cleavage		1
miR1048	BJ231653	2.5	21.962	1	20	431	450	AGAACUAUGAGUGUUGACGA	UCGUCGCCACUCAUGGUUUU	Cleavage	Flavonol 3-sulfotransferase	1
miR1048	CA608248	3	14.229	1	19	452	470	AGAACUAUGAGUGUUGACG	CGUCAACACUCCNAGUUUU	Cleavage	CAAX peptidase	1
miR1048	CA680505	2	14.51	1	21	49	69	AGAACUAUGAGUGUUGACGAC	GUGAUCAACACUCAUAGUUCA	Cleavage		1
miR1048	CA680636	1.5	13.308	1	21	186	206	AGAACUAUGAGUGUUGACGAC	GUCAUCAACACUCAUAGUUUU	Cleavage		1
miR1048	CA715110	2	19.702	1	19	274	292	AGAACUAUGAGUGUUGACG	CGUUGACAUUCAUGGUUCU	Cleavage		1
miR1048	CD917275	3	21.336	1	21	488	508	AGAACUAUGAGUGUUGACGAC	GUUGUCAUCAAUUAUAGUUUU	Translation	DEAD-box ATP-dependent RNA helicase 5	1
miR1048	CJ648669	2.5	11.266	1	19	462	480	AGAACUAUGAGUGUUGACG	CGUCGGCAAUCAUAGUUUU	Translation		1
miR1048	CJ797711	2.5	19.103	1	20	22	41	AGAACUAUGAGUGUUGACGA	UUGUCGACAUUUAUGGUUUU	Cleavage	Sialyltransferase like protein	1
miR1048	CK171500	2.5	14.966	1	19	764	782	AGAACUAUGAGUGUUGACG	CGCCAACAUUCAUAGUUCC	Cleavage	BEL1-like homeodomain protein 6	1
miR1048	CK212710	2.5	15.83	1	20	481	500	AGAACUAUGAGUGUUGACGA	UCGCCAACUUUCAUAGUUCU	Cleavage	Peptidyl-prolyl cis-trans isomerase FKBP4	1
miR1048	CK212824	2.5	16.97	1	20	453	472	AGAACUAUGAGUGUUGACGA	UCGCCAACUUUCAUAGUUCU	Cleavage	Peptidyl-prolyl cis-trans isomerase FKBP4	1
miR1048	TC370702	3	21.336	1	21	559	579	AGAACUAUGAGUGUUGACGAC	GUUGUCAUCAAUUAUAGUUUU	Translation	DEAD-box ATP-dependent RNA helicase 5	1
miR1048	TC370893	2	16.431	1	19	1183	1201	AGAACUAUGAGUGUUGACG	UGUCAGCACUGAUAGUUUU	Translation	S-adenosylmethionine-dependent methyltransferases	1
miR1048	TC373587	2.5	22.411	1	20	722	741	AGAACUAUGAGUGUUGACGA	UUGUUGGCAUUUAUAGUUCU	Cleavage	Peroxidase 56	1
miR1048	TC376940	2.5	22.785	1	19	1070	1088	AGAACUAUGAGUGUUGACG	UGUCGGCACUCAUGGUUCC	Cleavage	Pre-rRNA-processing protein TSR1-like protein	1
miR1048	TC385443	3	21.336	1	21	318	338	AGAACUAUGAGUGUUGACGAC	GUUGUCAUCAAUUAUAGUUUU	Translation	DEAD-box ATP-dependent RNA helicase 5	1
miR1048	TC434949	2.5	15.848	1	20	222	241	AGAACUAUGAGUGUUGACGA	UUGUCGACAUUUAUGGUUUU	Cleavage	Glycosyltransferase family 29	1
miR1048	TC441335	2	20.52	1	19	157	175	AGAACUAUGAGUGUUGACG	UGUCAGCACUGAUAGUUUU	Translation		1
miR1048	TC448108	2.5	22.392	1	19	325	343	AGAACUAUGAGUGUUGACG	UGUCGGCACUCAUGGUUCC	Cleavage		1
miR1051	BE423535	2	9.429	1	18	542	559	GAUCAAGUGAAAGGAUGA	UUAUGCUUUUACUUGAUC	Cleavage		1
miR1051	BJ207413	3	20.616	1	18	417	434	GAUCAAGUGAAAGGAUGA	CCAUCCUUUUGCUUGAUG	Cleavage	ABC transporter F family member 1	1
miR1051	BJ251221	2	17.876	1	18	115	132	GAUCAAGUGAAAGGAUGA	ACAGCCUUUCACUUGAUC	Cleavage		1
miR1051	CA625197	2.5	10.84	1	18	315	332	GAUCAAGUGAAAGGAUGA	UCAUCCUUUCAUUUGGGC	Cleavage		1
miR1051	CA729780	2	15.371	1	18	103	120	GAUCAAGUGAAAGGAUGA	UUAUCCUUUGGCUUGAUC	Translation		1
miR1051	CK205281	2.5	16.812	1	18	703	720	GAUCAAGUGAAAGGAUGA	ACGUCCUUGCACUUGAUC	Translation	Proline-rich protein	1
miR1051	CV773296	3	20.613	1	18	397	414	GAUCAAGUGAAAGGAUGA	CCAUCCUUUUGCUUGAUG	Cleavage	ABC transporter F family member 1	1
miR1051	TC370723	3	20.616	1	18	240	257	GAUCAAGUGAAAGGAUGA	CCAUCCUUUUGCUUGAUG	Cleavage	ABC transporter F family member 1	1
miR1051	TC371343	3	19.463	1	18	235	252	GAUCAAGUGAAAGGAUGA	CCAUCCUUUUGCUUGAUG	Cleavage	ABC transporter F family member 1	1
miR1051	TC374327	3	20.616	1	18	1059	1076	GAUCAAGUGAAAGGAUGA	CCAUCCUUUUGCUUGAUG	Cleavage	ABC transporter F family member 1	1
miR1051	TC384392	3	22.096	1	18	517	534	GAUCAAGUGAAAGGAUGA	CCAUUCUUUUGUUUGAUC	Cleavage	ZIP family metal transporter	1
miR1051	TC391036	2.5	11.308	1	18	26	43	GAUCAAGUGAAAGGAUGA	UCAUCCUUUUAUUUAAUC	Cleavage	tetraspanin family protein	1
miR1051	TC392988	3	19.922	1	18	476	493	GAUCAAGUGAAAGGAUGA	CCAUUCUUUUGUUUGAUC	Cleavage	ZIP family metal transporter	1
miR1051	TC398379	3	20.616	1	18	872	889	GAUCAAGUGAAAGGAUGA	CCAUCCUUUUGCUUGAUG	Cleavage	ABC transporter F family member 1	1
miR1051	TC401570	3	12.109	1	18	627	644	GAUCAAGUGAAAGGAUGA	UUAUCCUUUCACUUCAUG	Cleavage		1
miR1051	TC403264	3	16.522	1	18	1429	1446	GAUCAAGUGAAAGGAUGA	CCAUCCUUUUGCUUGAUG	Cleavage	ABC transporter F family member 1	1
miR1051	TC413971	3	15.875	1	18	553	570	GAUCAAGUGAAAGGAUGA	CCAUCCUUUUGCUUGAUG	Cleavage	ABC transporter F family member 1	1
miR1051	TC427949	2	15.238	1	18	251	268	GAUCAAGUGAAAGGAUGA	UCGUCCUUUCACUGGAUC	Cleavage	Laccase-4	1
miR1051	TC429407	2	13.808	1	18	215	232	GAUCAAGUGAAAGGAUGA	UCGUCGUUUCACUUGGUC	Cleavage	5'-AMP-activated protein kinase subunit gamma	1
miR1051	TC431662	3	22.231	1	18	425	442	GAUCAAGUGAAAGGAUGA	GAAUUCUUUCAUUUGAUC	Cleavage	zinc finger protein 291	1
miR1051	TC433219	2.5	12.856	1	18	1299	1316	GAUCAAGUGAAAGGAUGA	UCAUCCUUUAAUUUGAUG	Translation	MATE efflux family protein 9-like	1
miR1051	TC437682	3	19.404	1	18	355	372	GAUCAAGUGAAAGGAUGA	CCAUCCUUUUGCUUGAUG	Cleavage	ABC transporter F family member 1	1
miR1051	TC450699	2	10.654	1	18	217	234	GAUCAAGUGAAAGGAUGA	UUGUUCUUUCACUUGAUU	Cleavage	Laccase-4	1
miR1051	TC460338	2	6.582	1	18	421	438	GAUCAAGUGAAAGGAUGA	UUGUCCUUUCGCUUGAUU	Cleavage	B-box zinc finger family protein	1
miR1051	TC460684	1	16.769	1	18	648	665	GAUCAAGUGAAAGGAUGA	UCAUUCUUUCAUUUGAUC	Cleavage		1
miR1052	BM136415	2.5	14.138	1	19	43	61	UUCCUUUGAUUAUUUGAUA	UAUCAACUAAUCAGAGGAU	Cleavage		1
miR1052	CA710962	1.5	17.941	1	18	99	116	UUCCUUUGAUUAUUUGAU	AACAAGUAAUCAAAGGAA	Cleavage	Ubiquitin conjugating enzyme	1
miR1052	CJ920411	2	13.071	1	18	317	334	UUCCUUUGAUUAUUUGAU	AUCAAAUGAUCAAAUGAA	Cleavage		1
miR1052	CK208062	1.5	14.026	1	19	556	574	UUCCUUUGAUUAUUUGAUA	UAUCAGAUAAUUAAGGGAA	Cleavage	Cysteine-rich receptor-like protein kinase 25	1
miR1052	CK210522	2	23.085	1	18	1047	1064	UUCCUUUGAUUAUUUGAU	AUCAAAUAGUCAGGGGGA	Cleavage		1
miR1052	CV778246	2.5	15.688	1	19	515	533	UUCCUUUGAUUAUUUGAUA	UAUCGAAUAAUUAAAGAAA	Cleavage	Cysteine-rich receptor-like protein kinase	1
miR1052	DN829246	1.5	7.654	1	18	148	165	UUCCUUUGAUUAUUUGAU	AUUAAAUAAUAAAAGGAA	Cleavage		1
miR1052	DR732237	1.5	17.479	1	19	457	475	UUCCUUUGAUUAUUUGAUA	UAUCAAAUAAUCAGGGGGA	Cleavage	Cysteine-rich receptor-like protein kinase	1
miR1052	DR732749	1.5	22.437	1	19	316	334	UUCCUUUGAUUAUUUGAUA	UAUCAAAUAAUCAGGGGGA	Cleavage	Cysteine-rich receptor-like protein kinase	1
miR1052	GH728959	1.5	16.996	1	18	685	702	UUCCUUUGAUUAUUUGAU	GUCAAAAAAUCAAAGGAA	Cleavage	small HSP protein	1
miR1052	TC371763	3	15.845	1	19	517	535	UUCCUUUGAUUAUUUGAUA	UAUCAAAUAAUCAAGGAAU	Cleavage	Cysteine-rich receptor-like protein kinase	1
miR1052	TC375301	2.5	20.989	1	19	519	537	UUCCUUUGAUUAUUUGAUA	UAUAAAAUAAUCAAAGCAA	Cleavage	Cysteine-rich receptor-like protein kinase	1
miR1052	TC375954	1.5	19.207	1	19	422	440	UUCCUUUGAUUAUUUGAUA	UAUCAAAUAAUCAGGGGGA	Cleavage	Cysteine-rich receptor-like protein kinase	1
miR1052	TC387583	1.5	14.026	1	19	149	167	UUCCUUUGAUUAUUUGAUA	UAUCAGAUAAUUAAGGGAA	Cleavage	Cysteine-rich receptor-like protein kinase	1
miR1052	TC387984	2.5	12.842	1	19	282	300	UUCCUUUGAUUAUUUGAUA	UAUCAAUUAAUCCAAGGAA	Cleavage	E3 ubiquitin ligase BIG BROTHER	1
miR1052	TC388649	2	15.741	1	19	547	565	UUCCUUUGAUUAUUUGAUA	UAUCAAGAAAUCAAAGGGA	Cleavage	Cullin-1	1
miR1052	TC390197	3	15.845	1	19	423	441	UUCCUUUGAUUAUUUGAUA	UAUCAAAUAAUCAAGGAAU	Cleavage	Cysteine-rich receptor-like protein kinase	1
miR1052	TC398581	3	19.827	1	19	549	567	UUCCUUUGAUUAUUUGAUA	UAUCAAAUAAUCAAGGAAU	Cleavage	Cysteine-rich receptor-like protein kinase	1
miR1052	TC435957	1.5	23.558	1	19	272	290	UUCCUUUGAUUAUUUGAUA	UAUAAAAUAAUCAAAGGGA	Cleavage	Cysteine-rich receptor-like protein kinase	1
miR1052	TC438340	1.5	19.647	1	19	1199	1217	UUCCUUUGAUUAUUUGAUA	UAUAAAAUAAUCAAAGGGA	Cleavage	Cysteine-rich receptor-like protein kinase	1
miR1052	TC448156	1	16.037	1	18	553	570	UUCCUUUGAUUAUUUGAU	AUCAAAUAAACAAAGGAA	Translation		1
miR1052	TC449595	2	18.685	1	18	526	543	UUCCUUUGAUUAUUUGAU	AUCAAAUAAUCAUAGGAG	Cleavage	Ubiquitin conjugating enzyme	1
miR1052	TC456142	3	17.03	1	19	304	322	UUCCUUUGAUUAUUUGAUA	UGUCAAAUAGUCAAGUGAA	Cleavage	Kinesin-related protein	1
miR1060	CK197315	2.5	12.227	1	20	446	465	UUUGGUCAUAGAUCGCACAC	GUUUGCCAUUUAUGACCAAA	Cleavage	helicase-primase family protein	1
miR1060	CK197316	2.5	11.709	1	20	446	465	UUUGGUCAUAGAUCGCACAC	GUUUGCCAUUUAUGACCAAA	Cleavage	helicase-primase family protein	1
miR1060	TC412491	3	17.506	1	20	231	250	UUUGGUCAUAGAUCGCACAC	GUGUGCGCUUUAUGGCUAGA	Cleavage	Protein kinase	1
miR1087	BQ744521	3	22.672	1	21	223	243	ACGGAUUGGUGUUUGUCGCUU	AGGUGACAAUCAUCGGUCCGU	Cleavage		1
miR1087	CA640334	1.5	16.633	1	18	431	448	ACGGAUUGGUGUUUGUCG	UGACAAAUACCAAUCUGU	Cleavage	Glutathione S-transferase	1
miR1087	CA703953	2	12.417	1	21	378	398	ACGGAUUGGUGUUUGUCGCUU	AAACGCCAAAUGCCAAUCCGU	Cleavage	Ribosomal Pr 117	1
miR1087	CD928652	2	10.786	1	18	144	161	ACGGAUUGGUGUUUGUCG	GCACAAACACCAAUCCGU	Cleavage	Translation initiation factor	1
miR1087	TC442569	3	19.358	1	21	1209	1229	ACGGAUUGGUGUUUGUCGCUU	AGGUGACAAUCAUCGGUCCGU	Cleavage	glycine-rich RNA-binding protein	1
miR1097	BJ273836	2.5	11.977	1	22	107	128	UAGCAAUGCUGUUGUAGUUGGA	UUCAAUUAUAAAAGUAUUGCUA	Translation		1
miR1097	CA616537	2.5	8.813	1	21	99	119	UAGCAAUGCUGUUGUAGUUGG	CCAACUACAAUGGCACUGCUA	Cleavage	peptide transporter PTR2	1
miR1097	CA627080	2.5	13.125	1	23	285	307	UAGCAAUGCUGUUGUAGUUGGAA	UGCCAUCUGCAAUAGUAUUGCUA	Cleavage	Poly(U)-specific endoribonuclease-B	1
miR1097	CJ582101	3	13.107	1	23	340	362	UAGCAAUGCUGUUGUAGUUGGAA	UUUCGACUUUGACAGUAUUGCUG	Cleavage	ATP-dependent DNA helicase Q-like SIM	1
miR1097	TC393329	3	23.528	1	21	18	38	UAGCAAUGCUGUUGUAGUUGG	CCAGCUGCAACAGCACUGCUG	Cleavage		1
miR1097	TC399581	3	22.52	1	21	51	71	UAGCAAUGCUGUUGUAGUUGG	CCAGCUGCAACAGCACUGCUG	Cleavage		1
miR1097	TC404021	3	15.701	1	23	622	644	UAGCAAUGCUGUUGUAGUUGGAA	UUUCAGCGGCAGCAGCGUUGCUA	Cleavage		1
miR1097	TC408503	2.5	12.851	1	21	925	945	UAGCAAUGCUGUUGUAGUUGG	UUAAUUAUGGCAGUAUUGCUA	Cleavage	Gamma interferon inducible lysosomal thiol reductase (GILT)	1
miR1097	TC455489	2.5	9.71	1	23	120	142	UAGCAAUGCUGUUGUAGUUGGAA	UUGCAAAUACAACACCAUUGUUA	Translation		1
miR1097	TC456384	3	20.854	1	23	793	815	UAGCAAUGCUGUUGUAGUUGGAA	UUUGAGCUAUAGCAGCAGUGCUA	Cleavage	Cyclin-P3-1	1
miR1117	CA636114	3	20.427	1	20	370	389	UUUAGUACCGGUUCGUGGCA	UGCUGGGAACCGGUACUAAU	Cleavage	Expressed mRNA	1
miR1117	CJ840771	2.5	16.599	1	20	72	91	UUUAGUACCGGUUCGUGGCA	UGUCCCGAACUGGUAUUAAA	Cleavage	predicted protein	1
miR1118	CA635339	2.5	17.326	1	23	159	181	CGCACUACAUUGUGGAACGGAGG	CCUCCAUUCCAUAAUGUAGUGCU	Cleavage		1
miR1118	CA670378	2.5	17.194	1	23	167	189	CGCACUACAUUGUGGAACGGAGG	CCUCCAUUCCAUAAUGUAGUGCU	Cleavage		1
miR1118	CJ937950	2.5	18.375	1	23	126	148	CGCACUACAUUGUGGAACGGAGG	UCUUCGUUACAUAAUGUAGUGCC	Cleavage	Putative late blight resistance protein-R1A-6-like protein	1
miR1118	CK196934	2.5	14.933	1	23	65	87	CGCACUACAUUGUGGAACGGAGG	CCUCCAUUCCAUAAUGUAGUGCU	Cleavage	Calmodulin TaCaM2-1	1
miR1118	CK216826	3	20.784	1	23	688	710	CGCACUACAUUGUGGAACGGAGG	CCGCCGUUCCACAGUGUAGUGAC	Cleavage	Cold-regulated protein BLT14	1
miR1118	TC369361	2	23.155	1	23	729	751	CGCACUACAUUGUGGAACGGAGG	CCUCCGUUCCAAAAUAUAGUGCG	Cleavage	Calmodulin TaCaM2-1	1
miR1118	TC370181	2	23.155	1	23	646	668	CGCACUACAUUGUGGAACGGAGG	CCUCCGUUCCAAAAUAUAGUGCG	Cleavage	Calmodulin TaCaM2-3	1
miR1118	TC379298	2.5	12.935	1	23	1767	1789	CGCACUACAUUGUGGAACGGAGG	CCUCCGUUUCAAAAUAUAGUGCG	Cleavage	Geranylgeranyl hydrogenase	1
miR1118	TC391749	2.5	14.271	1	23	775	797	CGCACUACAUUGUGGAACGGAGG	CCUCCAUUUCACAAUGUAGUGCU	Cleavage	Protein HVA22	1
miR1118	TC418995	3	14.42	1	23	1007	1029	CGCACUACAUUGUGGAACGGAGG	CCUCCGUUCCAUAAUAUAGUGUC	Cleavage	Glutathione S-transferase	1
miR1118	TC427643	3	18.553	1	23	1348	1370	CGCACUACAUUGUGGAACGGAGG	CCUCGGUUCCAUAAUGCAGUGCA	Cleavage	kinetochore protein NDC80 homolog	1
miR1118	TC437336	3	14.42	1	23	428	450	CGCACUACAUUGUGGAACGGAGG	CCUCCGUUCCAUAAUAUAGUGUC	Cleavage	Ribulose bisphosphate carboxylase large chain	1
miR1118	TC440827	2.5	9.356	1	23	538	560	CGCACUACAUUGUGGAACGGAGG	CCUCCGUUCCAUAAUAUAGUGCA	Cleavage	F-box domain containing protein-like	1
miR1118	TC451885	3	12.76	1	23	703	725	CGCACUACAUUGUGGAACGGAGG	CCUCCAUUCCAUAAUGUAGUGUC	Cleavage	Predicted protein (Domain of unknown function)	1
miR1120	CJ542241	0	13.892	1	21	679	699	UUCUUAUAUUAUGGGACGGAG	CUCCGUCCCAUAAUAUAAGAA	Cleavage		1
miR1120	TC388446	0.5	9.881	1	21	329	349	UUCUUAUAUUAUGGGACGGAG	CUCCGUCCCAUAAUAUAAGAG	Cleavage		1
miR1120	TC402657	0	7.417	1	21	108	128	UUCUUAUAUUAUGGGACGGAG	CUCCGUCCCAUAAUAUAAGAA	Cleavage	Glyceraldehyde-3-phosphate dehydrogenase	1
miR1120	TC417827	0	5.539	1	21	693	713	UUCUUAUAUUAUGGGACGGAG	CUCCGUCCCAUAAUAUAAGAA	Cleavage		1
miR1120	TC429127	0.5	12.351	1	21	346	366	UUCUUAUAUUAUGGGACGGAG	CUCCGUCCCAUAAUAUAGGAA	Cleavage	glyceraldehyde-3-phosphate dehydrogenase	1
miR1122	AL819672	2.5	9.632	1	20	270	289	CUACAUACAUCCGUAUCUUG	CAAGAUACAGAUGUAUCUAG	Cleavage	Sodium/hydrogen exchanger family protein	1
miR1122	CD889246	1.5	22.576	1	20	134	153	CUACAUACAUCCGUAUCUUG	CAACAUAUGGAUGUAUGUAG	Cleavage	F-box protein family-like	1
miR1122	CJ640370	2	11.188	1	20	422	441	CUACAUACAUCCGUAUCUUG	UAACAUACGGAUGUAUGUAN	Cleavage		1
miR1122	CK194954	2	23.625	1	20	153	172	CUACAUACAUCCGUAUCUUG	CAACAUACAGAUGUAUGUAG	Cleavage		1
miR1122	CN009673	2.5	16.45	1	20	697	716	CUACAUACAUCCGUAUCUUG	CAACAUACGGAUGUAUAUAG	Cleavage		1
miR1122	TC394246	1	23.83	1	20	408	427	CUACAUACAUCCGUAUCUUG	CCACAUACGGAUGUAUGUAG	Cleavage		1
miR1122	TC396214	1	24.926	1	20	417	436	CUACAUACAUCCGUAUCUUG	CAACAUACGGAUGUAUGUAG	Cleavage	chaperone protein DnaJ	1
miR1122	TC427420	1	23.441	1	20	695	714	CUACAUACAUCCGUAUCUUG	CAACAUACGGAUGUAUGUAG	Cleavage		1
miR1122	TC445468	1	24.747	1	20	232	251	CUACAUACAUCCGUAUCUUG	CUACAUACGGAUGUAUGUAG	Cleavage	1-aminocyclopropane-1-carboxylic acid oxidase	1
miR1122	TC460587	1	24.926	1	20	583	602	CUACAUACAUCCGUAUCUUG	CAACAUACGGAUGUAUGUAG	Cleavage	chaperone protein DnaJ	1
miR1125	CA614252	3	14.81	1	23	313	335	AACGAACGAGACCGACUGCGGCG	CGUCGCAGUUGGUCUCGUUGGUA	Cleavage	Transcribed locus	1
miR1125	TC429382	2	18.198	1	21	575	595	AACGAACGAGACCGACUGCGG	CUGUGGUAGGUCUCGUUCGUU	Cleavage	60S ribosomal protein L31	1
miR1126	CA499267	1.5	11.132	1	21	493	513	UCAAUAUGGACUAUAUACGGA	UCCGUGUGUAGUCUAUAUUGA	Cleavage		1
miR1126	CA601255	1.5	10.007	1	21	125	145	UCAAUAUGGACUAUAUACGGA	UCCGUAUAUAGUUUGUAUUGA	Cleavage		1
miR1126	CD918707	0.5	13.953	1	21	415	435	UCAAUAUGGACUAUAUACGGA	UCCGUAUGUAGUCCAUAUUGA	Cleavage	60S ribosomal protein L31	1
miR1126	CJ813475	1	19.221	1	21	408	428	UCAAUAUGGACUAUAUACGGA	UCCGUAUGUAGUCCAUGUUGA	Cleavage	RNA-binding protein 39-like	1
miR1126	CK152166	1	10.402	1	21	51	71	UCAAUAUGGACUAUAUACGGA	UCCGUAUGUAGUUCAUAUUGA	Cleavage		1
miR1126	TC369729	0.5	20.711	1	21	1121	1141	UCAAUAUGGACUAUAUACGGA	UCUGUAUGUAGUCCAUAUUGA	Cleavage	receptor-like kinase LRK14	1
miR1126	TC399045	1	16.377	1	21	1083	1103	UCAAUAUGGACUAUAUACGGA	UCUGUAUGUAGUCUAUAUUGA	Cleavage	putative cysteine synthase	1
miR1126	TC413464	1	22.747	1	21	1267	1287	UCAAUAUGGACUAUAUACGGA	UCUGUAUGUAGUUCAUAUUGA	Cleavage	Xylosyltransferase	1
miR1126	TC420685	1	14.677	1	21	683	703	UCAAUAUGGACUAUAUACGGA	UCCGUAUGUAGUUCAUAUUGA	Cleavage	putative 3-oxoacyl carrier protein synthase	1
miR1126	TC423859	0.5	13.808	1	21	804	824	UCAAUAUGGACUAUAUACGGA	UUCGUAUGUAGUCCAUAUUGA	Cleavage	Salutaridine reductase	1
miR1126	TC427489	1	13.381	1	21	491	511	UCAAUAUGGACUAUAUACGGA	UCCGUAUGUAGUCUAUAUUGA	Cleavage		1
miR1126	TC440092	1	11.929	1	21	688	708	UCAAUAUGGACUAUAUACGGA	UCUGUAUGUAGUCUAUAUUGA	Cleavage	GDP-fucose protein O-fucosyltransferase	1
miR1126	TC441661	1	16.454	1	21	195	215	UCAAUAUGGACUAUAUACGGA	UUCGUAUGUAGUCCGUAUUGA	Cleavage		1
miR1126	TC444160	0.5	13.287	1	21	533	553	UCAAUAUGGACUAUAUACGGA	UCUGUAUGUAGUCCAUAUUGA	Cleavage		1
miR1126	TC461868	0.5	23.351	1	21	18	38	UCAAUAUGGACUAUAUACGGA	UCCGUAUGUAGUCCAUAUUGA	Cleavage		1
miR1127	CK206276	0	18.93	1	21	845	865	ACUCCCUCCGUUCGGAAUUAC	GUAAUUCCGAACGGAGGGAGU	Cleavage		1
miR1127	CV763629	0	16.447	1	21	326	346	ACUCCCUCCGUUCGGAAUUAC	GUAAUUCCGAACGGAGGGAGU	Cleavage		1
miR1127	TC410300	0	16.112	1	21	694	714	ACUCCCUCCGUUCGGAAUUAC	GUAAUUCCGAACGGAGGGAGU	Cleavage	Phosphomannomutase pmmB	1
miR1130	BE516875	0	22.158	1	21	173	193	UCCGUCCCAUAAUGUAAGACG	CGUCUUACAUUAUGGGACGGA	Cleavage		1
miR1130	CA691595	1.5	21.8	1	21	56	76	UCCGUCCCAUAAUGUAAGACG	CGUCUUACAUUAUGGAACGGA	Cleavage		1
miR1130	CD911932	1.5	22.688	1	21	419	439	UCCGUCCCAUAAUGUAAGACG	CGUCUUAUAUUGUGGGGCGGA	Cleavage	Endonuclease-like	1
miR1130	TC376396	0	18.605	1	21	694	714	UCCGUCCCAUAAUGUAAGACG	CGUCUUACAUUAUGGGACGGA	Cleavage	Ribonuclease H2-C	1
miR1130	TC381627	0	15.802	1	21	888	908	UCCGUCCCAUAAUGUAAGACG	UGUCUUACAUUAUGGGACGGA	Cleavage	Dihydroflavonol-4-reductase	1
miR1130	TC386636	0.5	19.836	1	21	833	853	UCCGUCCCAUAAUGUAAGACG	CGUCUUACAUUAUGGGGCGGA	Cleavage	probable phytol kinase 2, chloroplastic-like	1
miR1130	TC456462	1.5	16.148	1	21	135	155	UCCGUCCCAUAAUGUAAGACG	CGUCUUACAUUAUGAGACGGA	Cleavage		1
miR1132	CJ669917	0	9.428	1	21	88	108	UCUAUUUUGGAACGGAGGGAG	CUCCCUCCGUUCCAAAAUAGA	Cleavage		1
miR1132	CK207929	0	18.055	1	21	749	769	UCUAUUUUGGAACGGAGGGAG	CUCCCUCCGUUCCAAAAUAGA	Cleavage		1
miR1132	TC388426	0	12.3	1	21	726	746	UCUAUUUUGGAACGGAGGGAG	CUCCCUCCGUUCCAAAAUAGA	Cleavage		1
miR1132	TC401701	0.5	13.518	1	21	1247	1267	UCUAUUUUGGAACGGAGGGAG	CUCCCUCCGUUUCAAAAUAGA	Cleavage	Nucleobase-ascorbate transporter	1
miR1132	TC407776	0	13.48	1	21	654	674	UCUAUUUUGGAACGGAGGGAG	CUCCCUCCGUUCCAAAAUAGA	Cleavage		1
miR1132	TC408245	0	24.589	1	21	1532	1552	UCUAUUUUGGAACGGAGGGAG	CUCCCUCCGUUCCAAAAUAGA	Cleavage	putative cytochrome P450	1
miR1132	TC451207	0	23.892	1	21	165	185	UCUAUUUUGGAACGGAGGGAG	CUCCCUCCGUUCCAAAAUAGA	Cleavage		1
miR1132	TC451355	0	21.217	1	21	437	457	UCUAUUUUGGAACGGAGGGAG	CUCCCUCCGUUCCAAAAUAGA	Cleavage		1
miR1132	TC453256	0	24.748	1	21	672	692	UCUAUUUUGGAACGGAGGGAG	CUCCCUCCGUUCCAAAAUAGA	Cleavage	Tropinone reductase-like protein	1
miR1135	CA645625	1	18.967	1	21	244	264	UCUGCGACAAGUAAUUCCGAA	UUCUGAAUUACUUGUCGCAGA	Cleavage		1
miR1135	CJ600810	0	13.463	1	21	215	235	UCUGCGACAAGUAAUUCCGAA	UUCGGAAUUACUUGUCGCAGA	Cleavage		1
miR1135	CJ671070	2	14.271	1	21	557	577	UCUGCGACAAGUAAUUCCGAA	UUCGGAAUUACUUGUCGUANA	Cleavage		1
miR1135	CN012730	2	16.546	1	21	31	51	UCUGCGACAAGUAAUUCCGAA	UUCGGAAUUACUUGUCGCGAA	Cleavage	Protein STAR1	1
miR1135	GH721374	1	13.666	1	21	230	250	UCUGCGACAAGUAAUUCCGAA	UUCGGAAUUACUGGUCGCAGA	Translation		1
miR1135	TC418338	0.5	19.051	1	21	645	665	UCUGCGACAAGUAAUUCCGAA	UUCGGAAUUACUUGUCGUAGA	Cleavage	Glutamate decarboxylase	1
miR1136	TC399881	1	13.194	1	21	632	652	UGUCGCAGGUAUGGAUGUAUC	GAUACAUCCAUACGUGCGACA	Cleavage	Transcribed locus	1
miR1137	CK197784	1.5	23.703	1	21	578	598	UUAGUACAAAGUUGGAUCAUC	GAUGACUCAACUUUGUACUAA	Cleavage	glycosyltransferase	1
miR1137	TC388426	2	12.607	1	21	745	765	UUAGUACAAAGUUGGAUCAUC	GAUGACUCAAUUUUGUACUAA	Cleavage		1
miR1137	TC418521	1.5	16.71	1	21	445	465	UUAGUACAAAGUUGGAUCAUC	GAUGACUCAACUUUGUACUAA	Cleavage	Expansin-like A1	1
miR1137	TC423804	2	19.671	1	21	1942	1962	UUAGUACAAAGUUGGAUCAUC	GAUGACUCAGCUUUGUACUAA	Cleavage	eukaryotic translation initiation factor 6-like protein	1
miR1139	CJ636238	2	23.108	1	20	368	387	UAGUAACAUAGACUAGUAAC	GUAACUAGUCUAUGUUACUC	Cleavage		1
miR1139	TC369581	1.5	19.279	1	23	1053	1075	UAGUAACAUAGACUAGUAACAUA	UUUCUUGCUAGUUUAUGUUACUG	Cleavage		1
miR1139	TC397585	2	23.993	1	23	1456	1478	UAGUAACAUAGACUAGUAACAUA	UAUGUUACUAGUCUAAGUUACUC	Cleavage	Transcription factor Myb1	1
miR1139	TC402861	2	16.855	1	23	600	622	UAGUAACAUAGACUAGUAACAUA	UAUGUUAUUAGUCUAUAUUACUA	Cleavage		1
miR1139	TC405185	2	18.424	1	22	1538	1559	UAGUAACAUAGACUAGUAACAU	AUGUUAUUAGUCUAUAUUACUA	Cleavage	Late embryogenesis abundant protein	1
miR1139	TC408451	3	20.005	1	23	49	71	UAGUAACAUAGACUAGUAACAUA	UAUGUUACUACUCUAAGUUACUU	Cleavage		1
miR1139	TC418553	2	18.981	1	22	106	127	UAGUAACAUAGACUAGUAACAU	AUGUUACUAGUCUAAGUUACUU	Cleavage		1
miR1139	TC418937	2	20.596	1	23	585	607	UAGUAACAUAGACUAGUAACAUA	UAUAUUACUGGUCUAUAUUACUA	Cleavage		1
miR1139	TC436537	3	15.534	1	23	379	401	UAGUAACAUAGACUAGUAACAUA	UAUGUAACUGGGCUAUGUUAUUA	Cleavage	Putative inorganic phosphate transporter 1-9	1
miR1139	TC436863	3	21.689	1	23	653	675	UAGUAACAUAGACUAGUAACAUA	UAUGAUAUUAGUAUAUGAUACUA	Translation	Sex determination protein tasselseed-2	1
miR1139	TC445840	1	15.324	1	22	263	284	UAGUAACAUAGACUAGUAACAU	AUCAUAUUAGUCUAUGUUGCUA	Cleavage		1
miR1139	TC449025	1	16.952	1	23	13	35	UAGUAACAUAGACUAGUAACAUA	UAUGUUACUAGUGUAUGUUACUA	Translation		1
miR1142	BG274957	2.5	24.967	1	23	378	400	AAGGCUGUGAUGGUCGAGCAUGG	CCGUCCUCGACCACCACGGCCUC	Translation	Phosphatase-like	1
miR1142	CA714618	3	21.347	1	24	57	80	AAGGCUGUGAUGGUCGAGCAUGGG	CCCGUGCUCGACCAUCGCCGCCUC	Cleavage		1
miR1142	CJ727145	3	24.007	1	24	38	61	AAGGCUGUGAUGGUCGAGCAUGGG	CCCGUGCUCGACCAUCGCCGCCUC	Cleavage		1
miR1142	CK208642	2.5	22.06	1	24	269	292	AAGGCUGUGAUGGUCGAGCAUGGG	CACAAGCUCGACCAUCACAGACUC	Cleavage		1
miR1142	TC408228	2.5	20.866	1	23	140	162	AAGGCUGUGAUGGUCGAGCAUGG	CCGUCCUCGACCACCACGGCCUC	Translation	Phosphatase-like	1
miR1142	TC414010	2.5	20.749	1	23	458	480	AAGGCUGUGAUGGUCGAGCAUGG	CCGUCCUCGACCACCACGGCCUC	Translation	Phosphatase-like	1
miR1142	TC444071	2	10.97	1	24	83	106	AAGGCUGUGAUGGUCGAGCAUGGG	CCUCCGUUUGACCAUCAUAGUCUU	Cleavage		1
miR1146	AL816313	1.5	13.472	1	22	295	316	AUCGGUCGGAUCGGGAAGACGU	ACGUCUUCACGGUCCGACCGAU	Cleavage		1
miR1146	BJ232662	1.5	22.564	1	22	418	439	AUCGGUCGGAUCGGGAAGACGU	ACGUCUUCUCGUUCCGACCGAU	Translation		1
miR1146	CA484949	1.5	11.991	1	21	46	66	AUCGGUCGGAUCGGGAAGACG	CGGCUUCCCGCUCCGAUCGAU	Translation	highly Calmodulin	1
miR1146	CA593477	1.5	20.272	1	21	326	346	AUCGGUCGGAUCGGGAAGACG	CUUCUUCCCUGUCCGACCGAU	Cleavage		1
miR1146	CA683773	3	15.089	1	22	184	205	AUCGGUCGGAUCGGGAAGACGU	AUGUCUUCAUGAUCCAACCGAU	Cleavage		1
miR1146	CA697095	2.5	15.078	1	22	53	74	AUCGGUCGGAUCGGGAAGACGU	ACGUCUUCACGAUCCAACCGAU	Cleavage		1
miR1146	CJ588634	2.5	14.91	1	22	176	197	AUCGGUCGGAUCGGGAAGACGU	ACGUCUUCGCGAUCCAACCGAU	Cleavage	GATA transcription factor	1
miR1146	CJ633315	1	17.291	1	22	577	598	AUCGGUCGGAUCGGGAAGACGU	ACGUCUUCACGAUCCGACCGAU	Cleavage		1
miR1146	GH728605	1	17.366	1	22	122	143	AUCGGUCGGAUCGGGAAGACGU	ACGUCUUCACGAUCCGACCGAU	Cleavage		1
miR1146	TC380088	3	15.529	1	22	757	778	AUCGGUCGGAUCGGGAAGACGU	GCGUAUUCCAGAUUCGAUCGAU	Cleavage	Disease resistance protein RPM1	1
miR1146	TC421793	3	19.36	1	22	149	170	AUCGGUCGGAUCGGGAAGACGU	ACUUCUUCCUGAUCUGGCCGUU	Cleavage	Peroxidase	1
miR1146	TC461852	1	15.26	1	19	813	831	AUCGGUCGGAUCGGGAAGA	UCUUCACGAUCCGACCGAU	Cleavage		1
miR1154-3p	BJ266857	3	23.12	1	18	35	52	UCGCCUUGGACGACAAGU	ACUUGUUGUUUGGGGUGA	Cleavage	Biotin-containing subunit of methylcrotonyl-CoA carboxylase	1
miR1154-3p	CA636262	2.5	16.445	1	18	437	454	UCGCCUUGGACGACAAGU	UGUUGUCGUCCAAGGUGA	Cleavage	Superoxide dismutase [Cu-Zn] 4A	1
miR1154-3p	GH721060	3	18.239	1	18	441	458	UCGCCUUGGACGACAAGU	AUUUGUCGUCCGAGCUGA	Cleavage	ARK protein-Wall-associated receptor kinase	1
miR1154-3p	GH729326	2.5	16.474	1	19	523	541	UCGCCUUGGACGACAAGUA	UGUUUUUCGUCCAAGGUGA	Cleavage		1
miR1154-3p	TC397354	3	20.173	1	18	769	786	UCGCCUUGGACGACAAGU	AUUUGUCGUCCGAGCUGA	Cleavage	Receptor-like protein kinase	1
miR1154-3p	TC397948	2.5	14.142	1	18	307	324	UCGCCUUGGACGACAAGU	AUUUGUAGUUCAAGGUGA	Cleavage		1
miR1154-3p	TC398244	3	14.527	1	18	605	622	UCGCCUUGGACGACAAGU	AUUUGUCGUCCGAGUUGA	Cleavage	ARK protein-Wall-associated receptor kinase	1
miR1154-3p	TC400426	3	20.987	1	18	534	551	UCGCCUUGGACGACAAGU	ACUUGUUGUUUGGGGUGA	Cleavage	Biotin-containing subunit of methylcrotonyl-CoA carboxylase	1
miR1154-3p	TC441145	3	21.902	1	19	368	386	UCGCCUUGGACGACAAGUA	UCCUUUUUGUCCGAGGCGA	Cleavage	U6 snRNA-associated Sm-like protein	1
miR1154-3p	TC446710	3	11.61	1	19	496	514	UCGCCUUGGACGACAAGUA	UACUUGCUNUCCAAGGUGA	Translation	Dormancy-associated and auxin-repressed protein	1
miR1154-3p	TC458892	3	10.84	1	19	1333	1351	UCGCCUUGGACGACAAGUA	UAUUUGUUGUUGAAGGUGA	Cleavage	DNA polymerase	1
miR1162-3p	BJ254935	0.5	16.781	1	22	375	396	CGGCUUAAUUUGACUCAACACG	CGUGUUGGGUCAAAUUAAGCCG	Cleavage	rRNA intron-encoded homing endonuclease	1
miR1162-3p	BJ306556	0.5	16.781	1	22	493	514	CGGCUUAAUUUGACUCAACACG	CGUGUUGGGUCAAAUUAAGCCG	Cleavage	rRNA intron-encoded homing endonuclease	1
miR1162-3p	CJ795418	0.5	24.159	1	22	242	263	CGGCUUAAUUUGACUCAACACG	CGUGUUGGGUCAAAUUAAGCCG	Cleavage	rRNA intron-encoded homing endonuclease	1
miR1162-3p	CJ943765	0.5	24.626	1	22	175	196	CGGCUUAAUUUGACUCAACACG	CGUGUUGGGUCAAAUUAAGCCG	Cleavage	rRNA intron-encoded homing endonuclease	1
miR1162-3p	CJ963816	0.5	18.308	1	22	538	559	CGGCUUAAUUUGACUCAACACG	CGUGUUGGGUCAAAUUAAGCCG	Cleavage	rRNA intron-encoded homing endonuclease	1
miR1162-3p	CK205517	0	14.58	1	22	624	645	CGGCUUAAUUUGACUCAACACG	CGUGUUGAGUCAAAUUAAGCCG	Cleavage	rRNA intron-encoded homing endonuclease	1
miR1162-3p	TC437512	0	16.149	1	22	111	132	CGGCUUAAUUUGACUCAACACG	CGUGUUGAGUCAAAUUAAGCCG	Cleavage	rRNA intron-encoded homing endonuclease	1
miR1162-3p	TC443112	0.5	16.781	1	22	604	625	CGGCUUAAUUUGACUCAACACG	CGUGUUGGGUCAAAUUAAGCCG	Cleavage		1
miR1172	BE419426	2	21.645	1	18	303	320	UGGGAUCUGGAGCGCAGU	ACUGCGCUCCAGAGCCUA	Cleavage	GTPase-activating protein GYP7	1
miR1172	CK196845	3	20.145	1	18	354	371	UGGGAUCUGGAGCGCAGU	ACUGCGCUCCAGGUCCAG	Cleavage	40S ribosomal protein S14	1
miR1172	TC375384	2.5	15.448	1	21	358	378	UGGGAUCUGGAGCGCAGUGAC	GACACUGUGCUACAGAUUUCA	Translation		1
miR1172	TC391309	2.5	21.516	1	19	199	217	UGGGAUCUGGAGCGCAGUG	CGCUGCUCUCUAGAUCUCA	Cleavage		1
miR1172	TC409935	2	23.736	1	19	824	842	UGGGAUCUGGAGCGCAGUG	UGCUGCGAUUCAGAUCCCA	Cleavage	Putative leucine-rich repeat transmembrane protein kinase	1
miR1172	TC417500	3	17.645	1	20	745	764	UGGGAUCUGGAGCGCAGUGA	UUGCUGUGCUGCAGAUCCCC	Translation	hypothetical protein TRIUR3_25411	1
miR1211	CA627042	1.5	18.418	1	19	69	87	AGGGAGGGAUGGAUAGAAG	UUCCUAUCCAUCCCUUCCU	Cleavage	Superoxide dismutase [Cu-Zn] 4AP	1
miR1211	CA627440	2	9.163	1	20	160	179	AGGGAGGGAUGGAUAGAAGA	UCCUCUAUCCAUCUCUCUCU	Cleavage	Zein protein precursor	1
miR1211	CJ921761	2	8.565	1	20	446	465	AGGGAGGGAUGGAUAGAAGA	UUUUUUGUCCAUUUCUCCCU	Cleavage		1
miR1211	CK206200	2.5	5.636	1	20	511	530	AGGGAGGGAUGGAUAGAAGA	UUUUUUCUCCAUCCCUUUCU	Cleavage		1
miR1211	CV761117	1.5	19.877	1	19	593	611	AGGGAGGGAUGGAUAGAAG	UUUCAAUCCAUCCCUCCUU	Cleavage	ADP-ribosylation factor GTPase-activating protein AGD12	1
miR1211	CV766782	1.5	12.486	1	20	572	591	AGGGAGGGAUGGAUAGAAGA	UUUUCUAUCUAUCUCUCUCU	Cleavage		1
miR1211	CV782533	2	3.426	1	19	800	818	AGGGAGGGAUGGAUAGAAG	CUUCUAUUCAUCCCUCUCC	Cleavage		1
miR1211	TC371426	3	15.833	1	20	139	158	AGGGAGGGAUGGAUAGAAGA	UUUUCUGUUCAUCCCUCUUG	Cleavage	SNF1-related protein kinase regulatory subunit beta-1-like	1
miR1211	TC387528	3	6.604	1	20	970	989	AGGGAGGGAUGGAUAGAAGA	UCUUCUUUCCAUUUCUCUUU	Cleavage	predicted protein	1
miR1211	TC391437	2.5	16.472	1	20	803	822	AGGGAGGGAUGGAUAGAAGA	UUCUUUAUCCAUCUCUUCCU	Cleavage	TLD-domain containing nucleolar protein	1
miR1211	TC395367	3	19.736	1	20	586	605	AGGGAGGGAUGGAUAGAAGA	UCUUCUGUUGAUCCUUCCUU	Translation	SNF1-related protein kinase regulatory subunit beta-1-like	1
miR1211	TC401850	2.5	13.161	1	20	11	30	AGGGAGGGAUGGAUAGAAGA	UCUUCUACUCCUCCCUCCCU	Translation	Fumarate hydratase 2	1
miR1211	TC403576	2.5	15.901	1	20	842	861	AGGGAGGGAUGGAUAGAAGA	UUCUUUAUCCAUCUCUUCCU	Cleavage	TLD-domain containing nucleolar protein	1
miR1211	TC404127	1.5	13.264	1	19	549	567	AGGGAGGGAUGGAUAGAAG	CGUCUAUCUAUCCCUCCCU	Cleavage	hypothetical protein TRIUR3_32104	1
miR1211	TC415140	2.5	5.39	1	20	765	784	AGGGAGGGAUGGAUAGAAGA	UCUUCUAUCUCUUUCUCCCU	Translation		1
miR1211	TC422711	2.5	8.444	1	20	2169	2188	AGGGAGGGAUGGAUAGAAGA	UUUUCUUUUCAUUUCUCCCU	Cleavage	putative serine/threonine-protein kinase WNK2	1
miR1211	TC422862	3	20.847	1	20	495	514	AGGGAGGGAUGGAUAGAAGA	UCUUUUAUCUAUCCUUUUUU	Cleavage	putative protein phosphatase 2C 28	1
miR1211	TC425458	3	15.491	1	20	832	851	AGGGAGGGAUGGAUAGAAGA	UCUUCUAUUCAUUUCUUCCC	Cleavage		1
miR1211	TC427448	1.5	5.993	1	20	330	349	AGGGAGGGAUGGAUAGAAGA	UUUUCUAUCUAUCUCUCUCU	Cleavage		1
miR1211	TC447087	2.5	13.42	1	20	224	243	AGGGAGGGAUGGAUAGAAGA	UUCUUUAUCCAUCUCUUCCU	Cleavage	TLD-domain containing nucleolar protein	1
miR1211	TC449990	3	6.853	1	20	358	377	AGGGAGGGAUGGAUAGAAGA	UCUUCCAUCUAUCCCUCCUG	Cleavage		1
miR1211	TC451197	1.5	12.059	1	20	74	93	AGGGAGGGAUGGAUAGAAGA	UUUUCUAUCUAUCUCUCUCU	Cleavage		1
miR1211	TC458712	2.5	9.398	1	20	165	184	AGGGAGGGAUGGAUAGAAGA	UCUUCUAUCUAUCCCUUGCU	Cleavage		1
miR1436	CJ542241	0	13.269	1	21	675	695	UAUAUUAUGGGACGGAGGGAG	CUCCCUCCGUCCCAUAAUAUA	Cleavage		1
miR1436	TC402657	0	15.808	1	21	707	727	UAUAUUAUGGGACGGAGGGAG	CUCCCUCCGUCCCAUAAUAUA	Cleavage	Glyceraldehyde-3-phosphate dehydrogenase	1
miR1436	TC417827	0	5.539	1	21	689	709	UAUAUUAUGGGACGGAGGGAG	CUCCCUCCGUCCCAUAAUAUA	Cleavage		1
miR1436	TC429127	0	12.325	1	21	342	362	UAUAUUAUGGGACGGAGGGAG	CUCCCUCCGUCCCAUAAUAUA	Cleavage	Glyceraldehyde-3-phosphate dehydrogenase	1
miR1436	TC448926	0	18.513	1	21	1068	1088	UAUAUUAUGGGACGGAGGGAG	CUCCCUCCGUCCCAUAAUAUA	Cleavage		1
miR1439	CK207929	0	18.905	1	20	747	766	AUUUUGGAACGGAGGGAGUA	UACUCCCUCCGUUCCAAAAU	Cleavage		1
miR1439	TC369361	0	19.692	1	20	724	743	AUUUUGGAACGGAGGGAGUA	UACUCCCUCCGUUCCAAAAU	Cleavage	Calmodulin TaCaM2-1	1
miR1439	TC370181	0	19.692	1	20	641	660	AUUUUGGAACGGAGGGAGUA	UACUCCCUCCGUUCCAAAAU	Cleavage	Calmodulin TaCaM2-3	1
miR1439	TC371157	0	13.602	1	20	1576	1595	AUUUUGGAACGGAGGGAGUA	UACUCCCUCCGUUCCAAAAU	Cleavage	E3 ubiquitin-protein ligase MIB2	1
miR1439	TC388426	0	12.99	1	21	723	743	AUUUUGGAACGGAGGGAGUAA	UUACUCCCUCCGUUCCAAAAU	Cleavage		1
miR1439	TC408245	0	24.486	1	20	1530	1549	AUUUUGGAACGGAGGGAGUA	UACUCCCUCCGUUCCAAAAU	Cleavage	putative cytochrome P450	1
miR1439	TC434271	0.5	14.453	1	21	120	140	AUUUUGGAACGGAGGGAGUAA	UUACUCCCUCCGUUCCGAAAU	Cleavage		1
miR1439	TC446802	0.5	18.326	1	21	22	42	AUUUUGGAACGGAGGGAGUAA	UUACUCCCUCCGUUCCGAAAU	Cleavage		1
miR1439	TC451355	0	20.759	1	20	435	454	AUUUUGGAACGGAGGGAGUA	UACUCCCUCCGUUCCAAAAU	Cleavage		1
miR1439	TC451364	0	9.036	1	20	1274	1293	AUUUUGGAACGGAGGGAGUA	UACUCCCUCCGUUCCAAAAU	Cleavage	PDR-like ABC transporter	1
miR1439	TC452182	0	18.379	1	20	1006	1025	AUUUUGGAACGGAGGGAGUA	UACUCCCUCCGUUCCAAAAU	Cleavage	putative hydroxyacylglutathione hydrolase 2	1
miR1439	TC457394	0	13.401	1	21	189	209	AUUUUGGAACGGAGGGAGUAA	UUACUCCCUCCGUUCCAAAAU	Cleavage		1
miR1439	TC458700	0	16.989	1	20	1146	1165	AUUUUGGAACGGAGGGAGUA	UACUCCCUCCGUUCCAAAAU	Cleavage		1
miR1439	TC460587	0	12.195	1	20	532	551	AUUUUGGAACGGAGGGAGUA	UACUCCCUCCGUUCCAAAAU	Cleavage	chaperone protein DnaJ	1
miR1444a	CA656612	3	23.716	1	20	321	340	UCCACAAUGGUAGAAUGUUC	GAGCAUUCUGCCGUUGGGGA	Cleavage		1
miR1444a	CJ715057	3	16.725	1	20	668	687	UCCACAAUGGUAGAAUGUUC	GAACCUUCUACCAUUGUUGG	Cleavage	Triticum turgidum HMW-glutenin locus	1
miR1444a	DR731776	3	17.153	1	20	325	344	UCCACAAUGGUAGAAUGUUC	GAAUAUUUUACCAUUUUGGG	Cleavage		1
miR1445	BJ308816	3	19.032	1	18	417	434	ACCCUUGUAGACAGAAAG	UUUUCUGUCUCCGAGGGG	Cleavage	KNOX class homeodomain protein	1
miR1445	CA647803	1.5	16.482	1	18	137	154	ACCCUUGUAGACAGAAAG	CUUUCAGUCUACGAGGGU	Cleavage		1
miR1445	CD920432	3	13.224	1	18	495	512	ACCCUUGUAGACAGAAAG	UUUUCAGUUUACAAGGGA	Cleavage	Leucine carboxyl methyl transferase	1
miR1445	CJ901439	2	18.211	1	18	78	95	ACCCUUGUAGACAGAAAG	CUUACGGUCUACAAGGGU	Cleavage		1
miR1445	CK152040	2.5	24.173	1	18	583	600	ACCCUUGUAGACAGAAAG	CUUUCUGUCUUCAAAGGU	Cleavage	Protein SET	1
miR1445	CK153414	2	15.901	1	18	598	615	ACCCUUGUAGACAGAAAG	UUUUUUGUUUAUAAGGGU	Cleavage		1
miR1445	CK159486	3	10.684	1	18	51	68	ACCCUUGUAGACAGAAAG	UAUUCUGUCUACAAGGGC	Cleavage	Protein phosphatase 1 regulatory subunit 7	1
miR1445	CK202905	3	24.044	1	18	261	278	ACCCUUGUAGACAGAAAG	CUUUUUUUUUACAAGGGG	Cleavage		1
miR1445	CV778903	3	21.46	1	18	464	481	ACCCUUGUAGACAGAAAG	CUUUCUGUCCAUGAGGGA	Translation	Thaumatin-like protein	1
miR1445	GH726630	3	13.213	1	18	155	172	ACCCUUGUAGACAGAAAG	UUUUUUGUUUACAAGGAU	Cleavage	RNA-dependent RNA polymerase	1
miR1445	TC375121	3	16.579	1	18	3	20	ACCCUUGUAGACAGAAAG	UUUUCUGUUUAUAGGGGG	Cleavage	Flavonoid 3'-monooxygenase	1
miR1445	TC380549	2.5	15.227	1	18	402	419	ACCCUUGUAGACAGAAAG	CUUUCUGUCUUCAAGAGU	Cleavage	putative uridine kinase C227.14-like	1
miR1445	TC392063	3	20.909	1	18	910	927	ACCCUUGUAGACAGAAAG	AUUUCUGUCUGCAGGGGA	Cleavage	Methionine aminopeptidase	1
miR1445	TC423577	3	13.286	1	18	433	450	ACCCUUGUAGACAGAAAG	CUUUCUGUUUUCGAGGGG	Cleavage	Calcineurin subunit B	1
miR1445	TC426794	3	20.388	1	18	241	258	ACCCUUGUAGACAGAAAG	CUUUCUGGCUGUAAGGGA	Translation	Putative protein phosphatase 2C	1
miR1445	TC441788	3	19.352	1	18	575	592	ACCCUUGUAGACAGAAAG	UUUUCUGUUUGCAAUGGU	Cleavage		1
miR1445	TC458874	2.5	16.731	1	18	70	87	ACCCUUGUAGACAGAAAG	CUUUCGGUCUACAAUGGU	Cleavage		1
miR1508	CA729058	2	14.946	1	18	500	517	AGAAAGGAAAUAUCAGUU	AACUGGAAUUUCUUUUCU	Cleavage	Predicted protein	1
miR1508	CJ625244	2	14.762	1	18	101	118	AGAAAGGAAAUAUCAGUU	AACUGAUGAUUCUUUUCU	Translation	Germin-like protein 1-1	1
miR1508	CK208978	2.5	16.821	1	18	679	696	AGAAAGGAAAUAUCAGUU	AACUGAUAUUCCUUUUCG	Cleavage		1
miR1508	CK208985	3	15.844	1	18	209	226	AGAAAGGAAAUAUCAGUU	UGUUGAUAUUUUUUUUCU	Cleavage		1
miR1508	CV761178	2.5	13.785	1	18	350	367	AGAAAGGAAAUAUCAGUU	AACUGAUAUUUUUUUUGU	Cleavage		1
miR1508	DR735367	2.5	21.334	1	18	237	254	AGAAAGGAAAUAUCAGUU	UGUUGAUAUUUCUUUUCU	Cleavage		1
miR1508	TC369936	1.5	14.676	1	18	3555	3572	AGAAAGGAAAUAUCAGUU	GACUGAUUUUUCCUUUCU	Translation	Ubiquitin-activating enzyme E1	1
miR1508	TC381302	2.5	13.571	1	18	713	730	AGAAAGGAAAUAUCAGUU	CACAGAUAUUUCUUUUCU	Cleavage	CCR4-NOT transcription complex subunit 1-like	1
miR1508	TC384365	2.5	18.721	1	18	556	573	AGAAAGGAAAUAUCAGUU	GAUUGGUAUUUCCUUUCC	Cleavage	Bifunctional dihydroflavonol 4-reductase/flavanone 4-reductase	1
miR1508	TC394233	2	10.964	1	18	324	341	AGAAAGGAAAUAUCAGUU	AAUUGGUGUUUUCUUUCU	Cleavage		1
miR1508	TC395235	2.5	19.852	1	18	1889	1906	AGAAAGGAAAUAUCAGUU	AACUGAGAUUUCUUUUCC	Cleavage	Alanine aminotransferase	1
miR1508	TC395578	1.5	18.055	1	18	315	332	AGAAAGGAAAUAUCAGUU	AACUGUUAUUUUCUUUCU	Cleavage		1
miR1508	TC397099	2.5	16.51	1	18	210	227	AGAAAGGAAAUAUCAGUU	AGCUUAUAUUUCCUUUCC	Cleavage	NADP-dependent isocitrate dehydrogenase	1
miR1508	TC399359	2	16.52	1	18	1729	1746	AGAAAGGAAAUAUCAGUU	AGCUGUUAUUUUCUUUCU	Cleavage		1
miR1508	TC400503	2.5	20.284	1	18	562	579	AGAAAGGAAAUAUCAGUU	GAUUGGUAUUUCCUUUCC	Cleavage	Bifunctional dihydroflavonol 4-reductase/flavanone 4-reductase	1
miR1508	TC401742	1.5	15.975	1	18	847	864	AGAAAGGAAAUAUCAGUU	GACUGAUGUUUCUUUUCU	Cleavage		1
miR1508	TC414559	1.5	20.278	1	18	833	850	AGAAAGGAAAUAUCAGUU	AACUGUUAUUUUCUUUCU	Cleavage		1
miR1508	TC415845	2	22.89	1	18	878	895	AGAAAGGAAAUAUCAGUU	GACUGCUGUUUCCUUUCU	Cleavage		1
miR1508	TC420136	2.5	17.994	1	18	605	622	AGAAAGGAAAUAUCAGUU	GAUUGGUAUUUCCUUUCC	Cleavage	Bifunctional dihydroflavonol 4-reductase/flavanone 4-reductase	1
miR1508	TC424615	2	14.872	1	18	886	903	AGAAAGGAAAUAUCAGUU	AAUUUAUAUUUCCUUUUU	Cleavage		1
miR1508	TC431496	2.5	15.813	1	18	679	696	AGAAAGGAAAUAUCAGUU	CACAGAUAUUUCUUUUCU	Cleavage	CCR4-NOT transcription complex subunit 1-like	1
miR1508	TC439262	2	19.281	1	18	218	235	AGAAAGGAAAUAUCAGUU	AACUGAUAUUUCCAUUUU	Cleavage		1
miR1508	TC443459	2	19.344	1	18	344	361	AGAAAGGAAAUAUCAGUU	AACUGUUAUUUUUUUUCU	Cleavage		1
miR1508	TC451518	3	13.414	1	18	184	201	AGAAAGGAAAUAUCAGUU	AAUUGGUAUUUUUUUUCA	Cleavage		1
miR1508	TC457229	2	10.147	1	18	537	554	AGAAAGGAAAUAUCAGUU	AACUGAUUUUUUUUUUCU	Translation		1
miR1511	AL816541	2	20.029	1	18	5	22	AACCUGGCUCUGAUACCA	UGGCAUCUGAGCCAGGUU	Translation		1
miR1511	BJ246066	2.5	19.234	1	18	110	127	AACCUGGCUCUGAUACCA	UGGUAUCAGCGCUAGGUG	Translation	Gag-polypeptide of LTR copia-type retrotransposon protein	1
miR1511	BJ266397	2	19.322	1	18	119	136	AACCUGGCUCUGAUACCA	UGGUAUUAGAGCUAGGUC	Cleavage		1
miR1511	CA593609	3	19.771	1	18	224	241	AACCUGGCUCUGAUACCA	UGGUAUCAGAGCUUGGUG	Cleavage		1
miR1511	CA597094	2	22.661	1	18	223	241	AACCUGGCUCUG-AUACCA	UGGUAUACAGAGCCAGGUU	Cleavage		1
miR1511	CA696147	3	19.807	1	18	129	146	AACCUGGCUCUGAUACCA	UGGUAUCAGAGCUUGGUG	Cleavage		1
miR1511	CJ901439	1.5	16.592	1	18	194	211	AACCUGGCUCUGAUACCA	UGGUAUUAGAGCCAGGUC	Cleavage		1
miR1511	CN011968	3	21.736	1	18	417	434	AACCUGGCUCUGAUACCA	UGGUGUUGGAGCCUGGUU	Cleavage		1
miR1511	CO349303	2.5	20.853	1	18	23	40	AACCUGGCUCUGAUACCA	UGGUACCAGAGCCAGGAU	Cleavage		1
miR1511	CV066578	2.5	19.818	1	18	159	176	AACCUGGCUCUGAUACCA	UGGUAUCAGGACCAGGUA	Cleavage		1
miR1511	TC378437	2.5	16.674	1	18	579	596	AACCUGGCUCUGAUACCA	UGGUGUUAAAGCCGGGUU	Translation	Chloroplastic glutathione reductase	1
miR1511	TC414065	3	20.981	1	18	201	218	AACCUGGCUCUGAUACCA	UGGUAUCAGAGCUUGGUG	Cleavage		1
miR1511	TC442200	0	18.318	1	18	320	337	AACCUGGCUCUGAUACCA	UGGUAUCAGAGCCAGGUU	Cleavage		1
miR1511	TC444129	2	21.463	1	18	1279	1297	AACCUGGCUCUG-AUACCA	UGGUAUACAGAGCCAGGUU	Cleavage		1
miR1511	TC450132	2	21.902	1	18	215	233	AACCUGGCUC-UGAUACCA	UGGUAUCAAGAGCCAGGUU	Translation		1
miR1520a	CA603716	2	20.253	1	23	63	85	UAGGAACAUGAACAGACAAGUAA	UGAGUUGUUUGUUCAUGUUUCUC	Cleavage	Expressed RNA	1
miR1520a	TC398056	2.5	13.446	1	23	613	635	UAGGAACAUGAACAGACAAGUAA	UUUCUUUUCAGUUCAUGUUUCUA	Cleavage		1
miR1520a	TC423173	2	11.298	1	23	286	308	UAGGAACAUGAACAGACAAGUAA	UUCUUUGGAUGUUCAUGUUCCUA	Cleavage	hypothetical protein F775_24113	1
miR1520a	TC444672	2	16.586	1	23	36	58	UAGGAACAUGAACAGACAAGUAA	UGAGUUGUUUGUUCAUGUUUCUC	Cleavage		1
miR1529	CK162352	2.5	9.458	1	23	887	909	UAAAGAGACAACAAUUGAUCGUU	AAAGGUUAACUGUUGUUUUUUUA	Cleavage		1
miR1529	CK217983	3	15.838	1	24	799	822	UAAAGAGACAACAAUUGAUCGUUA	UUAUGGUCAAUUGUUGUCCGUUUA	Cleavage	HMW glutenin A gene locus	1
miR1529	CN012605	2.5	16.74	1	23	272	294	UAAAGAGACAACAAUUGAUCGUU	AAUGCUCAAUUGCUGUUUCUUUU	Translation		1
miR1529	TC375319	2.5	20.25	1	23	168	190	UAAAGAGACAACAAUUGAUCGUU	AGCUGUUGAUUGUUGGCUUUUUA	Cleavage		1
miR1529	TC384241	2.5	16.473	1	21	289	309	UAAAGAGACAACAAUUGAUCG	UGAUCAAUUGUUUUCUCUUGA	Translation	predicted protein	1
miR1536	CA693636	3	8.282	1	19	108	126	UAGGAGAGAAAAUGUGUUU	AAAUACAUUUUUUUUCUUC	Cleavage		1
miR1536	CD902076	2	18.258	1	18	406	423	UAGGAGAGAAAAUGUGUU	AAUACAUUUUCUUUUCUG	Cleavage	Alpha-L-arabinofuranosidase 1	1
miR1536	CK160067	3	11.474	1	19	54	72	UAGGAGAGAAAAUGUGUUU	AAACACAUUUUUUUUUUUU	Cleavage		1
miR1536	DR731695	3	3.716	1	19	348	366	UAGGAGAGAAAAUGUGUUU	AAACACAUUUUUUUUUUUC	Cleavage	Peptidyl-prolyl cis-trans isomerase H	1
miR1536	NP234675	2.5	22.977	1	19	1360	1378	UAGGAGAGAAAAUGUGUUU	AAGUACAUCUUCUCUCCUG	Translation	Receptor-like kinase ARK1AS	1
miR1536	NP460547	3	23.972	1	19	1053	1071	UAGGAGAGAAAAUGUGUUU	AAAUAUAUUUUCUCUCGUG	Cleavage	Receptor-like kinase	1
miR1536	TC370176	3	23.894	1	19	1307	1325	UAGGAGAGAAAAUGUGUUU	AAAUAUAUUUUCUCUCGUG	Cleavage	Receptor-like kinase	1
miR1536	TC376948	2.5	12.819	1	19	717	735	UAGGAGAGAAAAUGUGUUU	AAACAUGUUUUUUUUCCUG	Cleavage	F-box protein	1
miR1536	TC385788	2.5	15.497	1	19	383	401	UAGGAGAGAAAAUGUGUUU	AAGUGCAUUUUCUCUUCUG	Cleavage	VAMP-like protein	1
miR1536	TC401465	2	12.791	1	19	39	57	UAGGAGAGAAAAUGUGUUU	AAACAUACUUUCUCUCUUA	Cleavage		1
miR1536	TC408074	2	9.961	1	19	32	50	UAGGAGAGAAAAUGUGUUU	AAACAUACUUUCUCUCUUA	Cleavage		1
miR1536	TC413026	2	15.544	1	18	90	107	UAGGAGAGAAAAUGUGUU	AGCACAUUUUCUCUUCUC	Cleavage	Serpin-Z6B	1
miR1536	TC417851	2.5	5.001	1	19	947	965	UAGGAGAGAAAAUGUGUUU	AAACAUAUCUUCUCUUUUA	Translation	SNW domain-containing protein 1	1
miR1536	TC418066	2.5	19.826	1	19	1566	1584	UAGGAGAGAAAAUGUGUUU	AAGCACCUUUUUUCUUCUA	Cleavage	Peroxisome biogenesis protein 6	1
miR1536	TC419083	2.5	14.179	1	19	506	524	UAGGAGAGAAAAUGUGUUU	AAGUGCAUUUUCUCUUCUG	Cleavage	VAMP-like protein	1
miR1536	TC441101	0.5	13.061	1	18	365	382	UAGGAGAGAAAAUGUGUU	AACACAUUUUCUCUCUUA	Cleavage		1
miR1536	TC441623	2	3.521	1	19	1335	1353	UAGGAGAGAAAAUGUGUUU	AAAUAAAUUUUCUUUCCUA	Cleavage	GDSL esterase/lipase	1
miR1536	TC444167	2.5	22.178	1	19	381	399	UAGGAGAGAAAAUGUGUUU	AAACACGUUUUUUUUCCUU	Cleavage		1
miR1536	TC444628	3	7.663	1	19	149	167	UAGGAGAGAAAAUGUGUUU	AAAUACAUUUUUUUUCUUC	Cleavage		1
miR1536	TC454118	3	5.134	1	19	53	71	UAGGAGAGAAAAUGUGUUU	AAAUACAUUUUUUUUCUUC	Cleavage	Phosphoethanolamine methyltransferase	1
miR1536	TC454579	2.5	15.497	1	19	512	530	UAGGAGAGAAAAUGUGUUU	AAGUGCAUUUUCUCUUCUG	Cleavage	VAMP-like protein	1
miR1536	TC460083	3	9.82	1	19	330	348	UAGGAGAGAAAAUGUGUUU	AAAUACAUUUUUUUUCUUC	Cleavage		1
miR156a	AL810223	1	14.442	1	20	523	542	UGACAGAAGAGAGUGAGCAC	GUGCUCUCUCUCUUCUGUCA	Cleavage	Squamosa promoter-binding-like protein	1
miR156a	CA741955	2	10.982	1	19	175	193	UGACAGAAGAGAGUGAGCA	UACUCACUUUCUUUUGUCA	Cleavage		1
miR156a	CK196549	1	22.257	1	20	195	214	UGACAGAAGAGAGUGAGCAC	GUGCUCUCUCUCUUCUGUCA	Cleavage	Squamosa promoter-binding-like protein	1
miR156a	DR739383	2.5	13.573	1	20	440	459	UGACAGAAGAGAGUGAGCAC	GUGCUCCUUUUCUUUUGUCA	Cleavage		1
miR156a	TC370322	3	23.308	1	20	1137	1156	UGACAGAAGAGAGUGAGCAC	GUGCUCUCUUUCCUCUGUCG	Cleavage	MYB-related protein	1
miR156a	TC373290	2	6.215	1	19	467	485	UGACAGAAGAGAGUGAGCA	UGCUCACUCUUUGCUGUCA	Cleavage		1
miR156a	TC384445	1	17.405	1	19	533	551	UGACAGAAGAGAGUGAGCA	UGCUCUCUCUCUUCUGUCA	Cleavage	Squamosa promoter-binding-like protein	1
miR156a	TC390294	2	12.686	1	19	635	653	UGACAGAAGAGAGUGAGCA	UGUUCAAUCUCUUCUGUCG	Cleavage		1
miR156a	TC398965	3	16.242	1	20	359	378	UGACAGAAGAGAGUGAGCAC	GUGUUGGCUCUCUUCUGUUG	Cleavage	4'-phosphopantetheinyl transferase sfp-like	1
miR156a	TC409846	1	19.248	1	20	596	615	UGACAGAAGAGAGUGAGCAC	GUGCUCUCUCUCUUCUGUCA	Cleavage	Squamosa promoter-binding-like protein	1
miR156a	TC412204	1	18.464	1	19	211	229	UGACAGAAGAGAGUGAGCA	UGCUCUCUCUCUUCUGUCA	Cleavage	Squamosa promoter-binding-like protein	1
miR156a	TC420438	1	10.807	1	19	700	718	UGACAGAAGAGAGUGAGCA	UGCUCCCUCUCUUCUGUCA	Cleavage	Squamosa promoter-binding-like protein	1
miR156a	TC441570	1	12.087	1	19	57	75	UGACAGAAGAGAGUGAGCA	UGCUCCCUCUCUUCUGUCA	Cleavage		1
miR156a	TC453361	1	11.983	1	20	339	358	UGACAGAAGAGAGUGAGCAC	GUGCUCUCUCUCUUCUGUCA	Cleavage	squamosa promoter-binding-like protein	1
miR156a	TC460639	3	14.426	1	20	765	784	UGACAGAAGAGAGUGAGCAC	GUGCUACCUCUCUUUUGUUA	Cleavage		1
miR156c	TC409846	1.5	20.453	1	21	596	616	UUGACAGAAGAGAGUGAGCAC	GUGCUCUCUCUCUUCUGUCAG	Cleavage	Squamosa promoter-binding-like protein	1
miR156c	CK196549	1.5	22.248	1	21	195	215	UUGACAGAAGAGAGUGAGCAC	GUGCUCUCUCUCUUCUGUCAG	Cleavage	Squamosa promoter-binding-like protein	1
miR156c	AL810223	1.5	14.442	1	21	523	543	UUGACAGAAGAGAGUGAGCAC	GUGCUCUCUCUCUUCUGUCAG	Cleavage	Squamosa promoter-binding-like protein	1
miR156c	TC384445	1	16.855	1	20	533	552	UUGACAGAAGAGAGUGAGCA	UGCUCUCUCUCUUCUGUCAA	Cleavage	Squamosa promoter-binding-like protein	1
miR156c	TC453361	2	12.085	1	21	339	359	UUGACAGAAGAGAGUGAGCAC	GUGCUCUCUCUCUUCUGUCAU	Cleavage	Squamosa promoter-binding-like protein	1
miR156c	TC441570	1	10.807	1	20	57	76	UUGACAGAAGAGAGUGAGCA	UGCUCCCUCUCUUCUGUCAA	Cleavage		1
miR156c	TC412204	1.5	19.863	1	20	211	230	UUGACAGAAGAGAGUGAGCA	UGCUCUCUCUCUUCUGUCAG	Cleavage	Squamosa promoter-binding-like protein	1
miR156c	TC420438	2	9.388	1	20	700	719	UUGACAGAAGAGAGUGAGCA	UGCUCCCUCUCUUCUGUCAU	Cleavage	Squamosa promoter-binding-like protein	1
miR156c	TC395061	2	22.865	1	20	489	508	UUGACAGAAGAGAGUGAGCA	UGCUCACUCUCUACUGUUGA	Cleavage	F-box family protein	1
miR156c	TC390294	2	14.365	1	20	635	654	UUGACAGAAGAGAGUGAGCA	UGUUCAAUCUCUUCUGUCGA	Cleavage		1
miR156c	CA741955	1	10.663	1	20	175	194	UUGACAGAAGAGAGUGAGCA	UACUCACUUUCUUUUGUCAA	Cleavage		1
miR156c	TC373290	2.5	5.954	1	20	467	486	UUGACAGAAGAGAGUGAGCA	UGCUCACUCUUUGCUGUCAU	Cleavage		1
miR156c	TC442124	1.5	12.037	1	18	686	703	UUGACAGAAGAGAGUGAG	AUCAUUCUCUUCUGUCAA	Cleavage		1
miR156c	TC385131	3	16.893	1	20	451	470	UUGACAGAAGAGAGUGAGCA	UGCUCACUCUCUUUUGGUGA	Cleavage	BTB/POZ domain-containing protein POB1	1
miR156c	TC372857	3	12.048	1	21	67	87	UUGACAGAAGAGAGUGAGCAC	GUGCUCGCCCUUCUCUGUCAA	Translation		1
miR156c	TC413555	3	21.119	1	21	600	620	UUGACAGAAGAGAGUGAGCAC	GUGCUCUCUUUCCUCUGUCGA	Translation	MYB-related protein	1
miR156c	TC411421	2.5	16.197	1	21	590	610	UUGACAGAAGAGAGUGAGCAC	GGGCUUAUUUUUUUUUGUCAA	Cleavage		1
miR156c	BQ905739	2.5	15.895	1	21	154	174	UUGACAGAAGAGAGUGAGCAC	GUCCUCAUUUUCUUCAGUCAA	Cleavage		1
miR156c	TC416014	2.5	17.132	1	19	383	401	UUGACAGAAGAGAGUGAGC	GCUCGCUCUUUUUUGUUGA	Cleavage		1
miR156d	TC441570	0	10.807	1	20	57	76	UUGACAGAAGAGAGGGAGCA	UGCUCCCUCUCUUCUGUCAA	Cleavage		1
miR156d	TC409846	1	20.453	1	21	596	616	UUGACAGAAGAGAGGGAGCAC	GUGCUCUCUCUCUUCUGUCAG	Cleavage	Squamosa promoter-binding-like protein	1
miR156d	CK196549	1	22.248	1	21	195	215	UUGACAGAAGAGAGGGAGCAC	GUGCUCUCUCUCUUCUGUCAG	Cleavage	Squamosa promoter-binding-like protein	1
miR156d	AL810223	1	14.442	1	21	523	543	UUGACAGAAGAGAGGGAGCAC	GUGCUCUCUCUCUUCUGUCAG	Cleavage	Squamosa promoter-binding-like protein	1
miR156d	TC384445	0.5	16.855	1	20	533	552	UUGACAGAAGAGAGGGAGCA	UGCUCUCUCUCUUCUGUCAA	Cleavage	Squamosa promoter-binding-like protein	1
miR156d	TC453361	1.5	12.085	1	21	339	359	UUGACAGAAGAGAGGGAGCAC	GUGCUCUCUCUCUUCUGUCAU	Cleavage	Squamosa promoter-binding-like protein	1
miR156d	TC420438	1	9.388	1	20	700	719	UUGACAGAAGAGAGGGAGCA	UGCUCCCUCUCUUCUGUCAU	Cleavage	Squamosa promoter-binding-like protein	1
miR156d	TC412204	1	19.863	1	20	211	230	UUGACAGAAGAGAGGGAGCA	UGCUCUCUCUCUUCUGUCAG	Cleavage	Squamosa promoter-binding-like protein	1
miR156d	DR739383	2.5	13.462	1	21	440	460	UUGACAGAAGAGAGGGAGCAC	GUGCUCCUUUUCUUUUGUCAU	Cleavage		1
miR156d	TC460639	2.5	14.177	1	21	765	785	UUGACAGAAGAGAGGGAGCAC	GUGCUACCUCUCUUUUGUUAG	Cleavage		1
miR156d	TC413555	2.5	21.119	1	21	600	620	UUGACAGAAGAGAGGGAGCAC	GUGCUCUCUUUCCUCUGUCGA	Translation	MYB-related protein	1
miR156d	TC370322	3	23.544	1	21	1137	1157	UUGACAGAAGAGAGGGAGCAC	GUGCUCUCUUUCCUCUGUCGG	Translation	MYB-related protein	1
miR156d	EB514032	3	16.971	1	21	22	42	UUGACAGAAGAGAGGGAGCAC	GUGUUUCCUCUUUGCUGUUAA	Cleavage	Aspartate aminotransferase	1
miR156d	CA612886	3	12.638	1	21	333	353	UUGACAGAAGAGAGGGAGCAC	GUGCUCUCUUUCCUCUGUCGG	Translation	MYB-related protein	1
miR156d	CA596450	2	13.058	1	19	139	157	UUGACAGAAGAGAGGGAGC	GCUCCCUCUUUUCUGUUGG	Cleavage		1
miR156d	TC451990	2.5	11.076	1	21	540	560	UUGACAGAAGAGAGGGAGCAC	GUUUUUCUUCUUUUCUGUUAA	Cleavage	Transcriptional corepressor SEUSS	1
miR156d	CA694042	3	17.219	1	21	18	37	UUGACAGAAGAGAGGGAGCAC	GUGCUCCCUCUCUUCU-UCAG	Cleavage		1
miR156d	CA597584	3	10.444	1	20	469	488	UUGACAGAAGAGAGGGAGCA	UGCUUCCGCUCUUCUGUUAU	Cleavage		1
miR156d	TC420744	3	24.695	1	21	387	407	UUGACAGAAGAGAGGGAGCAC	GUCCUCCUUCUCUUCUUUCAC	Cleavage		1
miR156d-3p	CA614299	2.5	15.964	1	22	114	136	GCUCACUCCUCUUUC-UGUCAGC	GAUGACACGGAAGAGGAGUGAGC	Cleavage		1
miR156d-3p	CJ543400	1	19.711	1	18	508	525	GCUCACUCCUCUUUCUGU	ACAGAAAGAUGAGUGAGC	Translation		1
miR156d-3p	CA646830	3	23.007	1	22	214	235	GCUCACUCCUCUUUCUGUCAGC	GCCGACACAAGGAGGAGUGAAC	Cleavage	Cbs domain protein	1
miR156d-3p	CK209008	3	23.268	1	22	835	856	GCUCACUCCUCUUUCUGUCAGC	GGUGCCAGAAAGAGGGGUGAAC	Cleavage	Retrovirus-related Pol polyprotein from transposon TNT 1-94	1
miR156k	TC409846	0.5	19.248	1	20	596	615	UGACAGAAGAGAGGGAGCAC	GUGCUCUCUCUCUUCUGUCA	Cleavage	Squamosa promoter-binding-like protein	1
miR156k	TC453361	0.5	11.983	1	20	339	358	UGACAGAAGAGAGGGAGCAC	GUGCUCUCUCUCUUCUGUCA	Cleavage	Squamosa promoter-binding-like protein	1
miR156k	CK196549	0.5	22.257	1	20	195	214	UGACAGAAGAGAGGGAGCAC	GUGCUCUCUCUCUUCUGUCA	Cleavage	Squamosa promoter-binding-like protein	1
miR156k	AL810223	0.5	14.442	1	20	523	542	UGACAGAAGAGAGGGAGCAC	GUGCUCUCUCUCUUCUGUCA	Cleavage	Squamosa promoter-binding-like protein	1
miR156k	TC420438	0	10.807	1	19	700	718	UGACAGAAGAGAGGGAGCA	UGCUCCCUCUCUUCUGUCA	Cleavage	Squamosa promoter-binding-like protein	1
miR156k	TC441570	0	12.087	1	19	57	75	UGACAGAAGAGAGGGAGCA	UGCUCCCUCUCUUCUGUCA	Cleavage		1
miR156k	TC384445	0.5	17.405	1	19	533	551	UGACAGAAGAGAGGGAGCA	UGCUCUCUCUCUUCUGUCA	Cleavage	Squamosa promoter-binding-like protein	1
miR156k	TC412204	0.5	18.464	1	19	211	229	UGACAGAAGAGAGGGAGCA	UGCUCUCUCUCUUCUGUCA	Cleavage	Squamosa promoter-binding-like protein	1
miR156k	DR739383	1.5	13.573	1	20	440	459	UGACAGAAGAGAGGGAGCAC	GUGCUCCUUUUCUUUUGUCA	Cleavage		1
miR156k	TC460639	2	14.426	1	20	765	784	UGACAGAAGAGAGGGAGCAC	GUGCUACCUCUCUUUUGUUA	Cleavage		1
miR156k	TC370322	2.5	23.308	1	20	1137	1156	UGACAGAAGAGAGGGAGCAC	GUGCUCUCUUUCCUCUGUCG	Cleavage	MYB-related protein	1
miR156k	TC413555	2.5	21.173	1	20	600	619	UGACAGAAGAGAGGGAGCAC	GUGCUCUCUUUCCUCUGUCG	Cleavage	MYB-related protein	1
miR156k	CA612886	2.5	12.666	1	20	333	352	UGACAGAAGAGAGGGAGCAC	GUGCUCUCUUUCCUCUGUCG	Cleavage	MYB-related protein	1
miR156k	CA596450	1.5	13.587	1	18	139	156	UGACAGAAGAGAGGGAGC	GCUCCCUCUUUUCUGUUG	Cleavage		1
miR156k	CA597584	2	9.826	1	19	469	487	UGACAGAAGAGAGGGAGCA	UGCUUCCGCUCUUCUGUUA	Cleavage		1
miR156k	CD866612	3	12.794	1	20	216	235	UGACAGAAGAGAGGGAGCAC	GUGCUUCCUCUCCUCUGUAA	Cleavage		1
miR156k	TC420744	3	22.606	1	20	387	406	UGACAGAAGAGAGGGAGCAC	GUCCUCCUUCUCUUCUUUCA	Cleavage		1
miR156k	TC427029	3	7.174	1	19	529	547	UGACAGAAGAGAGGGAGCA	UGUUCCUUUUCUUUUGUCC	Cleavage	Dehydrin	1
miR158a	BE515585	2.5	17.347	1	18	223	240	UCCAAAUUGACCAAAGCA	AGCUUUGAUUAAUUUGGA	Translation		1
miR158a	BJ246411	3	20.326	1	18	292	309	UCCAAAUUGACCAAAGCA	GGUUUUGGUCAUUUUGGA	Cleavage	Putative lactoylglutathione lyase	1
miR158a	CA612983	3	15.123	1	18	265	282	UCCAAAUUGACCAAAGCA	UGUUUUGGUUAGUUAGGA	Cleavage		1
miR158a	CA691456	1.5	21.446	1	18	247	264	UCCAAAUUGACCAAAGCA	UGCUUUGGUUGGUUUGGA	Cleavage	Elongation factor EF-2	1
miR158a	CV064497	3	20.632	1	18	591	608	UCCAAAUUGACCAAAGCA	UGCUUUGGUCAGUUUGUG	Cleavage	Ribosomal protein L11	1
miR158a	DR731965	1.5	17.653	1	18	122	139	UCCAAAUUGACCAAAGCA	UGCUUUGGUCAAUAUGGA	Cleavage	Soluble inorganic pyrophosphatase	1
miR158a	TC371009	1.5	21.446	1	18	112	129	UCCAAAUUGACCAAAGCA	UGCUUUGGUUGGUUUGGA	Cleavage	Elongation factor EF-2	1
miR158a	TC380129	1.5	16.783	1	18	16	33	UCCAAAUUGACCAAAGCA	UGCUUUGGUUGGUUUGGA	Cleavage	Elongation factor EF-2	1
miR158a	TC382586	1.5	21.446	1	18	1159	1176	UCCAAAUUGACCAAAGCA	UGCUUUGGUUGGUUUGGA	Cleavage	Elongation factor EF-2	1
miR158a	TC384401	2.5	12.961	1	18	437	454	UCCAAAUUGACCAAAGCA	UGUUUUGAUCAAUUUGGU	Translation		1
miR158a	TC386983	3	17.942	1	18	139	156	UCCAAAUUGACCAAAGCA	GGUUUUGGUCAUUUUGGA	Cleavage	Putative lactoylglutathione lyase	1
miR158a	TC387157	3	18.186	1	18	738	755	UCCAAAUUGACCAAAGCA	UGCUUUGGUUAAUUUGUG	Cleavage	serine/threonine-protein kinase SNT7	1
miR158a	TC388534	2.5	19.645	1	18	106	123	UCCAAAUUGACCAAAGCA	UGUUUUGGUCGAUUUGUA	Cleavage		1
miR158a	TC392068	3	21.341	1	18	460	477	UCCAAAUUGACCAAAGCA	GGUUUUGGUCAUUUUGGA	Cleavage	Putative lactoylglutathione lyase	1
miR158a	TC395494	2.5	15.052	1	18	519	536	UCCAAAUUGACCAAAGCA	UGUUUUGGUCGAUUUAGA	Cleavage		1
miR158a	TC413159	2.5	13.804	1	18	528	545	UCCAAAUUGACCAAAGCA	UGUUUUGGUCGAUUUAGA	Cleavage		1
miR158a	TC432436	2.5	12.961	1	18	1097	1114	UCCAAAUUGACCAAAGCA	UGUUUUGAUCAAUUUGGU	Translation	R3H domain containing protein	1
miR158a	TC435640	1.5	22.852	1	18	214	231	UCCAAAUUGACCAAAGCA	UGCUUUGGUUGGUUUGGA	Cleavage	Elongation factor EF-2	1
miR158a	TC438144	2.5	10.034	1	18	572	589	UCCAAAUUGACCAAAGCA	UGUUUUGGUCGAUUUAGA	Cleavage		1
miR158a	TC439317	3	20.095	1	18	771	788	UCCAAAUUGACCAAAGCA	AUCUUUGGUUGAUUUGGA	Cleavage		1
miR167a	CD900729	2.5	15.739	1	19	316	334	UGAAGCUGCCAGCAUGAUC	GAUUAUGCUGGCUGUUUCA	Cleavage		1
miR167a	CV773862	3	22.994	1	21	453	473	UGAAGCUGCCAGCAUGAUCUG	CAGCUCAUGAUGGUAGUUUCA	Cleavage		1
miR167a	TC402576	3	23.198	1	21	454	474	UGAAGCUGCCAGCAUGAUCUG	CAGCUCAUGAUGGUAGUUUCA	Cleavage		1
miR167a	TC422705	2	15.486	1	19	344	362	UGAAGCUGCCAGCAUGAUC	GAUCAUACUGGCAGCUUCC	Cleavage	Superkiller viralicidic activity 2-like protein 2	1
miR167d	TC402576	3	23.198	1	22	453	474	UGAAGCUGCCAGCAUGAUCUGU	GCAGCUCAUGAUGGUAGUUUCA	Cleavage		1
miR167d	CV773862	3	22.994	1	22	452	473	UGAAGCUGCCAGCAUGAUCUGU	GCAGCUCAUGAUGGUAGUUUCA	Cleavage		1
miR167d	TC422705	2	15.486	1	19	344	362	UGAAGCUGCCAGCAUGAUC	GAUCAUACUGGCAGCUUCC	Cleavage	Superkiller viralicidic activity 2-like protein	1
miR167d	CD900729	2.5	15.739	1	19	316	334	UGAAGCUGCCAGCAUGAUC	GAUUAUGCUGGCUGUUUCA	Cleavage		1
miR168a	CD916990	2	23.314	1	18	659	676	UCGCUUGGUGCAGAUCGG	CCGAUCUGCGCCGAGUGG	Cleavage	furry homolog-like	1
miR168a	CJ682815	2	23.74	1	18	359	376	UCGCUUGGUGCAGAUCGG	GCGAUCUGCACCAGGCGG	Cleavage	WD repeat-containing protein WRAP73-like	1
miR168a	CV774383	3	23.347	1	19	517	535	UCGCUUGGUGCAGAUCGGG	CCCGGUCUGUACCAAGGGG	Cleavage	Protoporphyrin IX Mg-chelatase subunit	1
miR168a	TC424362	3	13.726	1	20	587	606	UCGCUUGGUGCAGAUCGGGA	UUUUGGUCUGCAUCAAGUGG	Cleavage	Probable potassium transporter	1
miR171a	CV774472	2.5	11.587	1	21	593	613	UGAUUGAGCCGCGCCAAUAUC	GUUAUUGGCCCGGCUCAAUUU	Cleavage	Copper-transporting ATPase RAN1	1
miR171a	CA611625	3	21.584	1	21	119	139	UGAUUGAGCCGCGCCAAUAUC	GGUGUUGGUGCUACUCAAUCA	Translation	NAC transcription factor	1
miR171a	CA604134	3	17.823	1	21	101	121	UGAUUGAGCCGCGCCAAUAUC	GGUGUUGGUGCUACUCAAUCA	Translation	NAC transcription factor	1
miR171a	TC374148	3	17.823	1	21	291	311	UGAUUGAGCCGCGCCAAUAUC	GGUGUUGGUGCUACUCAAUCA	Translation	NAC transcription factor	1
miR171a	TC399588	2.5	17.896	1	21	535	555	UGAUUGAGCCGCGCCAAUAUC	GAAAUUGGUGCAGUUCGAUCA	Translation	Serine/threonine protein kinase	1
miR171a	TC378978	3	21.584	1	21	773	793	UGAUUGAGCCGCGCCAAUAUC	GGUGUUGGUGCUACUCAAUCA	Translation	NAC transcription factor	1
miR171a	TC394469	3	19.506	1	21	1848	1868	UGAUUGAGCCGCGCCAAUAUC	GGUGUUGGUGCUACUCAAUCA	Translation	NAC transcription factor	1
miR172a	CA486144	0.5	11.277	1	20	341	360	AGAAUCUUGAUGAUGCUGCA	UGCAGCAUCAUCAGGAUUCU	Cleavage	Starch negative regulator RSR1	1
miR172a	CA609410	0.5	12.522	1	20	52	71	AGAAUCUUGAUGAUGCUGCA	UGCAGCAUCAUCAGGAUUCU	Cleavage	Starch negative regulator RSR1	1
miR172a	CA626451	0.5	21.238	1	20	221	240	AGAAUCUUGAUGAUGCUGCA	UGCAGCAUCAUCAGGAUUCU	Cleavage	AP2 domain transcription factor	1
miR172a	CA644318	1.5	20.726	1	21	378	398	AGAAUCUUGAUGAUGCUGCAU	AAGCUGCAUCAUCAAGAUUUU	Cleavage		1
miR172a	CA648892	1	16.893	1	20	66	85	AGAAUCUUGAUGAUGCUGCA	UGCAGCAUCAUCAGGAUUUU	Cleavage	Floral homeotic protein	1
miR172a	CA652598	0.5	13.558	1	20	269	288	AGAAUCUUGAUGAUGCUGCA	UGCAGCAUCAUCAGGAUUCU	Cleavage	Starch negative regulator RSR1	1
miR172a	CA727182	2	11.11	1	19	390	408	AGAAUCUUGAUGAUGCUGC	GUAGUAUUAUCAAGAUUUU	Cleavage		1
miR172a	GH725141	1.5	20.811	1	19	288	306	AGAAUCUUGAUGAUGCUGC	GCAGCAUCAUCAAGAUCCU	Cleavage	Succinyl CoA ligase beta subunit-like protein	1
miR172a	NP9350139	0.5	17.562	1	19	1231	1249	AGAAUCUUGAUGAUGCUGC	GCAGCAUCAUCAGGAUUCU	Cleavage	Floral homeotic protein;AP2-like transcription factor; Q protein	1
miR172a	TC368660	1	17.371	1	20	1364	1383	AGAAUCUUGAUGAUGCUGCA	UGCAGCAUCAUCAGGAUUUU	Cleavage	Floral homeotic protein	1
miR172a	TC374382	0.5	13.215	1	20	1695	1714	AGAAUCUUGAUGAUGCUGCA	UGCAGCAUCAUCAGGAUUCU	Cleavage	Floral homeotic protein APETALA 2	1
miR172a	TC381895	1	17.371	1	20	1133	1152	AGAAUCUUGAUGAUGCUGCA	UGCAGCAUCAUCAGGAUUUU	Cleavage	Floral homeotic protein	1
miR172a	TC392280	0.5	13.048	1	20	487	506	AGAAUCUUGAUGAUGCUGCA	UGCAGCAUCAUCAGGAUUCU	Cleavage	Floral homeotic protein APETALA 2	1
miR172a	TC400547	1	17.371	1	20	558	577	AGAAUCUUGAUGAUGCUGCA	UGCAGCAUCAUCAGGAUUUU	Cleavage	Floral homeotic protein	1
miR172a	TC401083	0.5	13.215	1	20	933	952	AGAAUCUUGAUGAUGCUGCA	UGCAGCAUCAUCAGGAUUCU	Cleavage	Floral homeotic protein APETALA 2	1
miR172a	TC404380	2.5	18.186	1	20	274	293	AGAAUCUUGAUGAUGCUGCA	UGCAGCAUCAUCACGAUUCC	Cleavage		1
miR172a	TC405024	1	17.371	1	20	269	288	AGAAUCUUGAUGAUGCUGCA	UGCAGCAUCAUCAGGAUUUU	Cleavage	Floral homeotic protein	1
miR172a	TC427232	0.5	12.864	1	20	292	311	AGAAUCUUGAUGAUGCUGCA	UGCAGCAUCAUCAGGAUUCU	Cleavage		1
miR172a	TC438982	0.5	13.048	1	20	294	313	AGAAUCUUGAUGAUGCUGCA	UGCAGCAUCAUCAGGAUUCU	Cleavage	Floral homeotic protein APETALA 2	1
miR172d	CA620409	3	10.195	1	24	474	497	UUGAGAAUUUUGUGAUGAUGACAU	AUGGCANUAACACAAGAUUCUCAA	Cleavage	Calmodulin-3	1
miR172d	CA689518	3	20.623	1	23	67	89	UUGAGAAUUUUGUGAUGAUGACA	UGUUGUCAUCGAGAAAUUCUUGA	Cleavage		1
miR172d	CJ573530	2	12.325	1	20	178	197	UUGAGAAUUUUGUGAUGAUG	CAUCAUCACAAGAUUCACAA	Cleavage		1
miR172d	TC393199	2.5	24.075	1	23	752	774	UUGAGAAUUUUGUGAUGAUGACA	UGUCUUUAUCAGAAGAUUUUCAA	Cleavage	CBL-interacting protein kinase 17	1
miR172d	TC447411	3	22.782	1	24	79	102	UUGAGAAUUUUGUGAUGAUGACAU	ACGACAUCGUCACAAGGUUCUUAC	Cleavage		1
miR172d	CD879517	3	15.627	1	23	161	183	UUGAGAAUUUUGUGAUGAUGACA	UGGCAUCGCCACAAAAUUGUCAA	Cleavage	Hypothetical protein F775_22227	1
miR172e	CA609410	1	12.522	1	20	52	71	GGAAUCUUGAUGAUGCUGCA	UGCAGCAUCAUCAGGAUUCU	Cleavage		1
miR172e	CA626451	1	21.238	1	20	221	240	GGAAUCUUGAUGAUGCUGCA	UGCAGCAUCAUCAGGAUUCU	Cleavage	AP2 domain transcription factor	1
miR172e	CA652598	1	13.558	1	20	269	288	GGAAUCUUGAUGAUGCUGCA	UGCAGCAUCAUCAGGAUUCU	Cleavage	Starch negative regulator RSR1	1
miR172e	CA486144	1	11.277	1	20	341	360	GGAAUCUUGAUGAUGCUGCA	UGCAGCAUCAUCAGGAUUCU	Cleavage		1
miR172e	TC438982	1	13.048	1	20	294	313	GGAAUCUUGAUGAUGCUGCA	UGCAGCAUCAUCAGGAUUCU	Cleavage	Starch negative regulator RSR1	1
miR172e	TC427232	1	12.864	1	20	292	311	GGAAUCUUGAUGAUGCUGCA	UGCAGCAUCAUCAGGAUUCU	Cleavage		1
miR172e	TC392280	1	13.048	1	20	487	506	GGAAUCUUGAUGAUGCUGCA	UGCAGCAUCAUCAGGAUUCU	Cleavage	Starch negative regulator RSR1	1
miR172e	TC401083	1	13.215	1	20	933	952	GGAAUCUUGAUGAUGCUGCA	UGCAGCAUCAUCAGGAUUCU	Cleavage	Starch negative regulator RSR1	1
miR172e	TC374382	1	13.215	1	20	1695	1714	GGAAUCUUGAUGAUGCUGCA	UGCAGCAUCAUCAGGAUUCU	Cleavage	Starch negative regulator RSR1	1
miR172e	CA648892	1.5	16.893	1	20	66	85	GGAAUCUUGAUGAUGCUGCA	UGCAGCAUCAUCAGGAUUUU	Cleavage	Floral homeotic protein	1
miR172e	TC405024	1.5	17.371	1	20	269	288	GGAAUCUUGAUGAUGCUGCA	UGCAGCAUCAUCAGGAUUUU	Cleavage	Floral homeotic protein	1
miR172e	TC404380	1.5	18.186	1	20	274	293	GGAAUCUUGAUGAUGCUGCA	UGCAGCAUCAUCACGAUUCC	Cleavage		1
miR172e	TC400547	1.5	17.371	1	20	558	577	GGAAUCUUGAUGAUGCUGCA	UGCAGCAUCAUCAGGAUUUU	Cleavage	Floral homeotic protein	1
miR172e	TC381895	1.5	17.371	1	20	1133	1152	GGAAUCUUGAUGAUGCUGCA	UGCAGCAUCAUCAGGAUUUU	Cleavage	Floral homeotic protein	1
miR172e	TC368660	1.5	17.371	1	20	1364	1383	GGAAUCUUGAUGAUGCUGCA	UGCAGCAUCAUCAGGAUUUU	Cleavage	Floral homeotic protein	1
miR172e	NP9350139	1	17.562	1	19	1231	1249	GGAAUCUUGAUGAUGCUGC	GCAGCAUCAUCAGGAUUCU	Cleavage	Floral homeotic protein	1
miR172e	EB515877	2	11.181	1	21	486	506	GGAAUCUUGAUGAUGCUGCAU	AUUCAGUAUCAUCAAGCUUCC	Cleavage	Pre-mRNA-splicing factor SF2	1
miR172e	TC413366	2.5	18.576	1	21	393	413	GGAAUCUUGAUGAUGCUGCAU	AUGCACCAUCACCAAGAUUUC	Translation	Chaperone protein DnaJ-like	1
miR172e	TC389631	2.5	18.576	1	21	449	469	GGAAUCUUGAUGAUGCUGCAU	AUGCACCAUCACCAAGAUUUC	Translation	Chaperone protein DnaJ-like	1
miR172e	GH725141	2	20.811	1	19	288	306	GGAAUCUUGAUGAUGCUGC	GCAGCAUCAUCAAGAUCCU	Cleavage		1
miR172e	TC405191	3	14.471	1	20	925	944	GGAAUCUUGAUGAUGCUGCA	UGCAGCAUCAUCAAGUGUCC	Cleavage	RING finger protein 44	1
miR1848	CA624285	3	22.861	1	20	434	453	CGCUCGCCGGAGCAGCGUGC	GCGCGCUGCUCCGACGAGCA	Cleavage	uncharacterized protein LOC100278634 [Zea mays]	1
miR1848	CA648589	2	21.159	1	21	162	182	CGCUCGCCGGAGCAGCGUGCA	UCCGCGCUGCUCCGGCGAGGG	Cleavage	predicted protein	1
miR1848	CA657845	1	17.543	1	19	49	67	CGCUCGCCGGAGCAGCGUG	CGUGCUGCUCCGGCGAGCG	Cleavage	Flavoprotein wrbA	2
miR1848	CA697226	1.5	22.384	1	19	101	119	CGCUCGCCGGAGCAGCGUG	CGCGCUGCUACGGCGAGCG	Translation		1
miR1848	TC431388	2	21.357	1	21	64	84	CGCUCGCCGGAGCAGCGUGCA	UCCGCGCUGCUCCGGCGAGGG	Cleavage	hypothetical protein TRIUR3_07029	1
miR1848	TC444829	2	17.701	1	19	36	54	CGCUCGCCGGAGCAGCGUG	CGCGCUGCUCUGGCGAGCA	Cleavage		1
miR1852	BQ483446	2.5	13.545	1	20	225	244	AGAGGUUUCAGAAUGCAGGU	ACUUGCAUUUUUAAAUCUCU	Translation		1
miR1852	BQ904498	2	17.668	1	21	345	365	AGAGGUUUCAGAAUGCAGGUA	UGCCUGCAUUUUGAAAACUCU	Cleavage		1
miR1852	CA501547	2.5	11.694	1	21	246	266	AGAGGUUUCAGAAUGCAGGUA	UGUCUGCUUUUUGAGAUCUCU	Cleavage	Elongation factor 1-alpha	1
miR1852	CA728874	2	11.919	1	21	527	547	AGAGGUUUCAGAAUGCAGGUA	UGUCUGCAUUUUGGAAUCUUU	Cleavage		1
miR1852	CV759173	2.5	15.213	1	20	699	718	AGAGGUUUCAGAAUGCAGGU	ACCUUCAUUUUGAAGCUUCU	Cleavage	LRR repeats and ubiquitin-like domain-containing protein	1
miR1852	TC386107	2.5	19.459	1	20	723	742	AGAGGUUUCAGAAUGCAGGU	ACCUGAAUUUUGAAGCCUUU	Cleavage	Phosphoribulokinase	1
miR1852	TC399232	2.5	20.874	1	20	1109	1128	AGAGGUUUCAGAAUGCAGGU	ACCUGCAUUCAGAAACUUCA	Translation		1
miR1852	TC410998	2	23.494	1	20	156	175	AGAGGUUUCAGAAUGCAGGU	AUCUGCAUGCUGAGGCCUCU	Cleavage	Nudix hydrolase 8	1
miR1852	TC424227	2.5	14.898	1	21	206	226	AGAGGUUUCAGAAUGCAGGUA	UGUCUGCUUUUUGAGAUCUCU	Cleavage	Elongation factor 1-alpha	1
miR1852	TC429433	2.5	15.027	1	21	867	887	AGAGGUUUCAGAAUGCAGGUA	UGUCUGCUUUUUGAGAUCUCU	Cleavage	Elongation factor 1-alpha	1
miR1852	TC438439	3	16.39	1	21	659	679	AGAGGUUUCAGAAUGCAGGUA	UACUUGCAUUCUCAAGCCUCA	Translation	Ubiquitin carboxyl-terminal hydrolase superfamily protein	1
miR1852	TC442204	2	13.186	1	21	616	636	AGAGGUUUCAGAAUGCAGGUA	UGUCUGCAUUUUGGAAUCUUU	Cleavage		1
miR1854	CA659492	2.5	17.565	1	24	322	345	UCCAUAUUAUUGGGGACUUGCUAU	AAAGUAAGCCUCCAAUAAUAUGGU	Cleavage		1
miR1854	CJ958050	2.5	10.334	1	20	151	170	UCCAUAUUAUUGGGGACUUG	CAAGUCUCCAAUAGUAUGUA	Cleavage		1
miR1854	TC433975	2.5	19.102	1	20	490	509	UCCAUAUUAUUGGGGACUUG	CAAGUACUCAAUGAUGUGGA	Cleavage	Hydrolase, alpha/beta fold family protein	1
miR1854	TC446445	1	15.26	1	24	372	395	UCCAUAUUAUUGGGGACUUGCUAU	AUGGGCAGCCCCCAAUAAUAUGGA	Cleavage		1
miR1855	CJ549387	2	10.595	1	21	202	222	AGCACUGGAGUGAGCCGAAGA	UUUUCAGCUCGCUUCAGUGCU	Cleavage		1
miR1855	CK165807	1.5	23.908	1	24	263	286	AGCACUGGAGUGAGCCGAAGACGC	GCGCCUUCCGCUCGCUCCAGUGCU	Cleavage		1
miR1855	CK217063	2.5	23.756	1	23	655	677	AGCACUGGAGUGAGCCGAAGACG	CGCCUUCGGCUCGAUUUAGUGCU	Translation	Mismatch repair endonuclease PMS2	1
miR1855	DR734203	3	16.991	1	20	105	124	AGCACUGGAGUGAGCCGAAG	CUUCGGUUCAUUCGAGUGUU	Cleavage	Ankyrin-3	1
miR1855	TC371424	1.5	23.908	1	24	196	219	AGCACUGGAGUGAGCCGAAGACGC	GCGCCUUCCGCUCGCUCCAGUGCU	Cleavage		1
miR1855	TC394629	1.5	23.696	1	23	550	572	AGCACUGGAGUGAGCCGAAGACG	CGCCUUCGGCUCGCUUUAGUGCU	Cleavage	Mismatch repair endonuclease PMS2	1
miR1855	TC411110	2	21.78	1	24	406	429	AGCACUGGAGUGAGCCGAAGACGC	GCACCUUCGGCUUGCUUCAGUGUU	Cleavage		1
miR1855	TC418400	2	20.369	1	23	191	213	AGCACUGGAGUGAGCCGAAGACG	CGCUUUUGGCUCGCUCCAGUGCG	Cleavage		1
miR1855	TC446941	1.5	22.685	1	24	968	991	AGCACUGGAGUGAGCCGAAGACGC	GCGCCUUCGGCUUGCUCUAGUGCU	Cleavage	Triose phosphate/phosphate translocator	1
miR1855	TC455917	3	21.781	1	24	803	826	AGCACUGGAGUGAGCCGAAGACGC	GCGCCUUCGGCUCGUUUCAGUGAU	Cleavage	Mismatch repair endonuclease PMS2	1
miR1863	CJ694855	3	17.046	1	24	465	487	AGCUCUGAUACCAUGUAGAACUGC	GCAUUUCU-CAUGUUAUCAGAGCU	Translation	Glutamyl-tRNA synthetase	1
miR1863	TC383173	3	12.008	1	20	717	736	AGCUCUGAUACCAUGUAGAA	UUCUACAUGGUAUUAGAACG	Cleavage		1
miR1863	TC396160	2	21.574	1	24	270	293	AGCUCUGAUACCAUGUAGAACUGC	GCACUUCUAUAUGGUAUCGGAGCC	Cleavage		1
miR1863	TC443586	2	23.679	1	20	36	55	AGCUCUGAUACCAUGUAGAA	UUCUACAUGCUAUUGGAGCU	Translation	Pentatricopeptide repeat-containing protein	1
miR1919	CD891431	3	14.865	1	18	204	221	ACGAGAUCAUCUGGAAGA	UUUUCUAGAUGAACUUGU	Cleavage		1
miR1919	CJ534031	2.5	18.407	1	18	686	703	ACGAGAUCAUCUGGAAGA	UCUUCCAGAUCAUCUCUU	Cleavage		1
miR1919	CJ601035	3	21.071	1	18	226	243	ACGAGAUCAUCUGGAAGA	CCUUCCAGGUGAUCUUGC	Cleavage	Wall-associated receptor kinase-like 14	1
miR1919	CJ933824	3	20.511	1	18	214	231	ACGAGAUCAUCUGGAAGA	CCUUCCAGGUGAUCUUGC	Cleavage	ribulose-1,5-bisphosphate carboxylase/oxygenase small subunit	1
miR1919	CK211839	2	22.649	1	18	472	489	ACGAGAUCAUCUGGAAGA	UCUUCCAGUUGGUCUUGU	Translation	Cold acclimation protein WCOR413	1
miR1919	GH724958	2	18.411	1	18	341	358	ACGAGAUCAUCUGGAAGA	UCUUCCAGACGGUCUUGU	Translation		1
miR1919	TC369290	3	14.191	1	18	1145	1162	ACGAGAUCAUCUGGAAGA	UUUUCUAGAUGAACUUGU	Cleavage	41S ribosomal protein SA	1
miR1919	TC371350	3	19.169	1	18	645	662	ACGAGAUCAUCUGGAAGA	UCUUCCAGGUGCUUUUGU	Cleavage		1
miR1919	TC373944	3	14.865	1	18	1028	1045	ACGAGAUCAUCUGGAAGA	UUUUCUAGAUGAACUUGU	Cleavage	40S ribosomal protein SA	1
miR1919	TC374799	3	20.983	1	18	262	279	ACGAGAUCAUCUGGAAGA	CCUUCCAGGUGAUCUUGC	Cleavage	40S ribosomal protein S24	1
miR1919	TC376567	3	15.541	1	18	664	681	ACGAGAUCAUCUGGAAGA	UUUUCUAGAUGAACUUGU	Cleavage		1
miR1919	TC377136	2.5	19.235	1	18	632	649	ACGAGAUCAUCUGGAAGA	CCUUCCGGUUGAUCUCGU	Translation		1
miR1919	TC400796	3	14.191	1	18	662	679	ACGAGAUCAUCUGGAAGA	UUUUCUAGAUGAACUUGU	Cleavage	40S ribosomal protein SA	1
miR1919	TC405034	2.5	23.539	1	18	765	782	ACGAGAUCAUCUGGAAGA	UCUUCGAGAUGGUCUCGA	Cleavage	Nicotianamine aminotransferase A	1
miR1919	TC407311	2.5	17.935	1	18	596	613	ACGAGAUCAUCUGGAAGA	CCUUCCGGUUGAUCUCGU	Translation		1
miR1919	TC412333	1.5	18.635	1	18	301	318	ACGAGAUCAUCUGGAAGA	UCUCCCAGAUGAUCUUGU	Cleavage		1
miR1919	TC419842	2.5	17.943	1	18	153	170	ACGAGAUCAUCUGGAAGA	UCUUUCAGAUGAACUUGU	Cleavage	histone H4	1
miR1919	TC427333	3	14.516	1	18	968	985	ACGAGAUCAUCUGGAAGA	UUUUCUAGAUGAACUUGU	Cleavage	40S ribosomal protein SA	1
miR1919	TC437170	2	13.619	1	18	5	22	ACGAGAUCAUCUGGAAGA	UCUUCCGGAUGCUCUCGU	Cleavage	glucan synthase-like 6	1
miR1919	TC445246	3	20.083	1	18	960	977	ACGAGAUCAUCUGGAAGA	GUUUCCAGAUGAUCACGU	Cleavage	retrotransposon protein, putative, Ty3-gypsy subclass	1
miR2079	CA697657	2.5	12.998	1	23	267	289	AGAGUUGUAUGAUGUCGAUGACG	CCUCAUCGACAUGUUACAGCUCU	Translation		1
miR2079	CJ562668	3	7.983	1	23	102	124	AGAGUUGUAUGAUGUCGAUGACG	CGACAUCGGCAACAUGCAACUCC	Cleavage		1
miR2079	TC394949	3	13.285	1	24	579	602	AGAGUUGUAUGAUGUCGAUGACGA	UCUUUAUGGAUAUCAUGCAAUUUU	Cleavage	Cytosine-specific methyltransferase	1
miR2079	TC411077	3	18.993	1	23	368	390	AGAGUUGUAUGAUGUCGAUGACG	CAUCAUCGUCAUCAUACAAUUGU	Cleavage	Zinc-binding protein-like	1
miR2079	TC419787	3	17.378	1	23	272	294	AGAGUUGUAUGAUGUCGAUGACG	CGUCGUCGACCUCGUACGACUCC	Cleavage		1
miR2079	TC430574	2.5	18.961	1	23	404	426	AGAGUUGUAUGAUGUCGAUGACG	CAUCGUCGAGGUCGUGCAACUCU	Cleavage	calcium-dependent protein kinase	1
miR2079	TC456756	3	11.122	1	24	817	840	AGAGUUGUAUGAUGUCGAUGACGA	UCUUUAUGGAUAUCAUGCAAUUUU	Cleavage	Cytosine-specific methyltransferase	1
miR2087	BG606454	3	17.008	1	18	70	87	CAAGAAAGAACCGGGCAG	UCGCCCGGUUUUUUUUUG	Cleavage		1
miR2087	BJ269687	3	14.749	1	18	141	158	CAAGAAAGAACCGGGCAG	UUGCCUGGUUUUUUUUUC	Cleavage		1
miR2087	CK155862	2.5	17.385	1	18	340	357	CAAGAAAGAACCGGGCAG	CCGUCCGGUUCUUUCUUC	Cleavage		1
miR2087	CK195009	2	18.493	1	18	695	712	CAAGAAAGAACCGGGCAG	CUCUCCGGUUUUUUCUUG	Cleavage		1
miR2087	CV758635	2.5	19.747	1	18	278	295	CAAGAAAGAACCGGGCAG	CAGCCCGGUUUUUUCUUC	Cleavage		1
miR2087	CV765398	3	21.27	1	18	431	448	CAAGAAAGAACCGGGCAG	UUGCCCGGUUUUAUUUUG	Cleavage		1
miR2087	CV768432	1.5	17.155	1	18	753	770	CAAGAAAGAACCGGGCAG	CUGCCUGGUUUUUUUUUG	Cleavage		1
miR2087	CV770302	3	22.035	1	18	744	761	CAAGAAAGAACCGGGCAG	AAGCCCGGUUUUUUUUUG	Cleavage		1
miR2087	DR735133	2.5	16.071	1	18	47	64	CAAGAAAGAACCGGGCAG	CUGUCCGGUUUUUUUUUU	Cleavage		1
miR2087	TC371947	3	22.868	1	18	910	927	CAAGAAAGAACCGGGCAG	CUGCCUGGUUUUUUUUGG	Cleavage	Protein kinase MK6	1
miR2087	TC393148	2	15.898	1	18	355	372	CAAGAAAGAACCGGGCAG	CUGCCUGAUUUUUUCUUG	Translation		1
miR2087	TC396153	2	18.409	1	18	1324	1341	CAAGAAAGAACCGGGCAG	CUGCUUAGUUCUUUCUUG	Cleavage	Retinoblastoma-binding protein 5	1
miR2087	TC398975	2	16.059	1	18	825	842	CAAGAAAGAACCGGGCAG	UUGCUCGGUUUUUUUUUG	Cleavage		1
miR2087	TC411891	3	16.678	1	18	65	82	CAAGAAAGAACCGGGCAG	CUGUCUGGUUUUUGCUUG	Cleavage		1
miR2087	TC421413	3	19.509	1	18	273	290	CAAGAAAGAACCGGGCAG	AGGCCCGGUUCUUUCUUC	Cleavage		1
miR2087	TC431858	2	14.932	1	18	45	62	CAAGAAAGAACCGGGCAG	CUGCCCGUGUCUUUCUUG	Translation	Protein argonaute 1B	1
miR2087	TC439795	3	19.032	1	18	408	425	CAAGAAAGAACCGGGCAG	CUGCCCGGUUUCUUCUUC	Cleavage	Anthranilate N-benzoyltransferase protein 1	1
miR2087	TC440670	2.5	20.664	1	18	275	292	CAAGAAAGAACCGGGCAG	CUGCUCGGUUCUUUUCUG	Cleavage	20S proteasome beta 5 subunit	1
miR2087	TC452157	2.5	4.769	1	18	190	207	CAAGAAAGAACCGGGCAG	CUGCCUGUUUCUUUCUUU	Translation	coiled-coil domain-containing protein 104 isoform	1
miR2087	TC456823	3	18.623	1	18	431	448	CAAGAAAGAACCGGGCAG	UUGCUCGGUUUUUUUUUU	Cleavage		1
miR2093	TC369789	2.5	22.752	1	20	1906	1925	AUGCAUAAUUGGACAGAAGA	UUUACUGUCAAGUUAUGCAU	Translation	Zinc finger protein CONSTANS-LIKE 9	1
miR2093	TC370450	2	17.513	1	20	1943	1962	AUGCAUAAUUGGACAGAAGA	UUUUGUGUGCAAUUAUGCAU	Cleavage	Zinc finger protein CONSTANS-LIKE 9	1
miR2093	TC389553	2	16.241	1	20	986	1005	AUGCAUAAUUGGACAGAAGA	UUUUGUGUGCAAUUAUGCAU	Cleavage	Zinc finger protein CONSTANS-LIKE 9	1
miR2093	TC406828	2.5	20.85	1	20	415	434	AUGCAUAAUUGGACAGAAGA	UUUACUGUCAAGUUAUGCAU	Translation	DHHC-type zinc finger domain-containing protein-like	1
miR2093	TC411643	3	5.986	1	20	1785	1804	AUGCAUAAUUGGACAGAAGA	UCUUUUGUCCAAUUGUCUAU	Cleavage	Protein TRANSPARENT TESTA 12	1
miR2093	TC418479	2	18.54	1	20	978	997	AUGCAUAAUUGGACAGAAGA	UUUUGUGUGCAAUUAUGCAU	Cleavage		1
miR2093	TC442124	2.5	18.009	1	20	693	712	AUGCAUAAUUGGACAGAAGA	UCUUCUGUCAAAUUGUGUGU	Translation		1
miR2093	TC446296	2.5	20.85	1	20	896	915	AUGCAUAAUUGGACAGAAGA	UUUACUGUCAAGUUAUGCAU	Translation	DHHC-type zinc finger domain-containing protein-like	1
miR2093	TC452734	2	18.996	1	20	187	206	AUGCAUAAUUGGACAGAAGA	UUUUGUGUGCAAUUAUGCAU	Cleavage		1
miR2097	CD491464	2.5	12.135	1	22	453	474	UAGAGAUGAUGGACGGGGAGGG	CCCUUCCCCUUCAUCGUCUCUA	Cleavage		1
miR2097	CD906562	3	9.717	1	24	602	625	UAGAGAUGAUGGACGGGGAGGGAG	UUCUCUCUCUGUCCCUCAUCUCUC	Translation		1
miR2097	CD913057	3	9.116	1	24	423	446	UAGAGAUGAUGGACGGGGAGGGAG	UUCUCUCUCUGUCCCUCAUCUCUC	Translation		1
miR2097	CJ623920	3	8.702	1	24	511	534	UAGAGAUGAUGGACGGGGAGGGAG	UUCUCUCUCUGUCCCUCAUCUCUC	Translation		1
miR2097	CV064622	2.5	16.504	1	24	146	169	UAGAGAUGAUGGACGGGGAGGGAG	CUCUCUCACUGUUCAUCGUCUCUA	Cleavage		1
miR2097	TC399444	3	9.717	1	24	563	586	UAGAGAUGAUGGACGGGGAGGGAG	UUCUCUCUCUGUCCCUCAUCUCUC	Translation		1
miR2097	TC414415	3	18.657	1	24	697	720	UAGAGAUGAUGGACGGGGAGGGAG	CUACCUCCCCGGCCAUCAUUUCGA	Cleavage	patatin group A-3-like	1
miR2097	TC434307	3	9.717	1	24	882	905	UAGAGAUGAUGGACGGGGAGGGAG	UUCUCUCUCUGUCCCUCAUCUCUC	Translation		1
miR2101	BE498375	3	17.461	1	18	183	200	AUUUACUCAAGGGCAUGU	AUAUGCCCUUGAGUACAA	Cleavage	Peptidase, trypsin-like serine and cysteine proteases	1
miR2101	BQ238710	2.5	8.352	1	18	7	24	AUUUACUCAAGGGCAUGU	GCAAGCCCUUGAGUAAAA	Cleavage		1
miR2101	CA658547	2.5	20.726	1	18	337	354	AUUUACUCAAGGGCAUGU	ACUUGUCCUUGAGUGGAU	Cleavage		1
miR2101	CA658804	2	15.978	1	18	270	287	AUUUACUCAAGGGCAUGU	ACAAUCCCUUGAGUAAAU	Cleavage		1
miR2101	CD913340	3	16.119	1	18	196	213	AUUUACUCAAGGGCAUGU	UUAUGCUCUUAAGUAAAU	Cleavage		1
miR2101	CJ591574	3	20.86	1	18	409	426	AUUUACUCAAGGGCAUGU	AUAUGCCUUUGAGAAAGU	Cleavage	Isocitrate lyase	1
miR2101	CJ607398	2.5	24.428	1	18	430	447	AUUUACUCAAGGGCAUGU	ACAUGCUCUUGAGCAAGU	Cleavage	Bifunctional dihydroflavonol 4-reductase/flavanone 4-reductase	1
miR2101	CJ712896	3	20.819	1	18	647	664	AUUUACUCAAGGGCAUGU	UUGUGCUUUUGAGUAAAU	Cleavage		1
miR2101	CJ926213	3	17.059	1	18	528	545	AUUUACUCAAGGGCAUGU	GGAUGCCCUGGAGUAAAU	Translation		1
miR2101	CV781239	2.5	19.988	1	18	350	367	AUUUACUCAAGGGCAUGU	AUAUGCCCUCGGGUGAAU	Translation		1
miR2101	DR045106	2	21.61	1	18	1060	1077	AUUUACUCAAGGGCAUGU	GCAUGCCUUUGGGUGAAU	Cleavage	similar to HAD-superfamily hydrolase	1
miR2101	GH728140	2	16.973	1	18	563	580	AUUUACUCAAGGGCAUGU	AUAUGUCCUUGGGUAAGU	Cleavage	methyltransferase PMT2	1
miR2101	TC385644	3	20.519	1	18	641	658	AUUUACUCAAGGGCAUGU	CCAUGUUCUUGGGUAGAU	Cleavage	retrotransposon protein,	1
miR2101	TC386665	3	19.156	1	18	448	465	AUUUACUCAAGGGCAUGU	GCAUGUCCUUGGGCAAAU	Cleavage	Putative disease resistance protein RGA1	1
miR2101	TC397949	2.5	23.287	1	18	507	524	AUUUACUCAAGGGCAUGU	ACGGGCCCUUGAGUAAAG	Cleavage	stress-related bZIP transcription factor	1
miR2101	TC398413	3	18.796	1	18	351	368	AUUUACUCAAGGGCAUGU	GCGUGCCCUUGAGUGGAA	Cleavage	Cytokinin-O-glucosyltransferase 2	1
miR2101	TC408111	2.5	15.105	1	18	547	564	AUUUACUCAAGGGCAUGU	GUAUGCACUUGGGUAAAU	Cleavage		1
miR2101	TC415660	3	16.613	1	18	870	887	AUUUACUCAAGGGCAUGU	AUAUGCCCUUGAGUACAA	Cleavage	trypsin-like protein	1
miR2101	TC424686	2.5	19.037	1	18	117	134	AUUUACUCAAGGGCAUGU	ACAUGCUCAUGAGUGGAU	Translation	Riboflavin biosynthesis protein RibD	1
miR2101	TC433713	3	24.193	1	18	423	440	AUUUACUCAAGGGCAUGU	ACAUGUUUUUGGGUGAGU	Cleavage		1
miR2101	TC449915	3	17.093	1	18	573	590	AUUUACUCAAGGGCAUGU	UUAUGCCUUUGAGUGAGU	Cleavage	Ubiquitin carboxyl-terminal hydrolase family protein	1
miR2101	TC461447	3	17.297	1	18	860	877	AUUUACUCAAGGGCAUGU	ACGUGCCCUUGGAUAAGU	Cleavage	Transcriptional corepressor LEUNIG	1
miR2275	CA498385	2.5	19.567	1	22	35	56	UUUGGUUUCCUCCAAUAUCUCG	UGAGAUAUUGGAGUACACCAAA	Translation		1
miR2275	CA502502	1.5	9.813	1	22	63	84	UUUGGUUUCCUCCAAUAUCUCG	UGAAAUAUUGGAGGAACCCAAA	Cleavage		1
miR2275	CA617047	2.5	12.849	1	20	236	255	UUUGGUUUCCUCCAAUAUCU	GGAUAUUGGAGGAGAUUGAG	Cleavage		1
miR2275	CA627100	1.5	14.955	1	20	478	497	UUUGGUUUCCUCCAAUAUCU	AGAUUUUGGAGGAAACCAGA	Cleavage	COP9 signalosome complex subunit 4	1
miR2275	CA692384	2.5	19.72	1	22	287	308	UUUGGUUUCCUCCAAUAUCUCG	CAAGCUGUUGGAGGAAACUAAG	Cleavage		1
miR2275	CD910297	2	15.566	1	22	320	341	UUUGGUUUCCUCCAAUAUCUCG	UGAAGUAUUGGAGUAAACUAAA	Translation		1
miR2275	CK158966	2.5	18.458	1	20	525	544	UUUGGUUUCCUCCAAUAUCU	AGGUGUUGGAAGAAACCAAG	Translation	Soluble inorganic pyrophosphatase	1
miR2275	TC401833	2.5	13.046	1	22	23	44	UUUGGUUUCCUCCAAUAUCUCG	UGGGAUAUUGGAGCAAGCUGAA	Translation	NPR1-like 1	1
miR2275	TC407769	3	11.949	1	22	25	46	UUUGGUUUCCUCCAAUAUCUCG	CGAGAUAUUAGAGUAAACCAAU	Translation		1
miR2275	TC415367	3	16.768	1	22	551	572	UUUGGUUUCCUCCAAUAUCUCG	UGAGGUGUUGGAUGAAAUCAAG	Translation	Protein VERNALIZATION INSENSITIVE 3	1
miR2275	TC428523	2	14.809	1	19	1185	1203	UUUGGUUUCCUCCAAUAUC	GAUGUUGGAGGGAAUUAAA	Cleavage	Yip1 domain containing protein	1
miR2275	TC435621	2.5	19.516	1	20	1	20	UUUGGUUUCCUCCAAUAUCU	GGGUAUUGGAGGAAACCCAG	Cleavage		1
miR2275	TC441658	2.5	17.965	1	22	508	529	UUUGGUUUCCUCCAAUAUCUCG	CUGGGUGUUGGAGGGAACCAGG	Cleavage		1
miR2275	TC442133	2.5	20.149	1	22	723	744	UUUGGUUUCCUCCAAUAUCUCG	CUGGGUGUUGGAGGGAACCAGG	Cleavage		1
miR2275	TC459408	2.5	14.04	1	20	106	125	UUUGGUUUCCUCCAAUAUCU	AGAUGUUGGAGGCAGCCGAA	Cleavage		1
miR2619	AL813048	2	24.455	1	18	242	259	ACUUAGGGGCUGUUUGGU	ACGAGACAGCCCCUGAGU	Cleavage	Folic acid synthesis protein fol1	1
miR2619	AL816331	3	17.355	1	19	167	185	ACUUAGGGGCUGUUUGGUU	AAUCAGGCAGCCUCUGGGU	Cleavage		1
miR2619	BE402862	2	17.107	1	19	242	260	ACUUAGGGGCUGUUUGGUU	GACCAAACGCCCCCUGAGU	Translation		1
miR2619	BF483038	2.5	23.783	1	19	151	169	ACUUAGGGGCUGUUUGGUU	AUCCAAACAGCCCCUAUGU	Cleavage		1
miR2619	CA605169	2	11.036	1	18	63	80	ACUUAGGGGCUGUUUGGU	ACCAAACAGCUCCAAAGU	Cleavage		1
miR2619	CJ584932	2	16.909	1	19	576	594	ACUUAGGGGCUGUUUGGUU	AACCAAACACCACCUAAGU	Translation		1
miR2619	CJ631722	3	20.25	1	19	653	671	ACUUAGGGGCUGUUUGGUU	AGCCAAGCAGUCCGUAAGU	Cleavage		1
miR2619	CJ921536	2.5	21.262	1	18	600	617	ACUUAGGGGCUGUUUGGU	UCCGAACGGCCUCUAAGU	Cleavage	Mismatch repair endonuclease PMS2	1
miR2619	GH732186	3	17.437	1	19	29	47	ACUUAGGGGCUGUUUGGUU	AACCAAACAGCCUCUAAUC	Cleavage		1
miR2619	TC386692	0	21.801	1	19	416	434	ACUUAGGGGCUGUUUGGUU	AACCAAACAGCCCCUAAGU	Cleavage		1
miR2619	TC395047	1.5	17.719	1	18	122	139	ACUUAGGGGCUGUUUGGU	ACCGAACCGCCCCUAAGU	Translation	Ribosomal protein L18	1
miR2619	TC397114	2	23.583	1	19	1212	1230	ACUUAGGGGCUGUUUGGUU	AACCAAGCAGCCUUUGAGU	Cleavage	DEAD-box ATP-dependent RNA helicase 27	1
miR2619	TC411201	2	23.583	1	19	599	617	ACUUAGGGGCUGUUUGGUU	AACCAAGCAGCCUUUGAGU	Cleavage	DEAD-box ATP-dependent RNA helicase 27	1
miR2619	TC413665	3	21.196	1	18	20	37	ACUUAGGGGCUGUUUGGU	GCCAAACAGCCCCUAAAA	Cleavage	Vacuolar protein sorting-associated protein 26	1
miR2619	TC429366	3	15.846	1	19	187	205	ACUUAGGGGCUGUUUGGUU	AGCUAGACAGUUCCUGAGU	Cleavage		1
miR2619	TC436271	1.5	20.021	1	18	662	679	ACUUAGGGGCUGUUUGGU	GUCGAACAGCCCCUAAGU	Cleavage		1
miR2619	TC442037	1.5	22.658	1	19	633	651	ACUUAGGGGCUGUUUGGUU	AACCAAACACCCCCUGAGU	Translation	Class II chitinase	1
miR2628	CA639557	2	15.803	1	21	433	453	CAUGAAAGGAAUCGAUAGUAG	UUACUUGCGAUUCCUUUCAUG	Cleavage	Cytochrome c	1
miR2628	TC382783	2.5	14.795	1	20	1195	1214	CAUGAAAGGAAUCGAUAGUA	UGAUAUCGAUUUGUUUCAUG	Cleavage	Geranylgeranyl transferase type-2 subunit alpha	1
miR2628	TC404243	3	13.102	1	21	1030	1050	CAUGAAAGGAAUCGAUAGUAG	UUACUAUCCUUUUCUUUUAUG	Cleavage	Catalase isozyme 2	1
miR2628	TC438477	3	12.384	1	21	545	565	CAUGAAAGGAAUCGAUAGUAG	UUACUAUCCUUUUCUUUUAUG	Cleavage	Catalase isozyme 2	1
miR2628	TC440733	3	17.044	1	21	366	386	CAUGAAAGGAAUCGAUAGUAG	UUACUAUCAUUUUCUUUUAUG	Cleavage	Catalase 2	1
miR2628	TC446119	3	17.114	1	21	789	809	CAUGAAAGGAAUCGAUAGUAG	UUACUAUCAUUUUCUUUUAUG	Cleavage	Catalase isozyme 2	1
miR2651	BE403081	2	15.217	1	19	42	60	GUUGAUUGGUUGUCUGCAU	AUGCACACAACCAGUUAAC	Cleavage		1
miR2651	BF429212	2	20.042	1	19	317	335	GUUGAUUGGUUGUCUGCAU	AUGUAGACGAUCAAUCGAC	Cleavage		1
miR2651	BQ171006	2	14.889	1	19	370	388	GUUGAUUGGUUGUCUGCAU	AUGAAGACCACCAAUCAAC	Translation		1
miR2651	CA616988	2	18.475	1	18	382	399	GUUGAUUGGUUGUCUGCA	UGCGGACAACCAAUCAUC	Cleavage	Lipase-like	1
miR2651	CA637772	2.5	12.177	1	19	28	46	GUUGAUUGGUUGUCUGCAU	AUGUAGACAACCAAUUGAG	Cleavage		1
miR2651	CA654154	3	17.689	1	19	61	79	GUUGAUUGGUUGUCUGCAU	AUGUAGAUAGCCAGUCAGU	Cleavage		1
miR2651	CA721824	2	11.072	1	19	264	282	GUUGAUUGGUUGUCUGCAU	AUGCAGAUAACCAAACAAC	Cleavage		1
miR2651	CK206794	1.5	20.315	1	18	127	144	GUUGAUUGGUUGUCUGCA	UGUAGACAACCGAUCAGC	Cleavage	Protein argonaute MEL1	1
miR2651	CO345966	1.5	20.355	1	19	333	351	GUUGAUUGGUUGUCUGCAU	AUGCAGGCAACCAAUCAAA	Cleavage		1
miR2651	GR304076	1.5	7.213	1	19	56	74	GUUGAUUGGUUGUCUGCAU	ACGCAGACAACUAAUCAAC	Cleavage		1
miR2651	TC373713	2.5	12.024	1	19	83	101	GUUGAUUGGUUGUCUGCAU	AUGUAGACAACCAAUUGAG	Cleavage		1
miR2651	TC381967	2.5	12.596	1	19	1477	1495	GUUGAUUGGUUGUCUGCAU	AUGUAGACAACCAAUUGAG	Cleavage	RNA-binding protein	1
miR2651	TC390532	2	14.365	1	18	451	468	GUUGAUUGGUUGUCUGCA	UGUAGGCAGCCAAUCAAU	Cleavage	Potassium transporter 7	1
miR2651	TC397443	2	22.691	1	18	750	767	GUUGAUUGGUUGUCUGCA	GGCGGACAACCAGUCAAC	Cleavage		1
miR2651	TC401826	1.5	17.032	1	18	645	662	GUUGAUUGGUUGUCUGCA	UGUAGACAACCGAUCAGC	Cleavage	Protein argonaute MEL1	1
miR2651	TC401880	2.5	15.802	1	19	1313	1331	GUUGAUUGGUUGUCUGCAU	GUGUAGAUAAUCAAUCAAG	Cleavage	FK506-binding protein 2-1	1
miR2651	TC403178	2	20.239	1	19	509	527	GUUGAUUGGUUGUCUGCAU	AUGUAGACGAUCAAUCGAC	Cleavage	desiccation-related protein PCC13-62-like	1
miR2651	TC407122	2	20.027	1	19	539	557	GUUGAUUGGUUGUCUGCAU	AUGUAGACGAUCAAUCGAC	Cleavage	desiccation-related protein PCC13-62-like	1
miR2651	TC436409	2	17.346	1	18	66	83	GUUGAUUGGUUGUCUGCA	UGUAGGCAGCCAAUCAAU	Cleavage	Potassium transporter 7	1
miR2651	TC436975	2	11.461	1	19	396	414	GUUGAUUGGUUGUCUGCAU	AUGCAGGCAACCAAACAAC	Cleavage		1
miR2651	TC442326	2.5	12.419	1	19	769	787	GUUGAUUGGUUGUCUGCAU	AUGUAGACAACCAAUUGAG	Cleavage		1
miR2651	TC453942	2.5	15.546	1	19	39	57	GUUGAUUGGUUGUCUGCAU	AUGCAGACAACUGGUCAAA	Cleavage	pathogenesis related protein	1
miR2651	TC454800	1.5	6.007	1	19	517	535	GUUGAUUGGUUGUCUGCAU	AUGCAAGCAACCAAUCAAC	Cleavage	Alpha-Amylase Inhibitors (AAIs) and Seed Storage (SS) Protein subfamily	1
miR2651	TC455258	2	21.737	1	18	203	220	GUUGAUUGGUUGUCUGCA	GGCGGACAACCAGUCAAC	Cleavage		1
miR2651	TC459959	2.5	16.691	1	19	248	266	GUUGAUUGGUUGUCUGCAU	AUGCAGGCAACCGAUUAAA	Cleavage		1
miR2656a	CA606815	2.5	18.083	1	18	302	319	AAUUUGAAAUCGAGAUGG	GCAUUUUGGUUUCAAAUU	Cleavage	Molybdenum cofactor sulfurase	1
miR2656a	CA692524	3	17.292	1	18	318	335	AAUUUGAAAUCGAGAUGG	GCAUCUCUAUUUCAAAUA	Translation	inorganic phosphate transporter	1
miR2656a	CA731665	2.5	12.394	1	18	140	157	AAUUUGAAAUCGAGAUGG	UCUUCUUGAUUUUAAAUU	Cleavage	Putative serine/threonine-protein kinase	1
miR2656a	CK200608	2.5	18.436	1	18	627	644	AAUUUGAAAUCGAGAUGG	CGAUCUUGAUUUUAAGUU	Cleavage		1
miR2656a	CV064854	3	19.086	1	18	294	311	AAUUUGAAAUCGAGAUGG	GCAUCUCGGUUUCAACUU	Cleavage		1
miR2656a	DR732449	1.5	4.383	1	18	530	547	AAUUUGAAAUCGAGAUGG	CCAUCUUAAUUUCAAAUU	Translation		1
miR2656a	DR737193	2.5	15.71	1	18	723	740	AAUUUGAAAUCGAGAUGG	CCAUUUCGGUUUCAAUUU	Cleavage		1
miR2656a	GH730957	3	14.431	1	18	109	126	AAUUUGAAAUCGAGAUGG	UCAUCUUGGUUUCACAUU	Cleavage		1
miR2656a	GR303328	2.5	13.289	1	18	345	362	AAUUUGAAAUCGAGAUGG	AUAUCUCGAUUUCAAAUC	Cleavage		1
miR2656a	TC374460	3	18.577	1	18	791	808	AAUUUGAAAUCGAGAUGG	UGAUCUCGAUCUCAAAUU	Cleavage		1
miR2656a	TC377763	2.5	14.086	1	18	618	635	AAUUUGAAAUCGAGAUGG	GCAUUUUGAUUUCAAGUU	Cleavage	Ureide permease	1
miR2656a	TC380324	2.5	12.372	1	18	900	917	AAUUUGAAAUCGAGAUGG	UCUUCUUGAUUUUAAAUU	Cleavage	Putative serine/threonine-protein kinase	1
miR2656a	TC388921	2	13.328	1	18	1161	1178	AAUUUGAAAUCGAGAUGG	CCUUCUUGAUUUCAGAUU	Cleavage	probable E3 ubiquitin-protein ligase HERC2-like	1
miR2656a	TC397487	3	18.685	1	18	317	334	AAUUUGAAAUCGAGAUGG	UUGUCUUGAUUUCAAAUA	Cleavage		1
miR2656a	TC406484	3	18.992	1	18	909	926	AAUUUGAAAUCGAGAUGG	CCAUUUUGAUCUCAAAUG	Cleavage	Serine/threonine-protein kinase CTR1	1
miR2656a	TC408550	3	22.851	1	18	643	660	AAUUUGAAAUCGAGAUGG	CCAUCUCGAUUUCGCAUG	Cleavage	Metal transporter Nramp6	1
miR2656a	TC418421	2.5	12.372	1	18	637	654	AAUUUGAAAUCGAGAUGG	UCUUCUUGAUUUUAAAUU	Cleavage	Putative serine/threonine-protein kinase	1
miR2656a	TC447588	2.5	14.17	1	18	571	588	AAUUUGAAAUCGAGAUGG	CCAUUUCGAUGUCAAAUG	Cleavage	Protein RUPTURED POLLEN GRAIN 1	1
miR2656a	TC454628	2.5	10.84	1	18	962	979	AAUUUGAAAUCGAGAUGG	ACAUCUUGAUUUUGAAUU	Cleavage	B3 domain-containing protein	1
miR2656a	TC455147	2	5.913	1	18	53	70	AAUUUGAAAUCGAGAUGG	UCAUUUCCAUUUCAAAUU	Translation		1
miR2656a	TC458002	2.5	15.125	1	18	422	439	AAUUUGAAAUCGAGAUGG	CCAUCUCAAUUUCAGAUG	Translation	Protein STIP1-like protein	1
miR2656a	TC461402	3	16.831	1	18	311	328	AAUUUGAAAUCGAGAUGG	CCGUUUUGAUUUCAGAUG	Cleavage	Vacuolar ATP synthase 16 kDa proteolipid subunit	1
miR2658	BQ246117	3	16.4	1	18	235	252	AGUACCUUGUAUUUGAGC	GUUCAAAUGCAAGAUGCU	Cleavage		1
miR2658	CA625194	3	12.748	1	18	25	42	AGUACCUUGUAUUUGAGC	GCUCAAAUAUGGGAUACU	Cleavage	Ras-related GTP-binding protein	1
miR2658	CA687004	2.5	8.773	1	18	300	317	AGUACCUUGUAUUUGAGC	GCUCAAAUACAGUGUAUU	Cleavage		1
miR2658	CA734247	3	24.48	1	18	162	179	AGUACCUUGUAUUUGAGC	GCUCAGAUGCGAUGUACU	Cleavage	X8 superfamily	1
miR2658	CD453673	2	8.32	1	18	28	45	AGUACCUUGUAUUUGAGC	GCUCAAUUAUAAGGUGCU	Cleavage		1
miR2658	CJ563197	2	9.005	1	18	101	118	AGUACCUUGUAUUUGAGC	GCUCAAUUAUAAGGUGCU	Cleavage		1
miR2658	CJ642595	2.5	14.077	1	18	191	208	AGUACCUUGUAUUUGAGC	GCUCAAGUACAAGCUGCU	Cleavage	RNA polymerase II C-terminal domain phosphatase-like 2	1
miR2658	DR734319	2.5	20.08	1	18	373	390	AGUACCUUGUAUUUGAGC	GUUCAAAUAAGAGGUGCU	Translation		1
miR2658	GD187426	3	20.562	1	18	514	531	AGUACCUUGUAUUUGAGC	UCUUAAAUGUAAGGUAUU	Cleavage		1
miR2658	GH729021	3	14.591	1	18	190	207	AGUACCUUGUAUUUGAGC	CCUCAAAUGCAGGGUACA	Cleavage	Heat shock protein HSP26	1
miR2658	TC402048	2.5	17.968	1	18	372	389	AGUACCUUGUAUUUGAGC	GUUCAAAUAAGAGGUGCU	Translation		1
miR2658	TC414378	2.5	15.914	1	18	433	450	AGUACCUUGUAUUUGAGC	GCUCAAGUACAAGCUGCU	Cleavage	RNA polymerase II C-terminal domain phosphatase-like 2	1
miR2658	TC416907	2.5	20.724	1	18	380	397	AGUACCUUGUAUUUGAGC	GUUCAAAUAAGAGGUGCU	Translation		1
miR2658	TC428993	3	16.861	1	18	71	88	AGUACCUUGUAUUUGAGC	CCUUAAAUGCAAGGUACG	Cleavage	tRNA-specific 2-thiouridylase mnmA	1
miR2658	TC430909	2.5	17.968	1	18	406	423	AGUACCUUGUAUUUGAGC	GUUCAAAUAAGAGGUGCU	Translation		1
miR2658	TC444454	2.5	15.807	1	18	490	507	AGUACCUUGUAUUUGAGC	GUUCAAGUACAAGAUACU	Cleavage		1
miR2658	TC446961	2.5	23.872	1	18	86	103	AGUACCUUGUAUUUGAGC	GCUCAACUGCAGGGUGCU	Cleavage		1
miR2676a	AL808597	2	19.397	1	19	137	155	AUUGUUGGAUGAUAAUAUG	UAUAUUAUUGUCCAACAAG	Cleavage		1
miR2676a	CA604815	2.5	11.476	1	19	18	36	AUUGUUGGAUGAUAAUAUG	CAUAUUAUUAUUCAGCAAC	Cleavage		1
miR2676a	CA612820	3	15.921	1	19	90	108	AUUGUUGGAUGAUAAUAUG	CGUAUUAUUAUUCAGCAAC	Cleavage	endoplasmic reticulum vescicle transporter protein	1
miR2676a	CA652750	1.5	24.136	1	18	58	75	AUUGUUGGAUGAUAAUAU	GUAUUAUUAUCCAGCAAU	Cleavage	putative insulin degrading enzyme	1
miR2676a	CJ954956	1.5	14.704	1	19	389	407	AUUGUUGGAUGAUAAUAUG	UAUAUUAUCGUACAACAAU	Cleavage	Putative LRR receptor-like serine/threonine-protein kinase	1
miR2676a	CK157538	2	8.893	1	19	60	78	AUUGUUGGAUGAUAAUAUG	UAUAUGAUCAUCCAACAAA	Cleavage		1
miR2676a	CK164194	3	10.092	1	19	19	37	AUUGUUGGAUGAUAAUAUG	CAUAUUAUUAUUCGGCAAC	Cleavage		1
miR2676a	CK167493	3	9.489	1	19	19	37	AUUGUUGGAUGAUAAUAUG	CAUAUUAUUAUUCGGCAAC	Cleavage		1
miR2676a	CN012978	2	18.488	1	19	180	198	AUUGUUGGAUGAUAAUAUG	CAUAUUAUGAUCCAAUGAU	Translation		1
miR2676a	CV779116	1.5	16.27	1	18	300	317	AUUGUUGGAUGAUAAUAU	AAAUUAUCAUCUAACAAU	Cleavage	Wall-associated receptor kinase	1
miR2676a	TC369108	2.5	5.421	1	19	50	68	AUUGUUGGAUGAUAAUAUG	CAUAUUAUCAUACAGCAAC	Cleavage	Phytanoyl-CoA dioxygenase	1
miR2676a	TC371506	3	15.266	1	19	323	341	AUUGUUGGAUGAUAAUAUG	CGUAUUAUUAUUCAGCAAC	Cleavage	endoplasmic reticulum vescicle transporter protein	1
miR2676a	TC371763	3	20.163	1	19	173	191	AUUGUUGGAUGAUAAUAUG	CAUGUUGUCAUCAAGCAAU	Cleavage	Cysteine-rich receptor-like protein kinase	1
miR2676a	TC387974	3	15.921	1	19	323	341	AUUGUUGGAUGAUAAUAUG	CGUAUUAUUAUUCAGCAAC	Cleavage	endoplasmic reticulum vescicle transporter protein	1
miR2676a	TC388264	2	18.923	1	18	944	961	AUUGUUGGAUGAUAAUAU	GUAUUAUCAUCCAACGAC	Cleavage		1
miR2676a	TC390197	3	16.896	1	19	156	174	AUUGUUGGAUGAUAAUAUG	CAUGUUGUCAUCAAGCAAU	Cleavage	Cysteine-rich receptor-like protein kinase	1
miR2676a	TC392433	3	18.987	1	19	612	630	AUUGUUGGAUGAUAAUAUG	CAUAUUAUUAUCCGAGGAU	Cleavage	Putative LRR receptor-like serine/threonine-protein kinase	1
miR2676a	TC398581	3	20.253	1	19	187	205	AUUGUUGGAUGAUAAUAUG	CAUGUUGUCAUCAAGCAAU	Cleavage	Cysteine-rich receptor-like protein kinase	1
miR2676a	TC403683	1.5	22.406	1	18	1577	1594	AUUGUUGGAUGAUAAUAU	GUAUUAUUAUCCAGCAAU	Cleavage	zinc-metallopeptidase, peroxisomal-like isoform 2	1
miR2676a	TC408333	2.5	6.983	1	19	720	738	AUUGUUGGAUGAUAAUAUG	CAUAUUAUCAUUUANCAAU	Cleavage		1
miR2676a	TC420262	1.5	14.071	1	19	498	516	AUUGUUGGAUGAUAAUAUG	CAUAUUAUUAUCCAAUGAU	Cleavage		1
miR2676a	TC423241	1.5	11.269	1	19	487	505	AUUGUUGGAUGAUAAUAUG	UAUAUUAUUAUUCAAUAAU	Cleavage	Beta-fructofuranosidase, insoluble isoenzyme 7	1
miR2676a	TC432677	2.5	21.739	1	19	290	308	AUUGUUGGAUGAUAAUAUG	CAUGUUGUCAUCCAACAGA	Cleavage	Cysteine-rich receptor-like protein kinase	1
miR2676a	TC445202	2	19.734	1	19	689	707	AUUGUUGGAUGAUAAUAUG	CAUAUUAUGAUCCAAUGAU	Translation		1
miR2676a	TC452982	2.5	16.051	1	19	205	223	AUUGUUGGAUGAUAAUAUG	CGUAUUGUCAUCCAAUGGU	Cleavage		1
miR2916	BJ217385	0	15.515	1	21	493	513	GGGGCUCGAAGACGAUCAGAU	AUCUGAUCGUCUUCGAGCCCC	Cleavage	rRNA intron-encoded homing endonuclease	1
miR2916	BJ217802	0	15.214	1	21	336	356	GGGGCUCGAAGACGAUCAGAU	AUCUGAUCGUCUUCGAGCCCC	Cleavage	rRNA intron-encoded homing endonuclease	1
miR2916	BJ219952	0	21.625	1	21	248	268	GGGGCUCGAAGACGAUCAGAU	AUCUGAUCGUCUUCGAGCCCC	Cleavage	rRNA intron-encoded homing endonuclease	1
miR2916	BJ220486	0	15.214	1	21	267	287	GGGGCUCGAAGACGAUCAGAU	AUCUGAUCGUCUUCGAGCCCC	Cleavage	rRNA intron-encoded homing endonuclease	1
miR2916	BJ221090	0	21.071	1	21	227	247	GGGGCUCGAAGACGAUCAGAU	AUCUGAUCGUCUUCGAGCCCC	Cleavage	rRNA intron-encoded homing endonuclease	1
miR2916	BJ227795	0	16.001	1	21	285	305	GGGGCUCGAAGACGAUCAGAU	AUCUGAUCGUCUUCGAGCCCC	Cleavage	rRNA intron-encoded homing endonuclease	1
miR2916	BJ229594	0	15.214	1	21	355	375	GGGGCUCGAAGACGAUCAGAU	AUCUGAUCGUCUUCGAGCCCC	Cleavage	rRNA intron-encoded homing endonuclease	1
miR2916	BJ230702	0	15.214	1	21	460	480	GGGGCUCGAAGACGAUCAGAU	AUCUGAUCGUCUUCGAGCCCC	Cleavage	rRNA intron-encoded homing endonuclease	1
miR2916	BJ252246	0	15.214	1	21	226	246	GGGGCUCGAAGACGAUCAGAU	AUCUGAUCGUCUUCGAGCCCC	Cleavage	rRNA intron-encoded homing endonuclease	1
miR2916	BJ252408	0	23.261	1	21	245	265	GGGGCUCGAAGACGAUCAGAU	AUCUGAUCGUCUUCGAGCCCC	Cleavage	rRNA intron-encoded homing endonuclease	1
miR2916	BJ254349	0	15.214	1	21	318	338	GGGGCUCGAAGACGAUCAGAU	AUCUGAUCGUCUUCGAGCCCC	Cleavage	rRNA intron-encoded homing endonuclease	1
miR2916	BJ261997	0	15.214	1	21	334	354	GGGGCUCGAAGACGAUCAGAU	AUCUGAUCGUCUUCGAGCCCC	Cleavage	rRNA intron-encoded homing endonuclease	1
miR2916	BJ263541	0	15.214	1	21	240	260	GGGGCUCGAAGACGAUCAGAU	AUCUGAUCGUCUUCGAGCCCC	Cleavage	rRNA intron-encoded homing endonuclease	1
miR2916	BJ285007	0	20.726	1	21	223	243	GGGGCUCGAAGACGAUCAGAU	AUCUGAUCGUCUUCGAGCCCC	Cleavage	rRNA intron-encoded homing endonuclease	1
miR2916	BJ287122	0	17.343	1	21	255	275	GGGGCUCGAAGACGAUCAGAU	AUCUGAUCGUCUUCGAGCCCC	Cleavage	rRNA intron-encoded homing endonuclease	1
miR2916	BJ287359	0	19.123	1	21	248	268	GGGGCUCGAAGACGAUCAGAU	AUCUGAUCGUCUUCGAGCCCC	Cleavage	rRNA intron-encoded homing endonuclease	1
miR2916	BJ297127	0	17.101	1	21	259	279	GGGGCUCGAAGACGAUCAGAU	AUCUGAUCGUCUUCGAGCCCC	Cleavage	rRNA intron-encoded homing endonuclease	1
miR2916	BJ297220	0	18.302	1	21	354	374	GGGGCUCGAAGACGAUCAGAU	AUCUGAUCGUCUUCGAGCCCC	Cleavage	rRNA intron-encoded homing endonuclease	1
miR2916	BJ307198	0	15.214	1	21	271	291	GGGGCUCGAAGACGAUCAGAU	AUCUGAUCGUCUUCGAGCCCC	Cleavage	rRNA intron-encoded homing endonuclease	1
miR2916	BJ308192	0	21.989	1	21	278	298	GGGGCUCGAAGACGAUCAGAU	AUCUGAUCGUCUUCGAGCCCC	Cleavage	rRNA intron-encoded homing endonuclease	1
miR2916	BJ308797	0	20.021	1	21	325	345	GGGGCUCGAAGACGAUCAGAU	AUCUGAUCGUCUUCGAGCCCC	Cleavage	Histone H2B.2	1
miR2916	BJ313970	0	20.745	1	21	231	251	GGGGCUCGAAGACGAUCAGAU	AUCUGAUCGUCUUCGAGCCCC	Cleavage	rRNA intron-encoded homing endonuclease	1
miR2916	CJ821313	0	17.981	1	21	58	78	GGGGCUCGAAGACGAUCAGAU	AUCUGAUCGUCUUCGAGCCCC	Cleavage	rRNA intron-encoded homing endonuclease	1
miR2916	CJ911988	0	18.357	1	21	175	195	GGGGCUCGAAGACGAUCAGAU	AUCUGAUCGUCUUCGAGCCCC	Cleavage	rRNA intron-encoded homing endonuclease	1
miR2936	AL816509	3	15.801	1	20	140	159	CGAGAGCGAGAACACAGAUG	CAGCUGCGUUCUCGCUUUUG	Cleavage		1
miR2936	CA666214	2.5	10.321	1	20	75	94	CGAGAGCGAGAACACAGAUG	UAUCUGUGUUUUAGCUCUCU	Cleavage		1
miR2936	TC370178	2.5	16.329	1	19	945	963	CGAGAGCGAGAACACAGAU	GUCUGUGUUUUCGUUGUCG	Cleavage	vesicle-associated membrane protein	1
miR2936	TC371713	2.5	16.912	1	19	943	961	CGAGAGCGAGAACACAGAU	GUCUGUGUUUUCGUUGUCG	Cleavage	vesicle-associated membrane protein	1
miR2936	TC374048	2.5	15.967	1	19	693	711	CGAGAGCGAGAACACAGAU	GUCUGUGUUUUCGUUGUCG	Cleavage	vesicle-associated membrane protein	1
miR2936	TC385456	2	15.138	1	20	665	684	CGAGAGCGAGAACACAGAUG	CUUAUGUGUUCUCGCUUUUG	Cleavage		1
miR2936	TC386365	2	14.629	1	20	617	636	CGAGAGCGAGAACACAGAUG	CUUAUGUGUUCUCGCUUUUG	Cleavage		1
miR2936	TC388006	2.5	19.457	1	19	873	891	CGAGAGCGAGAACACAGAU	GUCUGUGUUUUCGUUGUCG	Cleavage	vesicle-associated membrane protein	1
miR2936	TC388428	1.5	18.34	1	19	844	862	CGAGAGCGAGAACACAGAU	GUCUGUGUUCUUGUUCUUG	Cleavage		1
miR2936	TC423793	2	14.122	1	20	1283	1302	CGAGAGCGAGAACACAGAUG	CUUAUGUGUUCUCGCUUUUG	Cleavage		1
miR2936	TC446606	2	14.465	1	20	531	550	CGAGAGCGAGAACACAGAUG	CUUAUGUGUUCUCGCUUUUG	Cleavage		1
miR2936	TC450700	2	10.731	1	20	192	211	CGAGAGCGAGAACACAGAUG	CUUAUGUGUUCUCGCUUUUG	Cleavage		1
miR3509	TC380408	3	15.348	1	23	606	628	AUACUAGUAAAAGACCGUUAGAU	AUCUCAUGGUUGUUUAUUAGUGU	Cleavage	ORG4	1
miR3509	TC395072	3	21.565	1	25	1637	1661	AUACUAGUAAAAGACCGUUAGAUGA	UCCGCUGGCGAUCUUUUGCUAGUAC	Cleavage	UDP-glucosyltransferase	1
miR3509	TC422705	2.5	17.354	1	25	616	640	AUACUAGUAAAAGACCGUUAGAUGA	UAAUUCGGUGGUUGUUUACUAGUAU	Cleavage	Superkiller viralicidic activity 2-like protein 2	1
miR3509	TC449456	2.5	13.48	1	22	743	764	AUACUAGUAAAAGACCGUUAGA	UUUAUUGGUCUUUUGCUAGUGU	Cleavage	cyclin-A3-1-like	1
miR3510	BQ605833	2.5	19.461	1	24	377	400	UUAUGAGCAUCUUCGAGAGACUGA	UCAGUCUUUCGGAGGUGUUCAUAG	Cleavage		1
miR3510	CA675626	0.5	23.828	1	24	65	88	UUAUGAGCAUCUUCGAGAGACUGA	UCAGUCUCUCGAAGGUGCUCAUAA	Cleavage		1
miR3510	CA677950	0.5	21.74	1	24	3	26	UUAUGAGCAUCUUCGAGAGACUGA	UCAGUCUCUCGAAGGUGCUCAUAA	Cleavage		1
miR3510	CA679351	1	19.5	1	24	87	110	UUAUGAGCAUCUUCGAGAGACUGA	UCAGUCUCUUGAAGAUGCUCAUAG	Cleavage		1
miR3510	CA721767	2.5	22.234	1	24	80	103	UUAUGAGCAUCUUCGAGAGACUGA	UCAGUCUCUCAGAGGUGCUCAUAG	Cleavage		1
miR3510	CD903028	1.5	21.701	1	24	119	142	UUAUGAGCAUCUUCGAGAGACUGA	UCAGUCUCUCGGAGGUGCUCAUAG	Cleavage		1
miR3510	CJ620159	2	23.951	1	23	328	350	UUAUGAGCAUCUUCGAGAGACUG	CAGUAUCUUGAAGGUGCUCAUGG	Cleavage		1
miR3510	TC375476	1.5	21.162	1	24	964	987	UUAUGAGCAUCUUCGAGAGACUGA	UCAGUCUCUCGGAGGUGCUCAUAG	Cleavage		1
miR3510	TC379095	1.5	18.9	1	24	773	796	UUAUGAGCAUCUUCGAGAGACUGA	UGAGUUUCUCGGAGGUGCUCAUAG	Cleavage	Expressed protein	1
miR3510	TC407095	1.5	20.431	1	24	432	455	UUAUGAGCAUCUUCGAGAGACUGA	UCAGUCUCUCGGAGGUGCUCAUAG	Cleavage		1
miR3510	TC412247	2	18.461	1	22	367	388	UUAUGAGCAUCUUCGAGAGACU	AGUGUUUCGGAGAUGUUCAUAG	Cleavage	Transcriptional repressor TCF25	1
miR3510	TC429155	1.5	21.326	1	21	344	364	UUAUGAGCAUCUUCGAGAGAC	GUCUUUCGGAGAUGCUCAUAG	Cleavage	Alternative oxidase 1a, mitochondrial	1
miR3510	TC433847	1	17.843	1	24	414	437	UUAUGAGCAUCUUCGAGAGACUGA	UCAGUCUCUCGAAGGUGCUCAUAG	Cleavage	Chitinase	1
miR3510	TC445340	1.5	24.244	1	24	725	748	UUAUGAGCAUCUUCGAGAGACUGA	UCAGUCUUUCGAAGGUGCUCAUAG	Cleavage		1
miR3510	TC458049	1.5	18.003	1	24	382	405	UUAUGAGCAUCUUCGAGAGACUGA	UCAGUUUGUCGAAGAUGCUCAUAG	Cleavage	L-type lectin-domain containing receptor kinase	1
miR3510	TC458965	1.5	24.313	1	24	26	49	UUAUGAGCAUCUUCGAGAGACUGA	UCAGUCUUUCGAAGGUGCUCAUAG	Cleavage		1
miR396b	CA650798	1.5	18.247	1	18	361	378	UUCCACAGCUUUCUUGAA	CUCAAGGAAGCUGUGGAA	Cleavage	Stem-specific protein TSJT1-like	1
miR396b	TC460344	2.5	9.651	1	18	577	594	UUCCACAGCUUUCUUGAA	UUCAAGGGAGCUGUGNAA	Cleavage	Stem-specific protein TSJT1-like	1
miR396b	TC424497	1.5	16.714	1	18	59	76	UUCCACAGCUUUCUUGAA	UUCAAGAAAGAUGUGGAG	Cleavage	Regulator of telomere elongation helicase 1	1
miR396b	GH726140	1.5	10.006	1	18	699	716	UUCCACAGCUUUCUUGAA	UUGGAGAAAGCUGUGGAA	Cleavage	Low molecular weight glutenin subunit	1
miR396b	TC373202	1.5	22.738	1	18	334	351	UUCCACAGCUUUCUUGAA	UUCAAGAGACCUGUGGAA	Translation		1
miR396b	TC410218	1.5	22.423	1	18	1028	1045	UUCCACAGCUUUCUUGAA	UUCAAGAGACCUGUGGAA	Translation		1
miR396b	TC406823	2.5	19.975	1	18	664	681	UUCCACAGCUUUCUUGAA	CUUAAGGGAGCUGUGGAA	Cleavage	40S ribosomal protein S3a	1
miR396b	TC384255	2.5	19.279	1	18	462	479	UUCCACAGCUUUCUUGAA	UUUAAGAGAGCUGUGGGC	Cleavage	Transcription initiation factor TFIID subunit 6	1
miR396b	CA620092	2	18.86	1	18	157	174	UUCCACAGCUUUCUUGAA	UUCAAGGCAGCUGUGGGA	Translation		1
miR396b	TC443160	2.5	19.801	1	18	429	446	UUCCACAGCUUUCUUGAA	UUCAAGAAGGCGGUGGGA	Cleavage		1
miR396b	TC405931	2.5	17.072	1	18	568	585	UUCCACAGCUUUCUUGAA	UUUGAGGGAGCUGUGGAG	Cleavage	Serine/threonine-protein kinase ATM	1
miR396b	TC393968	2	18.954	1	18	396	413	UUCCACAGCUUUCUUGAA	UUCAGGAAAGGUGUGGAG	Cleavage	Rho GTPase-activating protein gacA	1
miR396b	CV773896	2	17.121	1	18	381	398	UUCCACAGCUUUCUUGAA	UUCAGGAAAGGUGUGGAG	Cleavage	Rho GTPase-activating protein gacA	1
miR396b	TC423434	2	19.403	1	18	392	409	UUCCACAGCUUUCUUGAA	UUCAGGAAAGGUGUGGAG	Cleavage	Rho GTPase-activating protein gacA	1
miR396b	TC450236	2	17.183	1	18	377	394	UUCCACAGCUUUCUUGAA	UUCAUGGAAGUUGUGGAA	Cleavage	Receptor-like serine/threonine-protein kinase SD1-8	1
miR396b	TC410032	2.5	16.468	1	18	209	226	UUCCACAGCUUUCUUGAA	UUUGAGGGAGCUGUGGAG	Cleavage	Serine/threonine-protein kinase ATM	1
miR396b	TC436282	2.5	13.22	1	18	494	511	UUCCACAGCUUUCUUGAA	UUCAAGAGAGUUCUGGAA	Cleavage		1
miR396b	CA682559	3	22.632	1	18	5	22	UUCCACAGCUUUCUUGAA	AGCAAGAAGGCUGUGGAG	Cleavage	Heat shock protein 90	1
miR396b	TC382503	2	17.121	1	18	1147	1164	UUCCACAGCUUUCUUGAA	UUCAGGAAAGGUGUGGAG	Cleavage	Rho GTPase-activating protein gacA	1
miR396b	CA613307	3	24.747	1	18	31	48	UUCCACAGCUUUCUUGAA	AGCAAGAAGGCUGUGGAG	Cleavage	Heat shock protein 90	1
miR397	BQ839421	1.5	17.872	1	20	226	245	UUGAGUGCAGCGUUGAUGAA	UUCAUCAACGCGGCGCUCAA	Translation	Laccase-23	1
miR397	CA622321	1.5	15.934	1	20	8	27	UUGAGUGCAGCGUUGAUGAA	UUCAUCAACGCCGCGCUCAA	Translation	Laccase-23	1
miR397	CA732063	1.5	19.401	1	21	485	505	UUGAGUGCAGCGUUGAUGAAC	GCUCAUCAACGCCGCGCUCAA	Translation	Laccase-12/13	1
miR397	CJ849685	2	20.2	1	21	16	36	UUGAGUGCAGCGUUGAUGAAC	GGUUAUCAACUCUGCGCUCAA	Translation	Laccase-3	1
miR397	CK193988	1.5	19.34	1	21	293	313	UUGAGUGCAGCGUUGAUGAAC	GUUCAUCAACUCUGCGCUCAA	Translation	Laccase-3	1
miR397	TC378301	3	17.72	1	21	558	578	UUGAGUGCAGCGUUGAUGAAC	GUUCAUCGAUGAUGCACUUAG	Translation	haloacid dehalogenase-like hydrolase family	1
miR397	TC381708	2	19.092	1	19	196	214	UUGAGUGCAGCGUUGAUGA	UCGUCAACGCCGCGCUCAA	Translation	Laccase-4	1
miR397	TC412292	2	16.849	1	21	725	745	UUGAGUGCAGCGUUGAUGAAC	GCUGAUUAACGCUGCGCUCAA	Cleavage	Laccase-10	1
miR397	TC421305	1.5	19.461	1	21	732	752	UUGAGUGCAGCGUUGAUGAAC	GCUCAUCAACGCCGCGCUCAA	Translation	Laccase-12/13	1
miR397	TC427286	3	16.361	1	21	162	182	UUGAGUGCAGCGUUGAUGAAC	GUUCAUCGAUGAUGCACUUAG	Translation	haloacid dehalogenase-like hydrolase family	1
miR473	CK202198	3	24.292	1	18	679	696	ACUCUCCCUCAAAGCUCG	GGGGCUUUGGGGGGGGGU	Cleavage	putative zinc-binding protein	1
miR473	CO347274	2	19.802	1	18	421	438	ACUCUCCCUCAAAGCUCG	CGAUCAUUGAGGGAGAGU	Cleavage		1
miR473	GH728605	0	24.084	1	18	219	236	ACUCUCCCUCAAAGCUCG	CGAGCUUUGAGGGAGAGU	Cleavage		1
miR473	TC387925	3	16.656	1	18	700	717	ACUCUCCCUCAAAGCUCG	CGAGCUUUGAGGAAGGGC	Cleavage	Histidine kinase 3	1
miR473	TC408096	2.5	19.822	1	18	60	77	ACUCUCCCUCAAAGCUCG	CGGGAUUUGAGGGAGAGG	Cleavage		1
miR473	TC422676	3	18.696	1	18	370	387	ACUCUCCCUCAAAGCUCG	CGAGCUUUGAGGAGGAGG	Cleavage	S28 ribosomal protein	1
miR473	TC461852	0	24.74	1	18	907	924	ACUCUCCCUCAAAGCUCG	CGAGCUUUGAGGGAGAGU	Cleavage		1
miR475	BJ244238	3	18.234	1	21	347	367	UUCAGGAGUCCAUUGAUGAAC	GUUCAUCGGUGAACUCCUGAU	Translation	CST complex subunit TEN1-like protein	1
miR475	CA631868	2.5	16.261	1	20	128	147	UUCAGGAGUCCAUUGAUGAA	UUCAGCCAUGGAUUCCUGAA	Cleavage	Transcription factor MYB86	1
miR475	CA731039	3	17.65	1	21	410	430	UUCAGGAGUCCAUUGAUGAAC	GUUCAUCGGUGAACUCCUGAU	Translation	CST complex subunit TEN1-like protein	1
miR475	CA734992	3	23.508	1	20	99	118	UUCAGGAGUCCAUUGAUGAA	UUCAUCGAUGGAGUACUGAA	Cleavage	BTB/POZ domain-containing protein POB1	1
miR475	CV776467	2.5	12.091	1	21	156	176	UUCAGGAGUCCAUUGAUGAAC	GUUCAGCCAUGGAUUCCUGAA	Cleavage		1
miR475	TC368627	1	16.273	1	20	746	765	UUCAGGAGUCCAUUGAUGAA	UUCAUCAAUGGACUCCUGAC	Cleavage	NADH dehydrogenase subunit 2	1
miR475	TC372131	2.5	14.194	1	20	146	165	UUCAGGAGUCCAUUGAUGAA	UUCAGCCAUGGAUUCCUGAA	Cleavage	Transcription factor MYB86	1
miR475	TC377152	2.5	16.261	1	20	167	186	UUCAGGAGUCCAUUGAUGAA	UUCAGCCAUGGAUUCCUGAA	Cleavage	Transcription factor MYB86	1
miR475	TC380046	2	14.182	1	19	447	465	UUCAGGAGUCCAUUGAUGA	UUAUCAAUGAACUCCUGAG	Translation	Hydroxyisourate hydrolase	1
miR475	TC411135	3	19.6	1	21	322	342	UUCAGGAGUCCAUUGAUGAAC	GUUCAUCGGUGAACUCCUGAU	Translation	CST complex subunit TEN1-like protein	1
miR475	TC425666	2.5	20.022	1	20	767	786	UUCAGGAGUCCAUUGAUGAA	UUCAGUAAUGGACUCUUGAG	Cleavage		1
miR475	TC446622	3	21.29	1	21	740	760	UUCAGGAGUCCAUUGAUGAAC	GUUCCUCGGUGGGCUCCUGGA	Cleavage	Cellulose synthase catalytic subunit	1
miR528	BJ315215	2	8.953	1	21	23	43	UGGAAGGGGCAUGCAGAGGAG	UUUCUCUUCAUGCCUUUUCCA	Cleavage		1
miR528	CK213042	3	16.861	1	21	546	566	UGGAAGGGGCAUGCAGAGGAG	CUCCUUUGUAAGCCUCUUCUA	Translation	Guanine deaminase	1
miR528	CK215447	3	16.962	1	21	564	584	UGGAAGGGGCAUGCAGAGGAG	CUCCUUUGUAAGCCUCUUCUA	Translation	Guanine deaminase	1
miR528	CV760478	2	16.532	1	21	488	508	UGGAAGGGGCAUGCAGAGGAG	CUCCUCUGCAAGUCCCUUCCG	Translation		1
miR528	CV761071	2	19.828	1	21	115	134	UGGAAGGGGCAUGCAGAGGAG	CUCCUCUGC-UGCCCCUUCCA	Cleavage		1
miR528	TC396387	1.5	22.163	1	19	262	280	UGGAAGGGGCAUGCAGAGG	CCUCUGCAUGCCUUUUUCA	Cleavage		1
miR528	TC402037	2	19.022	1	21	548	567	UGGAAGGGGCAUGCAGAGGAG	CUCCUCUGC-UGCCCCUUCCA	Cleavage	mavicyanin-like	1
miR528	TC411072	2	18.735	1	21	480	499	UGGAAGGGGCAUGCAGAGGAG	CUCCUCUGC-UGCCCCUUCCA	Cleavage	mavicyanin-like	1
miR528	TC413981	1.5	24.715	1	21	105	125	UGGAAGGGGCAUGCAGAGGAG	CUGCUCUGUGUGCCUCUUCCA	Cleavage		1
miR528	TC424976	3	10.55	1	21	1466	1486	UGGAAGGGGCAUGCAGAGGAG	CUCCCCUGCGUGCCUCUUCCU	Cleavage	Abundant transcript-like protein 1-like	1
miR528	TC437965	2	21.789	1	21	307	326	UGGAAGGGGCAUGCAGAGGAG	CUCCUCUGC-UGCCCCUUCCA	Cleavage	mavicyanin-like	1
miR528	TC440376	3	17.535	1	21	800	820	UGGAAGGGGCAUGCAGAGGAG	CUCCUCAGCAUGCCUGUUCCA	Cleavage	L-ascorbate oxidase-like	1
miR528	TC444511	3	16.187	1	21	179	199	UGGAAGGGGCAUGCAGAGGAG	CUCCUUUGUAAGCCUCUUCUA	Translation	Guanine deaminase	1
miR528	TC459047	3	8.626	1	21	159	179	UGGAAGGGGCAUGCAGAGGAG	CUCCUCUGCUUGCCUCCUCCA	Cleavage		1
miR529a	BF484094	2.5	23.597	1	19	386	404	CGACGCAGAGAGCAAGCCC	GGGCUUGCUCUCUUCGUCC	Cleavage	Rhomboid protein 1, mitochondrial-like	1
miR529a	BI750979	2.5	19.492	1	19	30	48	CGACGCAGAGAGCAAGCCC	GGGCCUGUKCUCUGUGUCG	Cleavage	WD repeat domain phosphoinositide-interacting protein 3-like	1
miR529a	BQ239811	3	23.488	1	19	213	231	CGACGCAGAGAGCAAGCCC	GGGCUUCCUGUUUGCGUUG	Translation	Putative retrotransposon protein	1
miR529a	CA660382	3	16.984	1	19	205	223	CGACGCAGAGAGCAAGCCC	GGGCUUCCUCUUUGUGUCA	Cleavage		1
miR529a	CD895506	3	20.061	1	19	317	335	CGACGCAGAGAGCAAGCCC	GGGCCUGUUAUCUGUGUCG	Translation	60S ribosomal protein L17-1	1
miR529a	TC390981	2.5	20.763	1	19	104	122	CGACGCAGAGAGCAAGCCC	GGGUUUGCCCUUUGCGUUG	Translation	Mitogen-activated protein kinase 8	1
miR529a	TC392309	2.5	22.442	1	18	25	42	CGACGCAGAGAGCAAGCC	GGGUUGCUUUCUGUGUUG	Cleavage	Synaptic vesicle 2-related protein	1
miR529a	TC409844	2.5	19.793	1	19	533	551	CGACGCAGAGAGCAAGCCC	GGGUUUGUUCUCUGCCUCG	Cleavage	Putative carboxyl-terminal proteinase	1
miR529a	TC411122	2.5	20.705	1	19	1079	1097	CGACGCAGAGAGCAAGCCC	GGGUUUGUUCUCUGCCUCG	Cleavage	Putative carboxyl-terminal proteinase	1
miR529a	TC415610	2.5	18.637	1	18	510	527	CGACGCAGAGAGCAAGCC	UGCUUGCUGUUUGCGUCG	Translation	Peroxiredoxin-2E-1, chloroplastic	1
miR529a	TC419145	3	14.436	1	19	812	830	CGACGCAGAGAGCAAGCCC	GGUUUUGCUUUCUGCGUCU	Cleavage	ATP binding protein	1
miR806a	CA597365	1.5	6.79	1	24	394	417	AUGCUGACUAAAAAGAAACGGAUG	CUUCCUUUUCUUUUUAGUCUGCAU	Cleavage		1
miR806a	CJ667412	3	12.619	1	24	35	58	AUGCUGACUAAAAAGAAACGGAUG	CCUCCGUUUCUUUUUAGUCUCCAU	Cleavage		1
miR806a	CK212804	2.5	15.777	1	24	220	243	AUGCUGACUAAAAAGAAACGGAUG	CCUCCGUUUCUAUUUAGUCUGCAU	Cleavage		1
miR806a	TC390011	3	19.418	1	24	513	536	AUGCUGACUAAAAAGAAACGGAUG	CGACCGUUUUUUUUUUGGCAGCAU	Translation	Nuclear transcription factor Y subunit A-7	1
miR806a	TC395865	3	12.583	1	24	431	454	AUGCUGACUAAAAAGAAACGGAUG	CCUCCGUUUUUAUUUAGUCCGCAU	Cleavage	Putative L-ascorbate peroxidase 6	1
miR806a	TC404037	2	21.692	1	24	766	789	AUGCUGACUAAAAAGAAACGGAUG	UAUUCUUUUUUUGUUAGUUAGCAU	Cleavage		1
miR806a	TC412993	1.5	12.932	1	24	618	641	AUGCUGACUAAAAAGAAACGGAUG	CUUCCUUUUCUUUUUAGUCUGCAU	Cleavage		1
miR806a	TC418433	2.5	6.573	1	24	532	555	AUGCUGACUAAAAAGAAACGGAUG	CCUUUGUUUCUUGUUAGUCUGCAU	Cleavage		1
miR806a	TC446688	2.5	12.027	1	24	445	468	AUGCUGACUAAAAAGAAACGGAUG	CUUUUGCUUCUUUUUCGUCAGUAU	Translation		1
miR806a	TC449460	3	16.792	1	24	1098	1121	AUGCUGACUAAAAAGAAACGGAUG	CGACCGUUUUUUUUUUGGCAGCAU	Translation	Nuclear transcription factor Y subunit A-7	1
miR825	BE427364	2	21.361	1	19	564	582	UUCUAAGACAUGCAUGAAC	GUUCAUGCAUGUGUUGGAA	Cleavage	Eukaryotic initiation factor 4A	1
miR825	BJ262853	2.5	18.946	1	19	96	114	UUCUAAGACAUGCAUGAAC	GUUGAUUCAUGUCUUAGAG	Cleavage	Cytokinin-O-glucosyltransferase 2	1
miR825	CA655357	2.5	24.163	1	19	72	90	UUCUAAGACAUGCAUGAAC	GUUCAUGCAUGUGUUGGAG	Cleavage	Eukaryotic initiation factor 4A	1
miR825	CA673080	2.5	17.245	1	18	246	263	UUCUAAGACAUGCAUGAA	UUCAGGCGUGUUUUGGAA	Cleavage		1
miR825	CA695632	2.5	21.128	1	19	185	203	UUCUAAGACAUGCAUGAAC	GUUCAUGCAUGUGUUGGAG	Cleavage	Eukaryotic initiation factor 4A	1
miR825	CA730648	3	17.355	1	19	97	115	UUCUAAGACAUGCAUGAAC	GUUUGUGUAUGACUUGGAA	Cleavage	Clathrin heavy chain 1	1
miR825	CK161589	2.5	21.128	1	19	279	297	UUCUAAGACAUGCAUGAAC	GUUCAUGCAUGUGUUGGAG	Cleavage	Translational initiation factor eIF-4A	1
miR825	CK163524	2.5	21.128	1	19	392	410	UUCUAAGACAUGCAUGAAC	GUUCAUGCAUGUGUUGGAG	Cleavage	Eukaryotic initiation factor 4A	1
miR825	CK206239	2.5	16.282	1	18	630	647	UUCUAAGACAUGCAUGAA	UUUCUGCAUGUCUUAGAC	Cleavage		1
miR825	CK208904	2	8.448	1	18	609	626	UUCUAAGACAUGCAUGAA	UUCAUGUNUGUCUUGGAA	Translation		1
miR825	TC369482	2.5	21.77	1	19	124	142	UUCUAAGACAUGCAUGAAC	GUUCAUGCAUGUGUUGGAG	Cleavage	Eukaryotic initiation factor 4A	1
miR825	TC370722	2.5	21.77	1	19	245	263	UUCUAAGACAUGCAUGAAC	GUUCAUGCAUGUGUUGGAG	Cleavage	Translational initiation factor eIF-4A	1
miR825	TC379233	2.5	21.77	1	19	399	417	UUCUAAGACAUGCAUGAAC	GUUCAUGCAUGUGUUGGAG	Cleavage	Eukaryotic initiation factor 4A	1
miR825	TC385181	2.5	21.779	1	19	571	589	UUCUAAGACAUGCAUGAAC	GUUCAUGCAUGUGUUGGAG	Cleavage	Eukaryotic initiation factor 4A	1
miR825	TC399833	2.5	21.77	1	19	595	613	UUCUAAGACAUGCAUGAAC	GUUCAUGCAUGUGUUGGAG	Cleavage	Eukaryotic initiation factor 4A	1
miR825	TC403755	1.5	22.594	1	18	751	768	UUCUAAGACAUGCAUGAA	UGCAUGCAUGUUUUAGAA	Cleavage		1
miR825	TC418381	2.5	12.611	1	18	419	436	UUCUAAGACAUGCAUGAA	UUUUUGUAUGUUUUAGAA	Cleavage		1
miR825	TC421310	2.5	18.216	1	19	791	809	UUCUAAGACAUGCAUGAAC	GUUCAUGCAGAUCUUAGAG	Translation	Nucleolar complex 3-like protein	1
miR825	TC422923	3	14.157	1	19	262	280	UUCUAAGACAUGCAUGAAC	GUUUAUGAAUGUCUUAGUA	Cleavage		1
miR825	TC448059	2.5	22.498	1	18	163	180	UUCUAAGACAUGCAUGAA	UUUAGGCGUGUCUUAGAG	Cleavage		1
miR827a	BU099421	3	10.893	1	21	228	248	UUAGAUGACCAUCAGCAAACA	UGUUUGUUGAUUGGUAUCUAA	Translation		1
miR827a	CK163248	2	15.666	1	21	952	972	UUAGAUGACCAUCAGCAAACA	UCUUUGAUGAUGGUCAUCUAU	Cleavage	GDP-L-galactose phosphorylase 1-like	1
miR827a	TC389532	3	19.129	1	21	313	333	UUAGAUGACCAUCAGCAAACA	UGUUUGAAGAUGGUCAUUUGA	Cleavage	chaperone protein ClpD, chloroplastic-like	1
miR835	BJ270114	2.5	20.243	1	18	454	471	UUGGAAGAUCCAAGAAAG	CUUUCUUGGAUCUGUUAA	Cleavage	Ptative B3 domain-containing protein	1
miR835	BQ242006	2.5	14.07	1	18	19	36	UUGGAAGAUCCAAGAAAG	AUUUUUUGGGUUUUCCAA	Cleavage		1
miR835	CA593854	2.5	14.35	1	18	417	434	UUGGAAGAUCCAAGAAAG	UCUUCUUGGGUCUUCCAA	Cleavage		1
miR835	CA595899	2	16.143	1	18	143	160	UUGGAAGAUCCAAGAAAG	UUUUUUUGGGUCUUCUAA	Cleavage		1
miR835	CA626151	2.5	15.471	1	18	193	210	UUGGAAGAUCCAAGAAAG	CUUUCUUGGAUCUUCCCC	Cleavage		1
miR835	CD918274	2	22.063	1	18	178	195	UUGGAAGAUCCAAGAAAG	CUUUUUUGGAUGUUCCAA	Cleavage		1
miR835	CJ558310	2.5	19.476	1	18	272	289	UUGGAAGAUCCAAGAAAG	UUUUUUUGGAUCUUCUGG	Cleavage		1
miR835	CJ937725	2.5	17.451	1	18	107	124	UUGGAAGAUCCAAGAAAG	CUUUCUUGGAUCUUCCUC	Cleavage	Putative receptor protein kinase	1
miR835	CK156338	2.5	15.723	1	18	576	593	UUGGAAGAUCCAAGAAAG	CUUUUUUGGGUUUUUUAA	Cleavage		1
miR835	CK160853	2	7.341	1	18	637	654	UUGGAAGAUCCAAGAAAG	CUUUCUUGGGUUUUUUAA	Cleavage		1
miR835	CK165514	2.5	17.361	1	18	446	463	UUGGAAGAUCCAAGAAAG	UUUUUUUGGAUUUUCCAU	Cleavage		1
miR835	CK200159	2.5	15.942	1	18	255	272	UUGGAAGAUCCAAGAAAG	UUUUUUUGGGUUUUUCAA	Cleavage		1
miR835	CV762720	2.5	11.857	1	18	444	461	UUGGAAGAUCCAAGAAAG	UUUUCUUGGAUCUCCUAA	Cleavage	Putative LRR receptor-like serine/threonine-protein kinase	1
miR835	CV777298	2	5.25	1	18	409	426	UUGGAAGAUCCAAGAAAG	UUUUCUUGUAUCUUCUAA	Translation	Bifunctional protein thiED	1
miR835	DR732702	2.5	14.273	1	18	137	154	UUGGAAGAUCCAAGAAAG	UUUUUUUGGGUUUUUCAA	Cleavage		1
miR835	TC392660	2.5	24.424	1	18	143	160	UUGGAAGAUCCAAGAAAG	CUUUCUUGGAUCUGUUAA	Cleavage	Putative B3 domain-containing protein	1
miR835	TC398911	2.5	15.73	1	18	701	718	UUGGAAGAUCCAAGAAAG	CUUUCUUGGGUUUACCAA	Cleavage	CDPK-related protein kinase-like	1
miR835	TC409667	2	12.885	1	18	442	459	UUGGAAGAUCCAAGAAAG	CUCUCUUGGAUCUUUCAG	Cleavage	Chromodomain-helicase-DNA-binding protein-like protein	1
miR835	TC440272	2	12.587	1	18	323	340	UUGGAAGAUCCAAGAAAG	CUUUCUUGUAUCUUCCAU	Translation		1
miR835	TC443023	2.5	17.549	1	18	333	350	UUGGAAGAUCCAAGAAAG	CUUUCUUGGGUUUACCAA	Cleavage	CDPK-related protein kinase-like	1
miR845a	CA688907	2	17.121	1	24	156	178	CGGCUCUGAUACCAACUUGUGACG	CCUCACAA-UUGGUAUCAGAGCCG	Cleavage		1
miR845a	CO349303	3	18.883	1	24	13	36	CGGCUCUGAUACCAACUUGUGACG	CGCUACAAGAUGGUACCAGAGCCA	Translation		1
miR845a	TC372989	2	18.98	1	20	478	497	CGGCUCUGAUACCAACUUGU	ACAAGUUGGCAUCGGAGUCG	Translation	Putative anion transporter 5, chloroplastic	1
miR845a	TC404093	1.5	22.016	1	20	1002	1021	CGGCUCUGAUACCAACUUGU	ACAAGUUGGCAUCAGAGUCG	Translation	Putative anion transporter 6, chloroplastic	1
miR845a	TC405702	2.5	21.413	1	23	960	982	CGGCUCUGAUACCAACUUGUGAC	GACAUAAGUUGGUUUCAGAGCUU	Translation	Zinc finger CCCH domain-containing protein 44	1
miR845a	TC424483	0	23.611	1	24	672	695	CGGCUCUGAUACCAACUUGUGACG	UGUCACAAGUUGGUAUCAGAGCCG	Cleavage		1
miR902h	AL808693	2.5	21.947	1	18	545	562	UUAUGAUUUGCUUCUCAU	AUGGGAAGCAGAUUAUGG	Cleavage	Protein IQ-DOMAIN 1	1
miR902h	BE411996	2	19.906	1	18	326	343	UUAUGAUUUGCUUCUCAU	UUGGGAAGCAAGUCAUAA	Cleavage	Glycerol-3-phosphate acyltransferase	1
miR902h	BJ267998	2.5	15.056	1	18	343	360	UUAUGAUUUGCUUCUCAU	UUGAGAAGAAAAUCAUGA	Translation	Putative kinase-interacting protein 1	1
miR902h	CA498325	2	18.046	1	18	480	497	UUAUGAUUUGCUUCUCAU	AUGAGAAGUAUGUCAUAA	Cleavage	Probable replication factor C subunit 3-like	1
miR902h	CA667789	3	18.718	1	18	24	41	UUAUGAUUUGCUUCUCAU	AUGAGAAGUAAACCAUAC	Cleavage		1
miR902h	CA670343	3	15.48	1	18	24	41	UUAUGAUUUGCUUCUCAU	AUGAGAAGUAAACCAUAC	Cleavage		1
miR902h	CJ524038	3	21.736	1	18	246	263	UUAUGAUUUGCUUCUCAU	GUGAGGAGCAAGUCGUAC	Cleavage		1
miR902h	CJ624315	2	12.215	1	18	340	357	UUAUGAUUUGCUUCUCAU	AUGAGAAGCAACUCAUGA	Cleavage		1
miR902h	CJ626418	3	19.655	1	18	731	748	UUAUGAUUUGCUUCUCAU	GUGAGAAGCAAGUUAUGU	Cleavage		1
miR902h	CJ654614	2	18.009	1	18	166	183	UUAUGAUUUGCUUCUCAU	AUGAGAAGUAUGUCAUAA	Cleavage	Replication factor C small subunit	1
miR902h	CJ779281	2	17.132	1	18	394	411	UUAUGAUUUGCUUCUCAU	AUGAGAGGAAAAUCAUGA	Translation	Protein EFR3-like protein A	1
miR902h	DR736484	2	12.524	1	18	275	293	UUAUGAUUUG-CUUCUCAU	AUGAGAAGGCAAAUCAUAA	Translation		1
miR902h	TC369448	2	10.182	1	18	505	522	UUAUGAUUUGCUUCUCAU	AUGGGAAGCCAAUUAUAA	Translation	2-phosphoglycerate kinase	1
miR902h	TC380143	2.5	17.349	1	18	688	705	UUAUGAUUUGCUUCUCAU	AUGGGAAGCAAGUUGUGA	Cleavage	Histone deacetylase complex subunit SAP30	1
miR902h	TC392423	3	11.045	1	18	487	504	UUAUGAUUUGCUUCUCAU	AUGAGAAGCAGAUCAGAC	Cleavage	Putative serine/threonine-protein kinase RLCKVII	1
miR902h	TC394335	0	12.147	1	18	1137	1154	UUAUGAUUUGCUUCUCAU	AUGAGAAGCAAAUCAUAA	Cleavage		1
miR902h	TC396759	2.5	17.349	1	18	531	548	UUAUGAUUUGCUUCUCAU	AUGGGAAGCAAGUUGUGA	Cleavage	Histone deacetylase complex subunit SAP30	1
miR902h	TC425517	3	15.02	1	18	39	56	UUAUGAUUUGCUUCUCAU	AUGAGAAGUAAACCAUAC	Cleavage	6-phosphofructokinase	1
miR902h	TC446587	2.5	16.575	1	18	261	278	UUAUGAUUUGCUUCUCAU	AUGAGAAGCAAAUCAUUU	Cleavage	Methyltransferase-like protein 13	1
miR902h	TC452652	3	21.365	1	18	453	470	UUAUGAUUUGCUUCUCAU	GUGAGGGGCAAAUUAUAU	Cleavage		1
miR903	CA695505	2	19.444	1	19	241	259	GUACUUCGGCGAGGAAAUA	UAUUUCCUUGCCGGAGUAG	Cleavage		1
miR903	TC413160	3	20.411	1	24	371	394	GUACUUCGGCGAGGAAAUAGAGCA	UCCUCGAUUUCUUCGCUGAAGCAU	Cleavage	GDSL esterase/lipase	1
miR909	BJ238056	3	15.073	1	21	273	293	AUGCACAACAUGAUCGUGAAG	CUUCACCAGCAUCUUGUGCAU	Translation	WD40 repeat protein	1
miR909	BQ161945	2.5	19.269	1	21	254	274	AUGCACAACAUGAUCGUGAAG	CUUCCUGGUCAUGUUGUGUAU	Cleavage		1
miR909	CA486357	3	15.589	1	21	576	596	AUGCACAACAUGAUCGUGAAG	UUUAAUGGUUAUGUUGUGUAU	Cleavage	Kish-A-like protein	1
miR909	CD911209	3	23.914	1	21	216	236	AUGCACAACAUGAUCGUGAAG	UUUCAUGAUAAUGAUGUGCGU	Cleavage	Potassium transporter 24	1
miR909	CJ568896	3	15.545	1	21	521	540	AUGCACAACAUGAUCGUGAAG	CUUCA-GAUCAUGUUGUGUGU	Cleavage		1
miR909	CJ794279	3	15.566	1	21	204	224	AUGCACAACAUGAUCGUGAAG	CUUCACCAGCAUCUUGUGCAU	Translation	WD40 repeat protein	1
miR909	CJ865898	1.5	20.482	1	21	261	281	AUGCACAACAUGAUCGUGAAG	CUCGAUGAUCAUGUUGUGCAU	Cleavage	B3 domain-containing protein	1
miR909	TC402960	2.5	13.78	1	21	733	753	AUGCACAACAUGAUCGUGAAG	UUUCAUUAGCAUGUUGUGCAU	Cleavage	F-box/FBD/LRR-repeat protein	1
miR909	TC426785	3	18.389	1	21	938	958	AUGCACAACAUGAUCGUGAAG	UUUCACGAUGAUUUUGUGUGU	Translation	L-type lectin-domain containing receptor kinase	1
miR909	TC434284	3	17.154	1	21	816	836	AUGCACAACAUGAUCGUGAAG	UUUCAUGAUCAUGUUUUGCAG	Cleavage	Cell division control 45-like protein	1
