# Supplementary material for: Development-associated microRNAs in grains of wheat (Triticum aestivum L.)
Source: BMC Plant Biol. 2013 Sep 23;13:140. doi: 10.1186/1471-2229-13-140 (PMC4015866; doi:10.1186/1471-2229-13-140)
Supplement: Additional file 8 — Predicted targets for novel miRNAs. Listed the targets and annotations for 24 miRNAs highly expressed in developing grains and presented in Table 1. [file 1471-2229-13-140-S8.xls]

## Sheet: sheet 1
Additional file 8. Potential wheat targets predicted for novel miRNAs highly expressed in developing grains.
miRNA_Acc.	Target_Acc.	Expectation	UPE	miRNA_start	miRNA_end	Target_start	Target_end	miRNA_aligned_fragment	Target_aligned_fragment	Inhibition	Target_Desc.	multiplicity
Ta-miR023b-5p	GW667699	3	10.676	1	22	227	248	UCGCAAAUAAUGGUGGCCCUCG	CGUUGGUUACUAUUAUUUGUGA	Cleavage	Hypothetical protein	1
Ta-miR023b-5p	TC402735	2.5	15.883	1	19	466	484	UCGCAAAUAAUGGUGGCCC	GUGUUACCAUUGUUUGCGA	Cleavage	Hypothetical protein	1
Ta-miR128-5p	DR732069	2.5	11.234	1	23	502	524	GUGGAUGAUGAGAUCACAAGUAA	UUGCUGGUGAUCUCAUUAUCCAG	Cleavage	60S ribosomal protein L5-1	1
Ta-miR128-5p	CA648678	3	17.048	1	22	442	463	GUGGAUGAUGAGAUCACAAGUA	UAUUUGUGAUCUUGUCGUUCAU	Cleavage	Glycolipid transfer protein-like	1
Ta-miR128-5p	TC440922	2.5	16.925	1	22	1128	1149	GUGGAUGAUGAGAUCACAAGUA	UGUUUGUGAUUUAAUCAUUCAC	Translation		1
Ta-miR128-5p	CD932283	2	10.522	1	23	726	748	GUGGAUGAUGAGAUCACAAGUAA	UUUAUUGUAAUCUCAUCAUCCAC	Cleavage		1
Ta-miR128-5p	TC398729	2.5	19.831	1	23	385	407	GUGGAUGAUGAGAUCACAAGUAA	UAGUUUGUGAUUUAAUCAUUCAC	Translation		1
Ta-miR128-5p	TC456483	3	14.111	1	23	571	593	GUGGAUGAUGAGAUCACAAGUAA	UUUUUUGUGAGCUUAUUAUUCAC	Cleavage		1
Ta-miR128-5p	CA640945	2.5	17.566	1	20	198	217	GUGGAUGAUGAGAUCACAAG	CCUGUGAUCUUAUCAUCCAA	Cleavage	DRG1: Developmentally-regulated GTP-binding protein 1	1
Ta-miR128-5p	TC386119	2.5	17.967	1	20	393	412	GUGGAUGAUGAGAUCACAAG	CCUGUGAUCUUAUCAUCCAA	Cleavage	DRG1: Developmentally-regulated GTP-binding protein 1	1
Ta-miR128-5p	TC426337	2.5	17.641	1	20	594	613	GUGGAUGAUGAGAUCACAAG	CCUGUGAUCUUAUCAUCCAA	Cleavage	DRG1: Developmentally-regulated GTP-binding protein 1	1
Ta-miR128-5p	TC417246	2.5	15.049	1	20	1037	1056	GUGGAUGAUGAGAUCACAAG	CCUGUGAUCUUAUCAUCCAA	Cleavage	DRG1: Developmentally-regulated GTP-binding protein 1	1
Ta-miR128-5p	CA681870	2.5	10.907	1	20	353	372	GUGGAUGAUGAGAUCACAAG	UUUGUGAUUGCAUCAUCCAU	Translation	Polyol transporter 5	1
Ta-miR113-5p	CV779317	0	13.548	1	22	173	194	UGGCUACUUCCUUUCCCUUGCC	GGCAAGGGAAAGGAAGUAGCCA	Cleavage		1
Ta-miR113-5p	TC431578	1	13.609	1	22	139	160	UGGCUACUUCCUUUCCCUUGCC	GGCAAAGGAAAGGAAGUAGCCA	Cleavage		1
Ta-miR113-5p	TC443080	2.5	21.404	1	21	419	439	UGGCUACUUCCUUUCCCUUGC	GCAGGGGAGGGGAGGUGGCCA	Cleavage	Phytosulfokine receptor 1	1
Ta-miR113-5p	TC448705	2.5	17.008	1	20	450	469	UGGCUACUUCCUUUCCCUUG	CAAGGGAGAGGAAGAAGUCA	Cleavage	bZIP transcription factor 60	1
Ta-miR113-5p	TC420795	2.5	15.6	1	20	160	179	UGGCUACUUCCUUUCCCUUG	CAAGGGAGAGGAAGAAGUCA	Cleavage	bZIP transcription factor 60	1
Ta-miR021-1-5p	TC427317	2.5	20.687	1	22	142	162	UCUGGCGAGGGACAUACACUGU	ACAGUGUAUGUUC-UCGCCAGA	Translation		1
Ta-miR021-1-5p	DR736808	3	17.396	1	22	766	787	UCUGGCGAGGGACAUACACUGU	GCAGAGUAUUUCCUUCGUCAGA	Cleavage	Protein Rf1, mitochondrial	1
Ta-miR021-1-5p	TC381152	3	14.03	1	21	918	938	UCUGGCGAGGGACAUACACUG	UAGUUUGUGUUCCUUGUCAGA	Cleavage	F-box protein PP2-A13-like	1
Ta-miR018-5p	CK211052	0.5	21.285	1	21	102	122	UCUGUAAACAAAUGUAGGACG	CGUCUUACAUUUGUUUACAGA	Cleavage	NADPH-cytochrome P450 reductase	1
Ta-miR018-5p	TC441878	1	23.467	1	21	195	215	UCUGUAAACAAAUGUAGGACG	CGUCUUAUAUUUGUUUACAGA	Cleavage		1
Ta-miR018-5p	TC376281	1	19.225	1	21	769	789	UCUGUAAACAAAUGUAGGACG	CGUCUUAUAUUUGUUUACAGA	Cleavage	CBL-interacting protein kinase 8-like	1
Ta-miR018-5p	TC380323	1	16.208	1	21	1422	1442	UCUGUAAACAAAUGUAGGACG	CGUCUUAUAUUUGUUUACAGA	Cleavage	Mitochondrial-processing peptidase subunit alpha	1
Ta-miR018-5p	TC388527	1	21.074	1	21	460	480	UCUGUAAACAAAUGUAGGACG	UGUCUUAUAUUUGUUUACAGA	Cleavage		1
Ta-miR018-5p	TC408774	2	13.901	1	21	1006	1026	UCUGUAAACAAAUGUAGGACG	CUUCCUACAUUUGUUUACAGN	Cleavage		1
Ta-miR018-5p	TC460139	1.5	14.877	1	21	682	702	UCUGUAAACAAAUGUAGGACG	UGCCUUACAUUUGUUUACAGA	Cleavage		1
Ta-miR018-5p	CA602292	2	22.833	1	20	90	109	UCUGUAAACAAAUGUAGGAC	AUCUUAUAUUUGUUUACAGA	Cleavage		1
Ta-miR018-5p	TC440092	2	16.884	1	20	571	590	UCUGUAAACAAAUGUAGGAC	AUCUUAUAUUUGUUUACAGA	Cleavage	hypothetical protein F775_29783	1
Ta-miR018-5p	TC440127	2	22.313	1	21	176	196	UCUGUAAACAAAUGUAGGACG	UGUGUUAUAUUUGUUUACAGA	Cleavage		1
Ta-miR018-5p	BQ170124	2	12.305	1	21	34	54	UCUGUAAACAAAUGUAGGACG	UGUCUUAUAUUAGUUUACAGA	Translation		1
Ta-miR018-5p	TC455927	3	24.211	1	21	581	601	UCUGUAAACAAAUGUAGGACG	CGUUUUAUAUUUGUUUACAUA	Cleavage	CBL-interacting protein kinase 8-like	1
Ta-miR018-5p	TC404251	2.5	18.353	1	21	648	668	UCUGUAAACAAAUGUAGGACG	CGUCUUAUAUUAGUUUACGGA	Translation	Putative protein kinase	1
Ta-miR018-5p	TC414409	2.5	11.595	1	20	491	510	UCUGUAAACAAAUGUAGGAC	AACCUAUAUUUGUUUACAGA	Cleavage		1
Ta-miR018-5p	CA653878	2.5	23.56	1	20	145	164	UCUGUAAACAAAUGUAGGAC	UUUUUAUAUUUGUUUACAGA	Cleavage	Lysosomal beta glucosidase	1
Ta-miR004-1-5p	CJ702231	0.5	13.951	1	20	379	398	UCACAAAUAUAAGAUGUUCU	AGAGCAUCUUAUAUUUGUGA	Cleavage		1
Ta-miR004-1-5p	TC394132	1	15.337	1	20	32	51	UCACAAAUAUAAGAUGUUCU	AAAACAUCUUAUAUUUGUGA	Cleavage	Metalloendopeptidase	1
Ta-miR004-1-5p	TC379035	1	14.748	1	20	547	566	UCACAAAUAUAAGAUGUUCU	AAAACAUCUUAUAUUUGUGA	Cleavage		1
Ta-miR004-1-5p	CD914862	1	13.698	1	20	31	50	UCACAAAUAUAAGAUGUUCU	AAAACAUCUUAUAUUUGUGA	Cleavage	Myotubularin-related protein 5-like isoform 2	1
Ta-miR004-1-5p	TC458824	1	13.275	1	20	5	24	UCACAAAUAUAAGAUGUUCU	AGAACAUAUUAUAUUUGUGA	Cleavage	Lipoyl synthase 2, chloroplastic	1
Ta-miR004-1-5p	TC441661	1	15.423	1	20	223	242	UCACAAAUAUAAGAUGUUCU	AAAACAUCUUAUAUUUGUGA	Cleavage		1
Ta-miR004-1-5p	CV773685	2	14.637	1	20	611	630	UCACAAAUAUAAGAUGUUCU	UAAACAUCUUAUAUUUGUGA	Cleavage	hypothetical protein TRIUR3_23019	1
Ta-miR004-1-5p	TC397537	1.5	11.858	1	20	500	519	UCACAAAUAUAAGAUGUUCU	AGAAUAUCUUAAAUUUGUGA	Translation		1
Ta-miR004-1-5p	TC429358	1.5	13.383	1	20	405	424	UCACAAAUAUAAGAUGUUCU	AAAGCAUCUUAUAUUUGUGA	Cleavage		1
Ta-miR004-1-5p	TC457273	3	12.667	1	20	152	171	UCACAAAUAUAAGAUGUUCU	GAAACAUCUUAUAUUUGUGU	Cleavage		1
Ta-miR004-1-5p	CA499267	3	15.933	1	20	521	540	UCACAAAUAUAAGAUGUUCU	CAAACGUUUUAUAUUUGUGA	Cleavage	hypothetical protein TRIUR3_34320	1
Ta-miR004-1-5p	TC369729	2.5	14.903	1	20	1149	1168	UCACAAAUAUAAGAUGUUCU	AAAACAUCUUAUAUUUGGGA	Cleavage	receptor-like kinase	1
Ta-miR004-1-5p	TC398757	3	15.452	1	20	904	923	UCACAAAUAUAAGAUGUUCU	AGAACAUCUUAUAUUAGUAA	Cleavage	Eukaryotic translation initiation factor 3 subunit I	1
Ta-miR004-1-5p	AL821953	3	11.58	1	20	456	475	UCACAAAUAUAAGAUGUUCU	AGAACAUCUUAUAUUUUGGA	Cleavage		1
Ta-miR004-1-5p	CK195771	2	15.739	1	20	114	133	UCACAAAUAUAAGAUGUUCU	AAAACAUCUUACAUUUGUGA	Translation	Pentatricopeptide repeat-containing protein At2g27800, mitochondrial-like	1
Ta-miR004-1-5p	CA596304	2.5	13.081	1	20	139	158	UCACAAAUAUAAGAUGUUCU	AAAACAUCUUAUAUUUAUGA	Cleavage		1
Ta-miR004-1-5p	TC410332	3	20.427	1	20	462	481	UCACAAAUAUAAGAUGUUCU	AUAACAUCUUGUGUUUGUGU	Cleavage	Sucrose-phosphate synthase 9	1
Ta-miR004-1-5p	TC396713	3	20.34	1	20	315	334	UCACAAAUAUAAGAUGUUCU	AUAACAUCUUGUGUUUGUGU	Cleavage	Sucrose-phosphate synthase 9	1
Ta-miR004-1-5p	TC373796	3	23.297	1	20	1102	1121	UCACAAAUAUAAGAUGUUCU	AGAACAUCUGGUAUAUGUGA	Translation	CTD-phosphatase-like protein	1
Ta-miR004-1-5p	TC429335	3	15.631	1	20	724	743	UCACAAAUAUAAGAUGUUCU	AAAACAUCUUAUGUUUAUGA	Cleavage		1
Ta-miR004-1-5p	CA728499	3	15.834	1	20	112	131	UCACAAAUAUAAGAUGUUCU	AAGACAUCUUAUAUUUGCGA	Cleavage	Bifunctional monodehydroascorbate reductase and carbonic anhydrase nectarin-3	1
Ta-miR034-3p	BQ243327	3	20.627	1	20	128	147	AGGGGGCAAUCUCACCUCAA	AUGGGGGGGGAUUGCCCCCU	Cleavage	Serpin-Z2B	1
Ta-miR036-3p	CA647790	3	21.769	1	20	77	96	UUCCGAAAGGCUUGAAGCAA	AAGCUUCAAGCUUUUUGGAA	Cleavage	Light induced protein like protein	1
Ta-miR036-3p	CA638472	3	20.971	1	20	141	160	UUCCGAAAGGCUUGAAGCAA	AAGCUUCAAGCUUUUUGGAA	Cleavage	Light induced protein like protein	1
Ta-miR036-3p	DR732608	2.5	10.335	1	21	191	211	UUCCGAAAGGCUUGAAGCAAA	UUUGUUUGAAACCUUUCGGAA	Translation	SH3 domain-containing protein 3	1
Ta-miR036-3p	TC387010	3	20.872	1	20	228	247	UUCCGAAAGGCUUGAAGCAA	AAGCUUCAAGCUUUUUGGAA	Cleavage	Light induced protein like protein	1
Ta-miR036-3p	TC411155	3	21.786	1	20	131	150	UUCCGAAAGGCUUGAAGCAA	AAGCUUCAAGCUUUUUGGAA	Cleavage	Light induced protein like protein	1
Ta-miR036-3p	TC391002	3	22.511	1	20	140	159	UUCCGAAAGGCUUGAAGCAA	AAGCUUCAAGCUUUUUGGAA	Cleavage	Light induced protein like protein	1
Ta-miR036-3p	TC426099	3	17.984	1	20	594	613	UUCCGAAAGGCUUGAAGCAA	GUGCUUCAAGUCUUUUGGAU	Cleavage		1
Ta-miR036-3p	CV779069	3	20.971	1	20	161	180	UUCCGAAAGGCUUGAAGCAA	AAGCUUCAAGCUUUUUGGAA	Cleavage	Light induced protein like	1
Ta-miR036-3p	CV764817	3	21.883	1	20	241	260	UUCCGAAAGGCUUGAAGCAA	AAGCUUCAAGCUUUUUGGAA	Cleavage	Light induced protein like protein	1
Ta-miR036-3p	TC378852	3	20.971	1	20	201	220	UUCCGAAAGGCUUGAAGCAA	AAGCUUCAAGCUUUUUGGAA	Cleavage	Light induced protein like protein	1
Ta-miR036-3p	TC392454	3	13.755	1	20	768	787	UUCCGAAAGGCUUGAAGCAA	GUGCUUCAAGUCUUUUGGAU	Cleavage		1
Ta-miR036-3p	TC390755	3	23.827	1	20	253	272	UUCCGAAAGGCUUGAAGCAA	AUGCUUCAAUCCUUUCGGGG	Translation	Putative aquaporin TIP3-2	1
Ta-miR036-3p	TC396084	3	24.702	1	20	253	272	UUCCGAAAGGCUUGAAGCAA	AUGCUUCAAUCCUUUCGGGG	Translation	Putative aquaporin TIP3-2	1
Ta-miR044-1-3p	TC394335	0.5	13.835	1	22	884	905	UGAGAAGGUAGAUCAUAAUAGC	GCUAUUAUGAUCUGCCUUCUCA	Cleavage		1
Ta-miR044-1-3p	CA604604	1.5	18.847	1	22	44	65	UGAGAAGGUAGAUCAUAAUAGC	GCUAUUAUGAUCUACCUUCCCA	Cleavage		1
Ta-miR044-1-3p	GH723869	1.5	16.452	1	22	646	667	UGAGAAGGUAGAUCAUAAUAGC	GCUAUUAUGAUUUGCCUUUUCA	Cleavage	Disease resistance RPP8-like protein 3	1
Ta-miR044-1-3p	TC451965	2.5	21.071	1	22	402	423	UGAGAAGGUAGAUCAUAAUAGC	GCUAUUAUGAUUUGCCAUCUCA	Cleavage	Putative disease resistance RPP13-like protein 3	1
Ta-miR044-1-3p	TC427751	2.5	17.693	1	22	66	87	UGAGAAGGUAGAUCAUAAUAGC	GCUAUUAUGAUUUGCCUUCGCA	Cleavage	Putative disease resistance RPP13-like protein 3	1
Ta-miR044-1-3p	FL488865	3	14.967	1	22	366	387	UGAGAAGGUAGAUCAUAAUAGC	GCUAUUAUGAUCUACCUUACCA	Cleavage	Disease resistance protein RPM1	1
Ta-miR044-1-3p	TC368609	2.5	13.665	1	22	797	818	UGAGAAGGUAGAUCAUAAUAGC	GCUAUUAUAAUCUACCCUCUCA	Cleavage	Mla-like protein	1
Ta-miR044-1-3p	NP651938	2.5	16.748	1	22	1133	1154	UGAGAAGGUAGAUCAUAAUAGC	GCUAUUAUAAUCUACCCUCUCA	Cleavage	Mla-like protein	1
Ta-miR044-1-3p	FL488866	3	9.361	1	22	51	72	UGAGAAGGUAGAUCAUAAUAGC	GCUACUAUGAUCUGCCUCCUCA	Cleavage	Disease resistance protein RPM1	1
Ta-miR044-1-3p	GH723128	3	19.345	1	22	128	149	UGAGAAGGUAGAUCAUAAUAGC	GCUAUUAUAAUCUGCCUUAUCA	Cleavage	NBS-LRR resistance protein	1
Ta-miR044-1-3p	CD921062	1.5	13.356	1	20	417	436	UGAGAAGGUAGAUCAUAAUA	UAUUUUGAUCUACUUUCUCA	Cleavage		1
Ta-miR044-1-3p	TC414559	2.5	11.766	1	22	1	22	UGAGAAGGUAGAUCAUAAUAGC	GUAGUUUUGAUCUACCUUCUCA	Cleavage		1
Ta-miR044-1-3p	TC376549	2.5	24.646	1	22	1197	1218	UGAGAAGGUAGAUCAUAAUAGC	GUAGUUUUGAUCUACCUUCUCA	Cleavage		1
Ta-miR044-1-3p	TC441031	3	16.018	1	21	340	360	UGAGAAGGUAGAUCAUAAUAG	CUAUUAUGAUAUAUUUUCUCU	Translation	Hypothetical protein TRIUR3	1
Ta-miR044-1-3p	CJ784394	3	12.447	1	22	359	380	UGAGAAGGUAGAUCAUAAUAGC	GUUAUGAAGAUUUACCUUCUCG	Cleavage	Putative disease resistance RPP13-like protein 1	1
Ta-miR044-1-3p	TC401896	2.5	13.217	1	20	679	698	UGAGAAGGUAGAUCAUAAUA	AAUUAUCAUCUACCUUUUCA	Cleavage	Hypothetical protein SORBIDRAFT	1
Ta-miR044-1-3p	BE591738	3	13.905	1	21	209	229	UGAGAAGGUAGAUCAUAAUAG	UUAUUAUGAUCUGGUUUCUCU	Cleavage	AP-4 complex subunit epsilon-1	1
Ta-miR042-3p	CA718722	3	20.29	1	21	36	56	UGAUUGAGCCGUGCCAAUAUC	GAUGUUGGCACUGCUCGGUUA	Translation	hypothetical protein F775_05389	1
Ta-miR042-3p	CA617304	3	8.854	1	20	338	357	UGAUUGAGCCGUGCCAAUAU	AUAUUGGCAUGGAACAAUCA	Cleavage		1
Ta-miR042-3p	TC391856	3	20.611	1	20	494	513	UGAUUGAGCCGUGCCAAUAU	AUGUUGGCACUGCUCGGUUA	Translation		1
Ta-miR042-3p	TC418522	3	18.776	1	21	519	539	UGAUUGAGCCGUGCCAAUAUC	GAUACUGGCACAGAUCAAUCA	Translation	WD repeat and FYVE domain-containing protein 3	1
Ta-miR042-3p	TC448847	3	16.724	1	20	800	819	UGAUUGAGCCGUGCCAAUAU	AUAUUAGUAGGGCUUAAUCA	Translation	Papain-like cysteine proteinase	1
Ta-miR107-2-3p	CA664743	0	13.554	1	21	105	125	AAAAUACUUGUCGGAGAAAUG	UAUUUCUCCGACAAGUAUUUU	Cleavage		1
Ta-miR107-2-3p	DR734972	1	12.819	1	21	58	78	AAAAUACUUGUCGGAGAAAUG	CAUUUCUCCGACAAGUAUUUC	Cleavage		1
Ta-miR107-2-3p	CJ670662	1	21.862	1	21	167	187	AAAAUACUUGUCGGAGAAAUG	UAUUUCUCCGACAAGUAUUUC	Cleavage		1
Ta-miR107-2-3p	CK215832	2	14.665	1	21	7	27	AAAAUACUUGUCGGAGAAAUG	UAUUUCUUUGACAAGUAUUUC	Cleavage		1
Ta-miR106-5p	TC459241	1.5	23.646	1	20	266	285	CGGUGGAGCUGGUUGAUGGA	CCCAUCAACCAGCUCUACCG	Cleavage	Homeobox-leucine zipper protein ROC8	1
Ta-miR106-5p	TC393877	2.5	20.118	1	21	293	313	CGGUGGAGCUGGUUGAUGGAC	GUUCGUCGACCGGCUUCACCG	Cleavage	alpha-glucosidase	1
Ta-miR106-5p	CK156020	2.5	5.653	1	20	262	281	CGGUGGAGCUGGUUGAUGGA	CCCAUCAACCAGCUCCAUCA	Cleavage	peter Pan-like protein-like	1
Ta-miR106-5p	TC401185	2.5	7.589	1	21	150	170	CGGUGGAGCUGGUUGAUGGAC	GUCCAUCACCCAGCGCCACCG	Cleavage		1
Ta-miR106-5p	DR734019	2	16.922	1	20	708	727	CGGUGGAGCUGGUUGAUGGA	UCCAUCAACCAGAUCCACCA	Cleavage		1
Ta-miR106-5p	GH726558	3	21.885	1	21	102	122	CGGUGGAGCUGGUUGAUGGAC	GUUCAUCAACAAGUUCCACCA	Translation		1
Ta-miR106-5p	CA631461	3	17.771	1	21	242	262	CGGUGGAGCUGGUUGAUGGAC	GUUCAUCAACUACCUCCACCU	Translation	Amino acid selective channel protein	1
Ta-miR106-5p	CB307751	2.5	16.565	1	20	16	35	CGGUGGAGCUGGUUGAUGGA	UUCGUCAAUUAGCUCCAUCG	Cleavage		1
Ta-miR106-5p	GH727667	3	10.863	1	21	346	366	CGGUGGAGCUGGUUGAUGGAC	GUCCAUCAUCCGGCUCCGCCU	Cleavage		1
Ta-miR106-5p	TC432127	3	19.55	1	21	639	659	CGGUGGAGCUGGUUGAUGGAC	GUUCAUCAACAAGUUCCACCA	Translation	Hypothetical protein TRIUR3_31167	1
Ta-miR106-5p	TC455821	2	9.149	1	20	640	659	CGGUGGAGCUGGUUGAUGGA	UCCAUCCACUAGCUCCACUG	Cleavage		1
Ta-miR106-5p	BE497135	3	22.691	1	21	229	249	CGGUGGAGCUGGUUGAUGGAC	GUCCAUCGUCCAGCUCCACGG	Cleavage	Transcription factor MYB39	1
Ta-miR106-5p	CA725192	3	14.879	1	20	77	96	CGGUGGAGCUGGUUGAUGGA	UCCAUUGACCAGCGCCAUCG	Cleavage		1
Ta-miR106-5p	CD454006	2.5	19.668	1	20	203	222	CGGUGGAGCUGGUUGAUGGA	UUCAUCCACCAGCUCUGCCG	Cleavage	Protein SRG1	1
Ta-miR154-5p	CA605146	3	16.701	1	22	301	322	GGCGAGGGACAUACACUGUACA	UGUGUUGUGUGUGUCCCUUGCC	Cleavage	Nucleoredoxin	1
Ta-miR154-5p	TC427317	3	24.425	1	21	140	159	GGCGAGGGACAUACACUGUAC	GUACAGUGUAUGUUC-UCGCC	Cleavage		1
Ta-miR051-3p	AL816330	0	14.834	1	21	446	466	AAUAAGUGUGUGAUUGCUACU	AGUAGCAAUCACACACUUAUU	Cleavage		1
Ta-miR051-3p	TC440280	0	13.574	1	21	41	61	AAUAAGUGUGUGAUUGCUACU	AGUAGCAAUCACACACUUAUU	Cleavage		1
Ta-miR051-3p	CD888697	0	10.79	1	21	69	89	AAUAAGUGUGUGAUUGCUACU	AGUAGCAAUCACACACUUAUU	Cleavage		1
Ta-miR051-3p	CA681554	2.5	13.736	1	20	171	190	AAUAAGUGUGUGAUUGCUAC	CUAGCAAUCACCCGCUUAUU	Translation		1
Ta-miR051-3p	TC398798	3	16.332	1	21	739	759	AAUAAGUGUGUGAUUGCUACU	AGUGGCAACCACGAACUUAUU	Cleavage	Protein BONZAI 3	1
Ta-miR051-3p	TC437472	2.5	14.672	1	20	193	212	AAUAAGUGUGUGAUUGCUAC	GCAGGAAUCACACAUUUAUU	Cleavage	Serine/threonine-protein phosphatase PP2A-4 catalytic subunit	1
Ta-miR068-5p	TC452956	0	23.604	1	20	342	361	CUCUCUCGGGAGGGCUGAUC	GAUCAGCCCUCCCGAGAGAG	Cleavage		1
Ta-miR068-5p	TC437277	0	23.777	1	20	274	293	CUCUCUCGGGAGGGCUGAUC	GAUCAGCCCUCCCGAGAGAG	Cleavage		1
Ta-miR068-5p	CA646245	1	21.526	1	20	238	257	CUCUCUCGGGAGGGCUGAUC	GAUCAGNCCUCCCGAGAGAG	Cleavage		1
Ta-miR068-5p	AL815934	2	23.657	1	20	182	201	CUCUCUCGGGAGGGCUGAUC	GAUCAGCCCUCCCGAGGAAG	Cleavage		1
Ta-miR068-5p	CA698236	2.5	22.031	1	20	113	132	CUCUCUCGGGAGGGCUGAUC	GAUCAGCCCUCACGAGAGGU	Translation		1
Ta-miR068-5p	TC446786	3	20.196	1	20	518	537	CUCUCUCGGGAGGGCUGAUC	GAUCAGCCCUCCCAAGAGGU	Cleavage		1
Ta-miR057-1-3p	CA497152	1.5	18.433	1	22	246	267	UGGCCGUUGGUAGAGUAGGAGA	UCUUCCACUCUACCAACGGCCA	Cleavage		1
Ta-miR057-1-3p	DR732458	2.5	21.911	1	21	170	190	UGGCCGUUGGUAGAGUAGGAG	CUCCUCCUUUAUCAAUGGCCA	Cleavage		1
Ta-miR057-1-3p	CJ722264	2.5	18.538	1	21	165	185	UGGCCGUUGGUAGAGUAGGAG	CUCUUGCUCUACAAACGGCCG	Translation		1
Ta-miR057-1-3p	TC415409	2.5	17.645	1	21	705	725	UGGCCGUUGGUAGAGUAGGAG	CUCCUCCUCUGCCGAUGGCCA	Cleavage	hypothetical protein F775_30246	1
Ta-miR057-1-3p	AL812380	3	17.143	1	21	349	369	UGGCCGUUGGUAGAGUAGGAG	CUUCUUCUCCACCGACGGCCA	Cleavage		1
Ta-miR057-1-3p	TC421110	3	20.44	1	21	726	746	UGGCCGUUGGUAGAGUAGGAG	UUCCAACUCUACUGGUGGCCA	Cleavage	40S ribosomal protein S14	1
Ta-miR057-1-3p	TC370511	3	11.388	1	21	410	430	UGGCCGUUGGUAGAGUAGGAG	CUUCUUCUCCACCGACGGCCA	Cleavage		1
Ta-miR007-5p	TC426546	0	16.137	1	21	128	148	CUUAAUUUUGUAAUCUUCUGG	CCAGAAGAUUACAAAAUUAAG	Cleavage	NBS-LRR protein	1
Ta-miR007-5p	TC369793	1	7.796	1	21	1008	1028	CUUAAUUUUGUAAUCUUCUGG	CCAGAAGAUAACAAAAUUAAG	Cleavage		1
Ta-miR007-5p	CA684470	2.5	12.979	1	21	273	293	CUUAAUUUUGUAAUCUUCUGG	CCAGAAGGUUAUAAAACUAAG	Cleavage		1
Ta-miR007-5p	TC438391	1.5	11.662	1	21	783	803	CUUAAUUUUGUAAUCUUCUGG	UCAGAAGAUUAGAAGAUUAAG	Translation		1
Ta-miR007-5p	CA502485	2.5	13.461	1	21	374	394	CUUAAUUUUGUAAUCUUCUGG	UCAGAAGAUUACAAAGUUGGA	Cleavage	Superkiller viralicidic activity 2-like 2	1
Ta-miR007-5p	TC441282	2.5	13.491	1	21	408	428	CUUAAUUUUGUAAUCUUCUGG	UCAGAAGAUUACAAAGUUGGA	Cleavage	Superkiller viralicidic activity 2-like 2	1
Ta-miR007-5p	CJ907142	3	13.667	1	21	10	30	CUUAAUUUUGUAAUCUUCUGG	CCGGAGGAUUAUGAGAUUGAG	Cleavage	Disease resistance protein RPM1	1
Ta-miR007-5p	TC459214	2	20.072	1	21	114	134	CUUAAUUUUGUAAUCUUCUGG	UUAGAAGAUUAGAAGAUUAAG	Translation		1
Ta-miR007-5p	TC425109	2	15.357	1	21	196	216	CUUAAUUUUGUAAUCUUCUGG	UCAGAAGAUUAGGAGAUUAAG	Translation	Disease resistance RPP8-like protein 3	1
Ta-miR007-5p	TC388966	2	15.333	1	21	153	173	CUUAAUUUUGUAAUCUUCUGG	UUAGAAGAUUAGAAGAUUAAG	Translation	Disease resistance RPP13-like protein 4	1
Ta-miR007-5p	TC414559	2	10.772	1	21	57	77	CUUAAUUUUGUAAUCUUCUGG	UUAGAAGAUUAGAAGAUUAAG	Translation		1
Ta-miR007-5p	TC401516	2	12.643	1	21	601	621	CUUAAUUUUGUAAUCUUCUGG	UUAGAAGAUUAGAAGAUUAAG	Translation		1
Ta-miR007-5p	TC376549	2	10.461	1	21	1253	1273	CUUAAUUUUGUAAUCUUCUGG	UUAGAAGAUUAGAAGAUUAAG	Translation		1
Ta-miR007-5p	TC399359	2	13.04	1	21	755	775	CUUAAUUUUGUAAUCUUCUGG	UUAGAAGAUUAGAAGAUUAAG	Translation		1
Ta-miR007-5p	TC393081	3	17.738	1	21	623	643	CUUAAUUUUGUAAUCUUCUGG	UCAGAAGAUUACAAGGUUGGA	Cleavage	Superkiller viralicidic activity 2-like protein 2	1
Ta-miR007-5p	CJ689357	2.5	18.477	1	21	277	297	CUUAAUUUUGUAAUCUUCUGG	CCGGAAGACUACAUAAUUAAG	Cleavage	Disease resistance protein RPM1	1
Ta-miR007-5p	TC371379	3	16.677	1	21	883	903	CUUAAUUUUGUAAUCUUCUGG	CCAGUAGAUUACAAAGUUAUG	Cleavage	hypothetical protein F775_07195	1
Ta-miR007-3p	TC369793	1	10.848	1	21	705	725	AGAAGAUUAGAAGAUUAAGCA	UGCUUAAUAUUCUAAUCUUCU	Cleavage		1
Ta-miR007-3p	TC438391	1.5	15.087	1	20	486	505	AGAAGAUUAGAAGAUUAAGC	GCUUAAUUUUGUAAUCUUCU	Translation	Putative disease resistance RPP13-like protein 2	1
Ta-miR007-3p	TC454891	3	13.083	1	21	53	73	AGAAGAUUAGAAGAUUAAGCA	UGCAUAAUUUUCUGGUUUUCU	Cleavage	V-type proton ATPase catalytic subunit A-like	1
Ta-miR007-3p	TC399359	2.5	10.638	1	20	454	473	AGAAGAUUAGAAGAUUAAGC	UCUUAAUUUUGUAAUCUUCU	Translation	Disease resistance RPP13-like protein 4	1
Ta-miR007-3p	CJ926080	2.5	9.962	1	20	410	429	AGAAGAUUAGAAGAUUAAGC	UCUUAAUUUUGUAAUCUUCU	Translation		1
Ta-miR007-3p	TC408885	3	9.4	1	20	479	498	AGAAGAUUAGAAGAUUAAGC	UUUUAAUUUUUUAAUUUUCU	Cleavage		1
Ta-miR007-3p	CD891809	3	23.305	1	21	374	394	AGAAGAUUAGAAGAUUAAGCA	UGUUUCAUCUUUUUAUCUUCU	Cleavage		1
Ta-miR007-3p	TC393793	3	22.076	1	20	510	529	AGAAGAUUAGAAGAUUAAGC	ACUUGAUCUUGUAAUUUUCU	Translation		1
Ta-miR007-3p	CV759216	3	18.551	1	20	321	340	AGAAGAUUAGAAGAUUAAGC	GCUUUGUCUUCUAAGCUUCU	Cleavage	2-hydroxy-6-oxo-6-phenylhexa-2,4-dienoate hydrolase	1
Ta-miR158-3p	AL819672	1	8.563	1	21	241	261	AAGACAACUAAUUUGGGACGG	CCGUCCCAAAUUACUUGUCUU	Cleavage		1
Ta-miR158-3p	TC416011	1.5	11.222	1	21	677	697	AAGACAACUAAUUUGGGACGG	CCGUCCCGAAUUAAUUGUCUU	Cleavage		1
Ta-miR158-3p	TC390384	1.5	15.428	1	21	510	530	AAGACAACUAAUUUGGGACGG	CCGUUCCAAAUUACUUGUCUU	Cleavage	Putative receptor protein kinase	1
Ta-miR158-3p	TC413664	1.5	10.766	1	21	499	519	AAGACAACUAAUUUGGGACGG	CCGUUCCAAAUUACUUGUCUU	Cleavage	Histone H2B	1
Ta-miR158-3p	CA651332	2.5	22.162	1	21	200	220	AAGACAACUAAUUUGGGACGG	CCGUCCCAAAUUAGUUGUGUC	Cleavage		1
Ta-miR158-3p	TC435842	2	16.537	1	21	744	764	AAGACAACUAAUUUGGGACGG	CCGUCCUGAAUUAUUUGUCUU	Cleavage	Putative pre-mRNA-splicing factor ATP-dependent RNA helicase	1
Ta-miR158-3p	CD931690	2	17.787	1	21	88	108	AAGACAACUAAUUUGGGACGG	CCGUUCCGAAUUACUUGUCUU	Cleavage		1
Ta-miR158-3p	CJ531707	2	17.876	1	21	184	204	AAGACAACUAAUUUGGGACGG	CCGUUCCGAAUUACUUGUCUU	Cleavage		1
Ta-miR159-3p	TC426441	1.5	22.359	1	21	534	554	UGUAGAAAUAGGCACCGGUGC	GCACUGAUGCCUAUUUCUACA	Cleavage		1
Ta-miR159-3p	TC406180	3	20.421	1	21	740	760	UGUAGAAAUAGGCACCGGUGC	GCACCGGUGCCUAUUUAUUCA	Cleavage	Histone H3	1
Ta-miR159-3p	TC415167	2	14.667	1	20	802	821	UGUAGAAAUAGGCACCGGUG	CGCCGGUGCUAAUUUCUACA	Translation	ATP sulfurylase	1
Ta-miR159-3p	TC433728	3	16.398	1	20	505	524	UGUAGAAAUAGGCACCGGUG	AUCCGGUGCUUAUUUCUGCA	Cleavage		1
Ta-miR159-3p	CK203426	2.5	20.234	1	20	453	472	UGUAGAAAUAGGCACCGGUG	CACUGGUGUCAGUUUCUACA	Translation	DCN1-like protein 2-like	1
Ta-miR159-3p	TC382978	2.5	20.214	1	20	785	804	UGUAGAAAUAGGCACCGGUG	CACUGGUGUCAGUUUCUACA	Translation	DCN1-like protein 2-like	1
Ta-miR159-3p	TC435646	2.5	20.431	1	20	454	473	UGUAGAAAUAGGCACCGGUG	CACUGGUGUCAGUUUCUACA	Translation	DCN1-like protein 2-like	1
Ta-miR159-3p	TC413992	2.5	19.591	1	20	628	647	UGUAGAAAUAGGCACCGGUG	CACUGGUGUCAGUUUCUACA	Translation	DCN1-like protein 2-like	1
Ta-miR159-3p	TC380750	2.5	20.214	1	20	740	759	UGUAGAAAUAGGCACCGGUG	CACUGGUGUCAGUUUCUACA	Translation	DCN1-like protein 2-like	1
Ta-miR159-3p	TC385422	3	15.722	1	20	304	323	UGUAGAAAUAGGCACCGGUG	CACUGGUGCCUAUCUUUAUA	Cleavage	Core-2/I-branching beta-1,6-N-acetylglucosaminyltransferase family protein	1
Ta-miR033-3p	TC437024	3	13.081	1	20	605	624	UCAAAGGAUGAGCAAAUACU	GUUAUUUGCUCANCCUUUGA	Cleavage	Adenosylhomocysteinase	1
Ta-miR033-3p	TC423089	3	14.026	1	20	108	127	UCAAAGGAUGAGCAAAUACU	GGUGUUUGCUUUUCUUUUGA	Translation	met-10+ protein	1
Ta-miR033-3p	TC384436	3	8.089	1	20	717	736	UCAAAGGAUGAGCAAAUACU	AGUAUUUUUUUAUUUUUUGA	Cleavage	chaperone protein DnaJ	1
Ta-miR033-3p	TC449707	3	15.646	1	20	511	530	UCAAAGGAUGAGCAAAUACU	AGUAUUUGUUGUUUCUUUGA	Translation		1
Ta-miR033-3p	TC410284	3	11.98	1	20	490	509	UCAAAGGAUGAGCAAAUACU	AGUAUUUGUUGUUUCUUUGA	Translation	hypothetical protein F775_16427	1
Ta-miR033-3p	TC454734	3	14.747	1	20	462	481	UCAAAGGAUGAGCAAAUACU	AGUAUUUGUUGUUUCUUUGA	Translation	hypothetical protein F775_16427	1
Ta-miR033-3p	TC397195	3	13.57	1	20	691	710	UCAAAGGAUGAGCAAAUACU	AUUGUUUGCUAGUCCUUUGA	Translation	hypothetical protein F775_26466	1
Ta-miR053-3p	TC418681	3	22.714	1	20	103	122	AGGUGGUUAGGAUACUCGGC	GCCGGGUAUCCUGACCAUAU	Cleavage		1
Ta-miR053-3p	CK153030	2.5	12.25	1	20	522	541	AGGUGGUUAGGAUACUCGGC	GCCGAGUACCGUAACUACCU	Translation	Acetyl-Coa carboxylase	1
Ta-miR053-3p	TC418027	3	11.164	1	20	450	469	AGGUGGUUAGGAUACUCGGC	GCUGAAUUUCCUAACCACUU	Cleavage		1
Ta-miR039-5p	AJ603286	2.5	17.51	1	21	205	225	CAGAACCAGAAUGAGUAGCUC	GAGCUACUCAUUUUGCUUUUG	Cleavage		1
Ta-miR039-5p	AL809460	3	24.107	1	20	405	424	CAGAACCAGAAUGAGUAGCU	UGUUACUCGUUCUGGUUCUU	Cleavage		1
Ta-miR039-5p	CA646870	2.5	24.734	1	21	65	85	CAGAACCAGAAUGAGUAGCUC	GGGCUACUCUCUCUGGUUCUG	Translation	Elongation factor 1-gamma 2	1
Ta-miR039-5p	TC380217	2.5	23.573	1	21	478	498	CAGAACCAGAAUGAGUAGCUC	GGGCUACUCUCUCUGGUUCUG	Translation	Elongation factor 1-gamma 2	1
Ta-miR039-5p	CV761114	2.5	21.792	1	21	99	119	CAGAACCAGAAUGAGUAGCUC	GGGCUACUCUCUCUGGUUCUG	Translation	Elongation factor 1-gamma 1	1
Ta-miR039-5p	DR735728	2.5	23.38	1	21	387	407	CAGAACCAGAAUGAGUAGCUC	GGGCUACUCUCUCUGGUUCUG	Translation	Elongation factor 1-gamma 2	1
Ta-miR039-5p	TC415650	2.5	22.547	1	21	598	618	CAGAACCAGAAUGAGUAGCUC	GGGCUACUCUCUCUGGUUCUG	Translation	Elongation factor 1-gamma 2	1
Ta-miR039-5p	TC378987	2.5	23.38	1	21	413	433	CAGAACCAGAAUGAGUAGCUC	GGGCUACUCUCUCUGGUUCUG	Translation	Elongation factor 1-gamma 2	1
Ta-miR039-5p	TC422037	2.5	23.382	1	21	555	575	CAGAACCAGAAUGAGUAGCUC	GGGCUACUCUCUCUGGUUCUG	Translation	Elongation factor 1-gamma 2	1
Ta-miR039-5p	TC435882	2.5	23.38	1	21	279	299	CAGAACCAGAAUGAGUAGCUC	GGGCUACUCUCUCUGGUUCUG	Translation	Elongation factor 1-gamma 2	1
Ta-miR039-5p	TC387651	2.5	23.38	1	21	258	278	CAGAACCAGAAUGAGUAGCUC	GGGCUACUCUCUCUGGUUCUG	Translation	Elongation factor 1-gamma 2	1
Ta-miR039-5p	GH729553	2.5	8.188	1	20	539	558	CAGAACCAGAAUGAGUAGCU	AGCUAUUUUUUCUGGUUUUG	Cleavage	E3 ubiquitin-protein ligase BRE1-like 2	1
Ta-miR039-5p	TC389150	3	22.549	1	20	1227	1246	CAGAACCAGAAUGAGUAGCU	UGCUGCUGAUUCUGGUUUUG	Cleavage	NAC domain-containing protein 78	1
Ta-miR039-5p	CA606302	3	13.501	1	20	297	316	CAGAACCAGAAUGAGUAGCU	AGCUACUCCUUUUGUUUCUG	Cleavage		1
Ta-miR039-5p	TC407389	3	18.738	1	20	485	504	CAGAACCAGAAUGAGUAGCU	AGUUACUUCUUUUGGUUUUG	Cleavage		1
Ta-miR034-5p	DR733610	2.5	17.894	1	20	610	629	UGAGAUGAGAUUACCCCAUA	AUUGGGGUAAUCUCGUCUCA	Cleavage	F-box domain containing protein	1
Ta-miR034-5p	AL810385	2.5	23.066	1	21	594	614	UGAGAUGAGAUUACCCCAUAC	GUAUGGGGCAAUCCCAUCUCG	Cleavage	F-box domain containing protein	1
Ta-miR034-5p	TC411563	2.5	24.751	1	21	607	627	UGAGAUGAGAUUACCCCAUAC	GUAUGGGACAAUCUCGUCUCA	Cleavage	F-box domain containing protein	1
Ta-miR034-5p	TC461191	2.5	20.954	1	21	377	397	UGAGAUGAGAUUACCCCAUAC	GUAUGGAGUGAUAUCAUCUCA	Translation	F-box domain containing protein	1
Ta-miR034-5p	TC395588	3	21.677	1	21	647	667	UGAGAUGAGAUUACCCCAUAC	GUAUGGAGUGAUCUCCUCUCA	Cleavage	F-box domain containing protein	1
Ta-miR034-5p	TC450978	3	22.325	1	21	851	871	UGAGAUGAGAUUACCCCAUAC	GUAUGGAGUGAUCUCCUCUCA	Cleavage	F-box domain containing protein	1
Ta-miR034-5p	AL810506	2.5	20.15	1	20	115	134	UGAGAUGAGAUUACCCCAUA	UAUGGGGUAAUAUCAUCUUU	Translation		1
Ta-miR034-5p	BM135463	3	20.736	1	21	281	301	UGAGAUGAGAUUACCCCAUAC	GCAUGGGGUGAACUCGUCUCA	Translation		1
Ta-miR034-5p	TC424195	3	21.954	1	21	212	232	UGAGAUGAGAUUACCCCAUAC	GCGUGGGGUAAUCCCAUCUUA	Cleavage		1
Ta-miR034-5p	TC413565	3	17.87	1	20	354	373	UGAGAUGAGAUUACCCCAUA	UUUGGGGUAGUCUUAUUUUA	Cleavage		1
Ta-miR034-5p	DR732008	2.5	20.953	1	20	273	292	UGAGAUGAGAUUACCCCAUA	UCUGGGUUAAUCUCAUCUCG	Cleavage		1
Ta-miR034-5p	CJ660567	3	22.072	1	20	626	645	UGAGAUGAGAUUACCCCAUA	UAUGGGGUGAUCCCACCUCA	Cleavage	hypothetical protein F775_26407	1
Ta-miR034-5p	TC406601	3	17.87	1	20	811	830	UGAGAUGAGAUUACCCCAUA	UUUGGGGUAGUCUUAUUUUA	Cleavage		1
Ta-miR034-5p	TC454746	3	21.401	1	20	239	258	UGAGAUGAGAUUACCCCAUA	UAUGGGGCGAUCUGAUCUCA	Cleavage	F-box domain containing protein, expressed	1
Ta-miR034-5p	TC394694	3	18.944	1	20	504	523	UGAGAUGAGAUUACCCCAUA	UAUGGGAUACUCUUGUCUCA	Translation		1
