# Supplementary material for: Development-associated microRNAs in grains of wheat (Triticum aestivum L.)
Source: BMC Plant Biol. 2013 Sep 23;13:140. doi: 10.1186/1471-2229-13-140 (PMC4015866; doi:10.1186/1471-2229-13-140)
Supplement: Additional file 9 — Primers used in this study. [file 1471-2229-13-140-S9.xls]

## Sheet: Sheet1
Additional file 9. Primers used in miRNA validation
Primer	sequnence (5´-3´)
miR167a	TGAAGCTGCCAGCATGATCTG
miR397	TTGAGTGCAGCGTTGATGAAC
miR156a	TGACAGAAGAGAGTGAGCAC
miR1852	GGAGAGGTTTCAGAATGCAGGTA
Ta-miR021-1-5p	TCTGGCGAGGGACATACACTGT
Ta-miR004-1-5p	CGCCCTCACAAATATAAGATGTTCT
Ta-miR044-1-3p	CGGTGAGAAGGTAGATCATAATAGC
miR827	CGTTAGATGACCATCAGCAAACA
TC383723-F	AAATCCAAAAGGCTCCCGTC
TC383723-R	GTGGACTGAGTTCGTTGCATGTAC
TC384445-F	CTGGGTGCGTGATTTTGTCA
TC384445-R	ATCCTAAGTCTGTTCGTGTGCG
TC370322-F	AATCAAGTCATTCACCATCCCG
TC370322-R	CTAGCTTGACGAAGTGTCTTGTTG
TC400547-F	CCCACTCGCCGTTGCTTTAC
TC400547-R	CGACGACGAGGAGCGAACAC
TC370450-F	GCATGTGTAAATACCAGGTCGG
TC370450-R	GGTTTCCTTATTTGGGCAGGGT
DR734203-F	CACCTCTATCTTGTGCTGTCTCCT
DR734203-R	GCGGCAACTTGTATTGGCTT
TaActin-F	GTTCCAATCTATGAGGGATACACGC
TaActin-R	GAACCTCCACTGAGAACAACATTACC
